# Supplementary material for: Whole-Genome Comparisons of Ergot Fungi Reveals the Divergence and Evolution of Species within the Genus Claviceps Are the Result of Varying Mechanisms Driving Genome Evolution and Host Range Expansion
Source: Genome Biol Evol. 2021 Jan 29;13(2):evaa267. doi: 10.1093/gbe/evaa267 (PMC7883665; doi:10.1093/gbe/evaa267)
Supplement: evaa267_Supplementary_Data [file evaa267_supplementary_data.zip]

Archive with 4 entries (4 files):
- Additional_File_1_Fig_S1-S15_Table_S1-S7.pdf
- Additional_File_2_Table_S8-S10.xlsx
- Additional_File_3_Table_S11-1.xlsx
- Additional_File_4_Table_S11-2.xlsx
