# Supplementary material for: Whole-Genome Comparisons of Ergot Fungi Reveals the Divergence and Evolution of Species within the Genus Claviceps Are the Result of Varying Mechanisms Driving Genome Evolution and Host Range Expansion
Source: Genome Biol Evol. 2021 Jan 29;13(2):evaa267. doi: 10.1093/gbe/evaa267 (PMC7883665; doi:10.1093/gbe/evaa267)
Supplement: evaa267_Supplementary_Data [file evaa267_supplementary_data.zip › Additional_File_3_Table_S11-1.xlsx]

## Sheet: Table S11-1 OG0000000-OG0003582
Table S11-1: Orthogroups from OrthoFinder analysis of all 53 Claviceps genomes used in this study with corresponding functional classifications for each protein.
Gene_family_ID	Gene_family_size	Organism	Strain	Protein_id	Gene_product	PFAM_domains	Iprscan_domains	Gene_ontology	MEROPS	CAZy	2nd_metabolite_backbone	smCOGs	Antismash_cluster	SignalP	Phobius_secreted	Phobius_transmembrane_domains	TMHMM	Secretome	Transmembrane	EffecorP_candidate	EffectorP_score
OG0000000	345	C. purpurea	20.1	CCE26927.1		PF08241,PF13489,PF13649	IPR029063											No	No	No	N/A
OG0000000	345	C. purpurea	20.1	CCE27614.1		PF08241,PF13489,PF13649	IPR029063											No	No	No	N/A
OG0000000	345	C. purpurea	20.1	CCE28041.1		PF08241,PF13489,PF13649	IPR029063											No	No	No	N/A
OG0000000	345	C. purpurea	20.1	CCE28042.1		PF08241,PF13489,PF13649	IPR029063											No	No	No	N/A
OG0000000	345	C. purpurea	20.1	CCE28043.1		PF08241,PF08242,PF13489,PF13649	IPR029063											No	No	No	N/A
OG0000000	345	C. purpurea	20.1	CCE28045.1		PF08241,PF13489,PF13649	IPR029063											No	No	No	N/A
OG0000000	345	C. purpurea	20.1	CCE28046.1		PF08241,PF13489,PF13649	IPR029063											No	No	No	N/A
OG0000000	345	C. purpurea	20.1	CCE28047.1		PF08241,PF13489,PF13649	IPR029063											No	No	No	N/A
OG0000000	345	C. purpurea	20.1	CCE28048.1		PF08241,PF08242,PF13489,PF13649	IPR029063											No	No	No	N/A
OG0000000	345	C. purpurea	20.1	CCE28049.1		PF08241,PF13489	IPR029063											No	No	No	N/A
OG0000000	345	C. purpurea	20.1	CCE28050.1		PF08241,PF13489,PF13649	IPR029063											No	No	No	N/A
OG0000000	345	C. purpurea	20.1	CCE28051.1		PF08241,PF13489,PF13649	IPR029063											No	No	No	N/A
OG0000000	345	C. purpurea	20.1	CCE28052.1		PF08241,PF13489,PF13649	IPR029063											No	No	No	N/A
OG0000000	345	C. purpurea	20.1	CCE28053.1		PF08241,PF13489	IPR029063											No	No	No	N/A
OG0000000	345	C. purpurea	20.1	CCE28054.1		PF08241,PF08242,PF13489,PF13649	IPR029063											No	No	No	N/A
OG0000000	345	C. purpurea	20.1	CCE28056.1		PF08241,PF13489,PF13649	IPR029063											No	No	No	N/A
OG0000000	345	C. purpurea	20.1	CCE28058.1		PF08241,PF13489,PF13649	IPR029063											No	No	No	N/A
OG0000000	345	C. purpurea	20.1	CCE28061.1		PF08241,PF13489,PF13649	IPR029063											No	No	No	N/A
OG0000000	345	C. purpurea	20.1	CCE28062.1		PF08241,PF13489,PF13649	IPR029063											No	No	No	N/A
OG0000000	345	C. purpurea	20.1	CCE28063.1		PF08241,PF13489,PF13649	IPR029063											No	No	No	N/A
OG0000000	345	C. purpurea	20.1	CCE28064.1		PF08241,PF08242,PF13489,PF13649	IPR029063											No	No	No	N/A
OG0000000	345	C. purpurea	20.1	CCE28065.1		PF08241,PF08242,PF13489,PF13649	IPR029063											No	No	No	N/A
OG0000000	345	C. purpurea	20.1	CCE35090.1		PF08241,PF08242,PF13489,PF13649,PF13847	IPR029063											No	No	No	N/A
OG0000000	345	C. purpurea	20.1	CCE35183.1		PF08241,PF13489,PF13649	IPR029063											No	No	No	N/A
OG0000000	345	C. purpurea	20.1	CCE35185.1		PF08241,PF13489,PF13649	IPR029063											No	No	No	N/A
OG0000000	345	C. purpurea	20.1	CCE35186.1		PF08241,PF13489,PF13649,PF13847	IPR029063											No	No	No	N/A
OG0000000	345	C. purpurea	20.1	CCE35187.1		PF08241,PF13489,PF13649	IPR029063											No	No	No	N/A
OG0000000	345	C. purpurea	20.1	CCE35188.1		PF08241,PF08242,PF13489,PF13649,PF13847	IPR029063											No	No	No	N/A
OG0000000	345	C. purpurea	20.1	CCE35189.1		PF08241,PF08242,PF13489,PF13649,PF13847	IPR029063											No	No	No	N/A
OG0000000	345	C. purpurea	20.1	CCE35190.1		PF08241,PF08242,PF13489,PF13649	IPR029063											No	No	No	N/A
OG0000000	345	C. purpurea	20.1	CCE35191.1		PF08241,PF08242,PF13489,PF13649	IPR029063											No	No	No	N/A
OG0000000	345	C. purpurea	20.1	CCE35192.1		PF08241,PF13489,PF13649	IPR029063											No	No	No	N/A
OG0000000	345	C. purpurea	20.1	CCE35193.1		PF08241,PF13489,PF13649	IPR029063											No	No	No	N/A
OG0000000	345	C. purpurea	20.1	CCE35194.1		PF08241,PF08242,PF13489,PF13649	IPR029063											No	No	No	N/A
OG0000000	345	C. purpurea	20.1	CCE35196.1		PF08241,PF08242,PF13489,PF13649	IPR029063											No	No	No	N/A
OG0000000	345	C. purpurea	20.1	CCE35197.1		PF08241,PF13489,PF13649	IPR029063											No	No	No	N/A
OG0000000	345	C. purpurea	20.1	CCE35198.1		PF08241,PF13489,PF13649	IPR029063											No	No	No	N/A
OG0000000	345	C. purpurea	20.1	CCE28733.1		PF08241,PF13489,PF13649	IPR029063											No	No	No	N/A
OG0000000	345	C. purpurea	20.1	CCE28826.1		PF08241,PF13489,PF13649	IPR029063						Cluster_10000101.1					No	No	No	N/A
OG0000000	345	C. purpurea	20.1	CCE28837.1		PF08241,PF13489,PF13649	IPR029063											No	No	No	N/A
OG0000000	345	C. purpurea	20.1	CCE28843.1		PF08241,PF13489,PF13649	IPR029063											No	No	No	N/A
OG0000000	345	C. purpurea	20.1	CCE28844.1		PF08241,PF13489,PF13649	IPR029063											No	No	No	N/A
OG0000000	345	C. purpurea	20.1	CCE28845.1		PF08241,PF13489,PF13649	IPR029063											No	No	No	N/A
OG0000000	345	C. purpurea	20.1	CCE28846.1		PF08241,PF13489,PF13649	IPR029063											No	No	No	N/A
OG0000000	345	C. purpurea	20.1	CCE28847.1		PF08241,PF13489,PF13649	IPR029063											No	No	No	N/A
OG0000000	345	C. purpurea	20.1	CCE28849.1		PF08241,PF13489,PF13649	IPR029063											No	No	No	N/A
OG0000000	345	C. purpurea	20.1	CCE28850.1		PF08241,PF13489,PF13649	IPR029063											No	No	No	N/A
OG0000000	345	C. purpurea	20.1	CCE28851.1		PF08241,PF13489,PF13649	IPR029063											No	No	No	N/A
OG0000000	345	C. purpurea	20.1	CCE28852.1		PF08241,PF13489,PF13649	IPR029063											No	No	No	N/A
OG0000000	345	C. purpurea	20.1	CCE28853.1		PF08241,PF13489,PF13649	IPR029063											No	No	No	N/A
OG0000000	345	C. purpurea	20.1	CCE28855.1		PF08241,PF13489,PF13649	IPR029063											No	No	No	N/A
OG0000000	345	C. purpurea	20.1	CCE28856.1		PF08241,PF13489,PF13649	IPR029063											No	No	No	N/A
OG0000000	345	C. purpurea	20.1	CCE28857.1		PF08241,PF13489,PF13649	IPR029063											No	No	No	N/A
OG0000000	345	C. purpurea	20.1	CCE28858.1		PF08241,PF13489,PF13649	IPR029063											No	No	No	N/A
OG0000000	345	C. purpurea	20.1	CCE28859.1		PF08241,PF13489,PF13649	IPR029063											No	No	No	N/A
OG0000000	345	C. purpurea	20.1	CCE28862.1		PF08241,PF13489,PF13649	IPR029063											No	No	No	N/A
OG0000000	345	C. purpurea	20.1	CCE28863.1		PF08241,PF13489,PF13649	IPR029063											No	No	No	N/A
OG0000000	345	C. purpurea	20.1	CCE28864.1		PF08241,PF13489,PF13649	IPR029063											No	No	No	N/A
OG0000000	345	C. purpurea	20.1	CCE28865.1		PF08241,PF13489,PF13649	IPR029063											No	No	No	N/A
OG0000000	345	C. purpurea	20.1	CCE28866.1		PF08241,PF13489,PF13649	IPR029063											No	No	No	N/A
OG0000000	345	C. purpurea	20.1	CCE28867.1		PF08241,PF13489,PF13649	IPR029063											No	No	No	N/A
OG0000000	345	C. purpurea	20.1	CCE28868.1		PF08241,PF13489,PF13649	IPR029063											No	No	No	N/A
OG0000000	345	C. purpurea	20.1	CCE28869.1		PF08241,PF13489,PF13649	IPR029063											No	No	No	N/A
OG0000000	345	C. purpurea	20.1	CCE28928.1		PF08241,PF08242,PF13489,PF13649,PF13847	IPR029063											No	No	No	N/A
OG0000000	345	C. purpurea	20.1	CCE30379.1		PF08241,PF13489,PF13649	IPR029063											No	No	No	N/A
OG0000000	345	C. purpurea	20.1	CCE31627.1		PF08241,PF08242,PF13489,PF13649	IPR029063											No	No	No	N/A
OG0000000	345	C. purpurea	20.1	CCE31629.1		PF08241,PF13489,PF13649	IPR029063											No	No	No	N/A
OG0000000	345	C. purpurea	20.1	CCE31631.1		PF08241,PF08242,PF13489,PF13649	IPR029063											No	No	No	N/A
OG0000000	345	C. purpurea	20.1	CCE31632.1		PF08241,PF13489,PF13649	IPR029063											No	No	No	N/A
OG0000000	345	C. purpurea	20.1	CCE31633.1		PF08241,PF13489,PF13649	IPR029063											No	No	No	N/A
OG0000000	345	C. purpurea	20.1	CCE31634.1		PF08241,PF13489,PF13649	IPR029063											No	No	No	N/A
OG0000000	345	C. purpurea	20.1	CCE31635.1		PF08241,PF13489,PF13649	IPR029063											No	No	No	N/A
OG0000000	345	C. purpurea	20.1	CCE31636.1		PF08241,PF08242,PF13489,PF13649	IPR029063											No	No	No	N/A
OG0000000	345	C. purpurea	20.1	CCE31737.1		PF08241,PF13489,PF13649	IPR029063											No	No	No	N/A
OG0000000	345	C. purpurea	20.1	CCE32405.1		PF08241,PF08242,PF13489,PF13649	IPR029063											No	No	No	N/A
OG0000000	345	C. purpurea	20.1	CCE32406.1		PF08241,PF13489,PF13649	IPR029063											No	No	No	N/A
OG0000000	345	C. purpurea	20.1	CCE32550.1		PF08241,PF13489,PF13649	IPR029063											No	No	No	N/A
OG0000000	345	C. purpurea	20.1	CCE32551.1		PF08241,PF13489,PF13649	IPR029063											No	No	No	N/A
OG0000000	345	C. purpurea	20.1	CCE32552.1		PF08241,PF13489,PF13649	IPR029063											No	No	No	N/A
OG0000000	345	C. purpurea	20.1	CCE32974.1		PF08241,PF13489	IPR029063											No	No	No	N/A
OG0000000	345	C. purpurea	20.1	CCE32976.1		PF08241,PF13489,PF13649	IPR029063											No	No	No	N/A
OG0000000	345	C. purpurea	20.1	CCE32977.1		PF08241,PF13489,PF13649	IPR029063											No	No	No	N/A
OG0000000	345	C. purpurea	20.1	CCE32978.1		PF08241,PF13489,PF13649	IPR029063											No	No	No	N/A
OG0000000	345	C. purpurea	20.1	CCE32979.1		PF08241,PF13489,PF13649	IPR029063											No	No	No	N/A
OG0000000	345	C. purpurea	20.1	CCE32981.1		PF08241,PF13489,PF13649	IPR029063											No	No	No	N/A
OG0000000	345	C. purpurea	20.1	CCE32983.1		PF08241,PF13489,PF13649	IPR029063											No	No	No	N/A
OG0000000	345	C. purpurea	20.1	CCE32984.1		PF08241,PF13489,PF13649	IPR029063											No	No	No	N/A
OG0000000	345	C. purpurea	20.1	CCE32985.1		PF08241,PF13489,PF13649	IPR029063											No	No	No	N/A
OG0000000	345	C. purpurea	20.1	CCE32986.1		PF08241,PF13489,PF13649	IPR029063											No	No	No	N/A
OG0000000	345	C. purpurea	20.1	CCE32988.1		PF08241,PF08242,PF13489,PF13649	IPR029063											No	No	No	N/A
OG0000000	345	C. purpurea	20.1	CCE32992.1		PF08241,PF13489,PF13649	IPR029063											No	No	No	N/A
OG0000000	345	C. purpurea	20.1	CCE32993.1		PF08241,PF13489,PF13649	IPR029063											No	No	No	N/A
OG0000000	345	C. purpurea	20.1	CCE32995.1		PF08241,PF13489,PF13649	IPR029063											No	No	No	N/A
OG0000000	345	C. purpurea	20.1	CCE32996.1		PF08241,PF13489,PF13649	IPR029063											No	No	No	N/A
OG0000000	345	C. purpurea	20.1	CCE32997.1		PF08241,PF08242,PF13489,PF13649	IPR029063											No	No	No	N/A
OG0000000	345	C. purpurea	20.1	CCE34654.1		PF08241,PF13489,PF13649	IPR029063											No	No	No	N/A
OG0000000	345	C. fusiformis	PRL 1980	augustus_masked-contig00008-processed-gene-0.106		PF13489,PF13649	IPR029063											No	No	No	N/A
OG0000000	345	C. fusiformis	PRL 1980	fgenesh_masked-contig02641-processed-gene-0.2		PF08241,PF08242,PF13489,PF13649,PF13847	IPR029063											No	No	No	N/A
OG0000000	345	C. fusiformis	PRL 1980	maker-contig00626-snap-gene-0.39			IPR029063											No	No	No	N/A
OG0000000	345	C. fusiformis	PRL 1980	maker-contig00626-snap-gene-0.40														No	No	No	N/A
OG0000000	345	C. fusiformis	PRL 1980	snap_masked-contig00328-processed-gene-0.15		PF08241,PF13489	IPR029063											No	No	No	N/A
OG0000000	345	C. paspali	RRC 1481	fgenesh_masked-contig00326-processed-gene-0.10		PF08241,PF08242,PF13489,PF13649	IPR029063											No	No	No	N/A
OG0000000	345	C. paspali	RRC 1481	maker-contig00087-augustus-gene-0.97		PF08241	IPR013216,IPR029063	GO:0008152,GO:0008168										No	No	No	N/A
OG0000000	345	C. paspali	RRC 1481	maker-contig00460-augustus-gene-0.22		PF08241,PF08242,PF13489,PF13649,PF13847	IPR029063											No	No	No	N/A
OG0000000	345	C. aff. purpurea	Clav52	E4U09_002308-T1		PF08241,PF08242,PF13489,PF13649,PF13847	IPR029063											No	No	No	N/A
OG0000000	345	C. aff. purpurea	Clav52	E4U09_004492-T1		PF08241,PF08242,PF13489,PF13649,PF13847	IPR029063											No	No	No	N/A
OG0000000	345	C. purpurea	LM207	E4U10_006462-T1		PF08241,PF08242,PF13489,PF13649,PF13847	IPR029063											No	No	No	N/A
OG0000000	345	C. purpurea	LM207	E4U10_008396-T1		PF08241,PF08242,PF13489,PF13649,PF13847	IPR029063											No	No	No	N/A
OG0000000	345	C. purpurea	LM461	E4U11_005732-T1		PF08241,PF08242,PF13489,PF13649,PF13847	IPR029063											No	No	No	N/A
OG0000000	345	C. purpurea	LM461	E4U11_007749-T1		PF08241,PF08242,PF13489,PF13649,PF13847	IPR029063											No	No	No	N/A
OG0000000	345	C. purpurea	LM582	E4U12_004725-T1		PF08241,PF08242,PF13489,PF13649,PF13847	IPR029063											No	No	No	N/A
OG0000000	345	C. purpurea	LM582	E4U12_007655-T1		PF08241,PF08242,PF13489,PF13649,PF13847	IPR029063											No	No	No	N/A
OG0000000	345	C. humidiphila	LM576	E4U13_000208-T1		PF08241,PF08242,PF13489,PF13649	IPR029063											No	No	No	N/A
OG0000000	345	C. humidiphila	LM576	E4U13_003710-T1		PF08241,PF08242,PF13489,PF13649,PF13847	IPR029063											No	No	No	N/A
OG0000000	345	C. humidiphila	LM576	E4U13_006409-T1		PF08241,PF13489,PF13649,PF13847	IPR029063											No	No	No	N/A
OG0000000	345	C. ripicola	LM454	E4U14_000718-T1		PF08241,PF08242,PF13489,PF13649,PF13847	IPR029063											No	No	No	N/A
OG0000000	345	C. ripicola	LM454	E4U14_001492-T1														No	No	No	N/A
OG0000000	345	C. ripicola	LM454	E4U14_006719-T1		PF08241,PF08242,PF13489,PF13649,PF13847	IPR029063											No	No	No	N/A
OG0000000	345	C. ripicola	LM218	E4U15_005403-T1		PF08241,PF08242,PF13489,PF13649,PF13847	IPR029063											No	No	No	N/A
OG0000000	345	C. ripicola	LM218	E4U15_006441-T1		PF08241,PF08242,PF13489,PF13649,PF13847	IPR029063											No	No	No	N/A
OG0000000	345	C. occidentalis	LM84	E4U16_000200-T1		PF08241,PF08242,PF13489,PF13649,PF13847	IPR029063											No	No	No	N/A
OG0000000	345	C. occidentalis	LM84	E4U16_000231-T1		PF08241,PF13489,PF13649	IPR029063											No	No	No	N/A
OG0000000	345	C. occidentalis	LM84	E4U16_000255-T1		PF08241,PF13489,PF13649	IPR029063											No	No	No	N/A
OG0000000	345	C. occidentalis	LM84	E4U16_000256-T1		PF08241,PF08242,PF13489,PF13649	IPR029063											No	No	No	N/A
OG0000000	345	C. occidentalis	LM84	E4U16_000355-T1		PF08241,PF13489	IPR029063											No	No	No	N/A
OG0000000	345	C. occidentalis	LM84	E4U16_001383-T1		PF08241,PF13489,PF13649,PF13847	IPR029063											No	No	No	N/A
OG0000000	345	C. occidentalis	LM84	E4U16_001384-T1		PF08241,PF13489,PF13649	IPR029063											No	No	No	N/A
OG0000000	345	C. occidentalis	LM84	E4U16_002122-T1		PF08241,PF13489,PF13649	IPR029063											No	No	No	N/A
OG0000000	345	C. occidentalis	LM84	E4U16_002123-T1		PF08241,PF13489,PF13649	IPR029063											No	No	No	N/A
OG0000000	345	C. occidentalis	LM84	E4U16_002124-T1		PF08241,PF13489,PF13649	IPR029063											No	No	No	N/A
OG0000000	345	C. occidentalis	LM84	E4U16_002125-T1		PF08241,PF13489	IPR029063											No	No	No	N/A
OG0000000	345	C. occidentalis	LM84	E4U16_002126-T1		PF08241,PF13489,PF13649	IPR029063											No	No	No	N/A
OG0000000	345	C. occidentalis	LM84	E4U16_002127-T1		PF08241,PF13489,PF13649	IPR029063											No	No	No	N/A
OG0000000	345	C. occidentalis	LM84	E4U16_002405-T1		PF08241,PF13489,PF13649	IPR029063											No	No	No	N/A
OG0000000	345	C. occidentalis	LM84	E4U16_003458-T1		PF08241,PF13489,PF13649	IPR029063											No	No	No	N/A
OG0000000	345	C. occidentalis	LM84	E4U16_003459-T1		PF08241,PF13489,PF13649	IPR029063											No	No	No	N/A
OG0000000	345	C. occidentalis	LM84	E4U16_003584-T1		PF08241,PF13489,PF13649	IPR029063											No	No	No	N/A
OG0000000	345	C. occidentalis	LM84	E4U16_003585-T1		PF08241,PF13489,PF13649	IPR029063											No	No	No	N/A
OG0000000	345	C. occidentalis	LM84	E4U16_003592-T1		PF08241	IPR029063											No	No	No	N/A
OG0000000	345	C. occidentalis	LM84	E4U16_003676-T1		PF08241,PF13489,PF13649	IPR029063											No	No	No	N/A
OG0000000	345	C. occidentalis	LM84	E4U16_003678-T1		PF08241,PF13489,PF13649	IPR029063											No	No	No	N/A
OG0000000	345	C. occidentalis	LM84	E4U16_003738-T1		PF08241,PF08242,PF13489,PF13649,PF13847	IPR029063											No	No	No	N/A
OG0000000	345	C. occidentalis	LM84	E4U16_005490-T1		PF08241,PF13489,PF13649	IPR029063											No	No	No	N/A
OG0000000	345	C. occidentalis	LM84	E4U16_005729-T1		PF08241,PF13489,PF13649	IPR029063											No	No	No	N/A
OG0000000	345	C. occidentalis	LM84	E4U16_005730-T1		PF08241,PF13489,PF13649	IPR029063											No	No	No	N/A
OG0000000	345	C. occidentalis	LM84	E4U16_006302-T1		PF08241,PF13489,PF13649,PF13847	IPR029063											No	No	No	N/A
OG0000000	345	C. occidentalis	LM84	E4U16_006303-T1		PF08241,PF13489,PF13649	IPR029063											No	No	No	N/A
OG0000000	345	C. occidentalis	LM84	E4U16_006304-T1		PF08241,PF13489,PF13649	IPR029063											No	No	No	N/A
OG0000000	345	C. occidentalis	LM84	E4U16_006305-T1		PF08241,PF13489,PF13649	IPR029063											No	No	No	N/A
OG0000000	345	C. occidentalis	LM84	E4U16_006306-T1		PF08241,PF13489,PF13649	IPR029063											No	No	No	N/A
OG0000000	345	C. occidentalis	LM84	E4U16_006795-T1		PF08241,PF13489,PF13649	IPR029063											No	No	No	N/A
OG0000000	345	C. occidentalis	LM84	E4U16_006796-T1		PF08241,PF13489,PF13649	IPR029063											No	No	No	N/A
OG0000000	345	C. occidentalis	LM84	E4U16_006797-T1		PF08241,PF13489,PF13649	IPR029063											No	No	No	N/A
OG0000000	345	C. occidentalis	LM84	E4U16_006899-T1		PF08241,PF13489,PF13649	IPR029063											No	No	No	N/A
OG0000000	345	C. occidentalis	LM84	E4U16_007098-T1		PF08241,PF13489,PF13649	IPR029063											No	No	No	N/A
OG0000000	345	C. occidentalis	LM84	E4U16_007099-T1		PF08241,PF13489,PF13649	IPR029063											No	No	No	N/A
OG0000000	345	C. occidentalis	LM84	E4U16_007100-T1		PF08241	IPR029063											No	No	No	N/A
OG0000000	345	C. occidentalis	LM84	E4U16_007182-T1		PF08241,PF13489,PF13649	IPR029063											No	No	No	N/A
OG0000000	345	C. occidentalis	LM84	E4U16_007183-T1		PF08241,PF13489	IPR029063											No	No	No	N/A
OG0000000	345	C. occidentalis	LM84	E4U16_007219-T1		PF08241,PF08242,PF13489,PF13649	IPR029063											No	No	No	N/A
OG0000000	345	C. occidentalis	LM84	E4U16_007220-T1		PF08241,PF13489,PF13649	IPR029063											No	No	No	N/A
OG0000000	345	C. occidentalis	LM84	E4U16_007221-T1		PF08241,PF13489,PF13649	IPR029063											No	No	No	N/A
OG0000000	345	C. occidentalis	LM84	E4U16_007279-T1			IPR029063											No	No	No	N/A
OG0000000	345	C. occidentalis	LM84	E4U16_007281-T1		PF08241,PF13489,PF13649	IPR029063											No	No	No	N/A
OG0000000	345	C. occidentalis	LM84	E4U16_007282-T1		PF08241,PF13489,PF13649	IPR029063											No	No	No	N/A
OG0000000	345	C. occidentalis	LM84	E4U16_007324-T1		PF08241,PF08242,PF13489,PF13649	IPR029063											No	No	No	N/A
OG0000000	345	C. occidentalis	LM84	E4U16_007325-T1		PF08241,PF13489,PF13649	IPR029063											No	No	No	N/A
OG0000000	345	C. occidentalis	LM84	E4U16_007326-T1		PF08241,PF13489,PF13649	IPR029063											No	No	No	N/A
OG0000000	345	C. occidentalis	LM84	E4U16_007327-T1		PF08241,PF13489	IPR029063											No	No	No	N/A
OG0000000	345	C. occidentalis	LM84	E4U16_007477-T1		PF08241,PF13489	IPR029063											No	No	No	N/A
OG0000000	345	C. occidentalis	LM84	E4U16_007478-T1		PF08241,PF13489,PF13649	IPR029063											No	No	No	N/A
OG0000000	345	C. occidentalis	LM84	E4U16_007479-T1		PF08241,PF13489,PF13649	IPR029063											No	No	No	N/A
OG0000000	345	C. occidentalis	LM84	E4U16_007599-T1		PF08241,PF13489,PF13649	IPR029063											No	No	No	N/A
OG0000000	345	C. occidentalis	LM84	E4U16_007600-T1		PF08241,PF13489	IPR029063											No	No	No	N/A
OG0000000	345	C. occidentalis	LM84	E4U16_007601-T1		PF08241,PF08242,PF13489,PF13649	IPR029063											No	No	No	N/A
OG0000000	345	C. occidentalis	LM84	E4U16_007618-T1		PF08241,PF13489,PF13649	IPR029063											No	No	No	N/A
OG0000000	345	C. occidentalis	LM84	E4U16_007619-T1		PF08241,PF13489,PF13649	IPR029063											No	No	No	N/A
OG0000000	345	C. occidentalis	LM84	E4U16_007620-T1		PF08241,PF08242,PF13489,PF13649	IPR029063											No	No	No	N/A
OG0000000	345	C. occidentalis	LM84	E4U16_007817-T1		PF08241,PF13489,PF13649	IPR029063											No	No	No	N/A
OG0000000	345	C. occidentalis	LM84	E4U16_007882-T1		PF08241,PF13489,PF13649	IPR029063											No	No	No	N/A
OG0000000	345	C. occidentalis	LM84	E4U16_007883-T1		PF08241,PF13489,PF13649	IPR029063											No	No	No	N/A
OG0000000	345	C. occidentalis	LM84	E4U16_008151-T1		PF08241,PF08242,PF13489,PF13649	IPR029063											No	No	No	N/A
OG0000000	345	C. occidentalis	LM84	E4U16_008152-T1		PF08241,PF13489,PF13649	IPR029063											No	No	No	N/A
OG0000000	345	C. occidentalis	LM84	E4U16_008153-T1		PF08241,PF13489,PF13649	IPR029063											No	No	No	N/A
OG0000000	345	C. occidentalis	LM84	E4U16_008154-T1		PF08241,PF08242,PF13489,PF13649	IPR029063											No	No	No	N/A
OG0000000	345	C. occidentalis	LM84	E4U16_008155-T1		PF08241,PF13489,PF13649	IPR029063											No	No	No	N/A
OG0000000	345	C. occidentalis	LM84	E4U16_008156-T1		PF08241,PF13489,PF13649	IPR029063											No	No	No	N/A
OG0000000	345	C. occidentalis	LM84	E4U16_008158-T1		PF08241,PF13489,PF13649	IPR029063											No	No	No	N/A
OG0000000	345	C. occidentalis	LM77	E4U17_000719-T1		PF08241,PF08242,PF13489,PF13649,PF13847	IPR029063											No	No	No	N/A
OG0000000	345	C. occidentalis	LM77	E4U17_006115-T1		PF08241,PF08242,PF13489,PF13649,PF13847	IPR029063											No	No	No	N/A
OG0000000	345	C. quebecensis	Clav32	E4U19_002311-T1		PF08241,PF08242,PF13489,PF13649,PF13847	IPR029063											No	No	No	N/A
OG0000000	345	C. quebecensis	Clav32	E4U19_006011-T1		PF08241,PF08242,PF13489,PF13649,PF13847	IPR029063											No	No	No	N/A
OG0000000	345	C. maximensis	CCC398	E4U21_001471-T1		PF08241,PF08242,PF13489,PF13649	IPR029063											No	No	No	N/A
OG0000000	345	C. maximensis	CCC398	E4U21_002010-T1		PF13489	IPR029063											No	No	No	N/A
OG0000000	345	C. maximensis	CCC398	E4U21_002071-T1		PF08241,PF08242,PF13489,PF13649,PF13847	IPR029063											No	No	No	N/A
OG0000000	345	C. maximensis	CCC398	E4U21_002473-T1		PF08241,PF13649	IPR029063											No	No	No	N/A
OG0000000	345	C. purpurea	Clav04	E4U22_000384-T1		PF08241,PF08242,PF13489,PF13649,PF13847	IPR029063											No	No	No	N/A
OG0000000	345	C. purpurea	Clav04	E4U22_006742-T1		PF08241,PF08242,PF13489,PF13649,PF13847	IPR029063											No	No	No	N/A
OG0000000	345	C. purpurea	LM28	E4U23_000219-T1		PF08241,PF08242,PF13489,PF13649,PF13847	IPR029063											No	No	No	N/A
OG0000000	345	C. purpurea	LM28	E4U23_001568-T1		PF08241,PF08242,PF13489,PF13649,PF13847	IPR029063											No	No	No	N/A
OG0000000	345	C. purpurea	LM30	E4U24_000806-T1		PF08241,PF08242,PF13489,PF13649,PF13847	IPR029063											No	No	No	N/A
OG0000000	345	C. purpurea	LM30	E4U24_002468-T1		PF08241,PF08242,PF13489,PF13649,PF13847	IPR029063											No	No	No	N/A
OG0000000	345	C. purpurea	LM33	E4U25_000428-T1		PF08241,PF08242,PF13489,PF13649	IPR029063											No	No	No	N/A
OG0000000	345	C. purpurea	LM33	E4U25_007687-T1		PF08241,PF08242,PF13489,PF13649,PF13847	IPR029063											No	No	No	N/A
OG0000000	345	C. purpurea	LM39	E4U26_004829-T1		PF08241,PF08242,PF13489,PF13649,PF13847	IPR029063											No	No	No	N/A
OG0000000	345	C. purpurea	LM39	E4U26_005081-T1		PF08241,PF08242,PF13489,PF13649,PF13847	IPR029063											No	No	No	N/A
OG0000000	345	C. purpurea	LM232	E4U27_001149-T1		PF08241,PF08242,PF13489,PF13649,PF13847	IPR029063											No	No	No	N/A
OG0000000	345	C. purpurea	LM232	E4U27_006986-T1		PF08241,PF08242,PF13489,PF13649,PF13847	IPR029063											No	No	No	N/A
OG0000000	345	C. purpurea	LM470	E4U28_006753-T1		PF08241,PF08242,PF13489,PF13649,PF13847	IPR029063											No	No	No	N/A
OG0000000	345	C. purpurea	LM470	E4U28_007773-T1		PF08241,PF08242,PF13489,PF13649,PF13847	IPR029063											No	No	No	N/A
OG0000000	345	C. ripicola	LM220	E4U30_004001-T1		PF13489	IPR029063											No	No	No	N/A
OG0000000	345	C. ripicola	LM220	E4U30_004315-T1		PF08241,PF08242,PF13489,PF13649,PF13847	IPR029063											No	No	No	N/A
OG0000000	345	C. ripicola	LM220	E4U30_005768-T1		PF08241,PF08242,PF13489,PF13649,PF13847	IPR029063											No	No	No	N/A
OG0000000	345	C. ripicola	LM219	E4U31_001085-T1		PF08241,PF08242,PF13489,PF13649,PF13847	IPR029063											No	No	No	N/A
OG0000000	345	C. ripicola	LM219	E4U31_002522-T1		PF08241,PF08242,PF13489,PF13649,PF13847	IPR029063											No	No	No	N/A
OG0000000	345	C. ripicola	LM219	E4U31_004544-T1														No	No	No	N/A
OG0000000	345	C. ripicola	LM219	E4U31_006757-T1														No	No	No	N/A
OG0000000	345	C. perihumidiphila	LM81	E4U32_000326-T1		PF08241,PF08242,PF13489,PF13649,PF13847	IPR029063											No	No	No	N/A
OG0000000	345	C. perihumidiphila	LM81	E4U32_002800-T1			IPR029063											No	No	No	N/A
OG0000000	345	C. perihumidiphila	LM81	E4U32_003172-T1		PF08241,PF08242,PF13489,PF13649,PF13847	IPR029063											No	No	No	N/A
OG0000000	345	C. occidentalis	LM78	E4U33_003640-T1		PF08241,PF08242,PF13489,PF13649,PF13847	IPR029063											No	No	No	N/A
OG0000000	345	C. occidentalis	LM78	E4U33_007687-T1		PF08241,PF08242,PF13489,PF13649,PF13847	IPR029063											No	No	No	N/A
OG0000000	345	C. purpurea	LM469	E4U34_003513-T1		PF08241,PF08242,PF13489,PF13649,PF13847	IPR029063											No	No	No	N/A
OG0000000	345	C. purpurea	LM469	E4U34_007190-T1		PF08241,PF08242,PF13489,PF13649,PF13847	IPR029063											No	No	No	N/A
OG0000000	345	C. purpurea	LM60	E4U35_007059-T1		PF08241,PF08242,PF13489,PF13649,PF13847	IPR029063											No	No	No	N/A
OG0000000	345	C. purpurea	LM60	E4U35_007457-T1		PF08241,PF08242,PF13489,PF13649,PF13847	IPR029063											No	No	No	N/A
OG0000000	345	C. purpurea	LM223	E4U36_002500-T1		PF08241,PF08242,PF13489,PF13649,PF13847	IPR029063											No	No	No	N/A
OG0000000	345	C. purpurea	LM223	E4U36_004092-T1		PF08241,PF08242,PF13489,PF13649,PF13847	IPR029063											No	No	No	N/A
OG0000000	345	C. purpurea	LM469	E4U37_003570-T1		PF08241,PF08242,PF13489,PF13649,PF13847	IPR029063											No	No	No	N/A
OG0000000	345	C. purpurea	LM469	E4U37_007165-T1		PF08241,PF08242,PF13489,PF13649,PF13847	IPR029063											No	No	No	N/A
OG0000000	345	C. purpurea	LM474	E4U38_004677-T1		PF08241,PF08242,PF13489,PF13649,PF13847	IPR029063											No	No	No	N/A
OG0000000	345	C. purpurea	LM474	E4U38_006909-T1		PF08241,PF08242,PF13489,PF13649,PF13847	IPR029063											No	No	No	N/A
OG0000000	345	C. quebecensis	Clav50	E4U39_004501-T1		PF08241,PF08242,PF13489,PF13649,PF13847	IPR029063											No	No	No	N/A
OG0000000	345	C. quebecensis	Clav50	E4U39_007646-T1		PF08241,PF08242,PF13489,PF13649,PF13847	IPR029063											No	No	No	N/A
OG0000000	345	C. quebecensis	LM458	E4U40_007767-T1		PF08241,PF08242,PF13489,PF13649,PF13847	IPR029063											No	No	No	N/A
OG0000000	345	C. quebecensis	LM458	E4U40_007862-T1		PF08241,PF08242,PF13489,PF13649,PF13847	IPR029063											No	No	No	N/A
OG0000000	345	C. citrina	CCC265	E4U41_006337-T1		PF08241,PF08242,PF13489,PF13649,PF13847	IPR001138,IPR029063	GO:0008270,GO:0000981,GO:0006355,GO:0005634										No	No	No	N/A
OG0000000	345	C. citrina	CCC265	E4U41_006351-T1		PF08241,PF13489,PF13649	IPR029063											No	No	No	N/A
OG0000000	345	C. africana	CCC489	E4U42_005027-T1		PF08241,PF08242,PF13489,PF13649,PF13847	IPR029063											No	No	No	N/A
OG0000000	345	C. africana	CCC489	E4U42_006495-T1		PF08241,PF13489,PF13649	IPR029063											No	No	No	N/A
OG0000000	345	C. africana	CCC489	E4U42_007930-T1		PF08241,PF08242,PF13489,PF13649	IPR029063											No	No	No	N/A
OG0000000	345	C. pusilla	CCC602	E4U43_001991-T1														No	No	No	N/A
OG0000000	345	C. pusilla	CCC602	E4U43_002033-T1		PF08241,PF08242,PF13489,PF13649,PF13847	IPR029063											No	No	No	N/A
OG0000000	345	C. pusilla	CCC602	E4U43_002776-T1		PF08241,PF08242,PF13489,PF13649,PF13847	IPR029063											No	No	No	N/A
OG0000000	345	C. pusilla	CCC602	E4U43_006449-T1		PF13489	IPR029063											No	No	No	N/A
OG0000000	345	C. purpurea	Clav26	E4U44_003197-T1		PF08241,PF08242,PF13489,PF13649,PF13847	IPR029063											No	No	No	N/A
OG0000000	345	C. purpurea	Clav26	E4U44_006872-T1		PF08241,PF08242,PF13489,PF13649,PF13847	IPR029063											No	No	No	N/A
OG0000000	345	C. purpurea	Clav46	E4U45_000699-T1		PF08241,PF08242,PF13489,PF13649,PF13847	IPR029063											No	No	No	N/A
OG0000000	345	C. purpurea	Clav46	E4U45_004020-T1		PF08241,PF08242,PF13489,PF13649,PF13847	IPR029063											No	No	No	N/A
OG0000000	345	C. purpurea	Clav55	E4U46_003355-T1		PF08241,PF08242,PF13489,PF13649,PF13847	IPR029063											No	No	No	N/A
OG0000000	345	C. purpurea	LM4	E4U47_005990-T1		PF08241,PF08242,PF13489,PF13649,PF13847	IPR029063											No	No	No	N/A
OG0000000	345	C. purpurea	LM5	E4U48_008151-T1		PF08241,PF08242,PF13489,PF13649,PF13847	IPR029063											No	No	No	N/A
OG0000000	345	C. purpurea	LM5	E4U48_008454-T1		PF08241,PF08242,PF13489,PF13649,PF13847	IPR029063											No	No	No	N/A
OG0000000	345	C. purpurea	LM14	E4U49_002595-T1		PF08241,PF08242,PF13489,PF13649,PF13847	IPR029063											No	No	No	N/A
OG0000000	345	C. purpurea	LM14	E4U49_003299-T1		PF08241,PF08242,PF13489,PF13649,PF13847	IPR029063											No	No	No	N/A
OG0000000	345	C. purpurea	LM71	E4U50_002907-T1		PF08241,PF08242,PF13489,PF13649,PF13847	IPR029063											No	No	No	N/A
OG0000000	345	C. purpurea	LM71	E4U50_007892-T1		PF08241,PF08242,PF13489,PF13649,PF13847	IPR029063											No	No	No	N/A
OG0000000	345	C. purpurea	LM233	E4U51_000278-T1		PF08241,PF13489	IPR029063											No	No	No	N/A
OG0000000	345	C. purpurea	LM233	E4U51_000723-T1		PF08241,PF13489,PF13649	IPR029063											No	No	No	N/A
OG0000000	345	C. purpurea	LM233	E4U51_001860-T1		PF08241,PF13489	IPR029063											No	No	No	N/A
OG0000000	345	C. purpurea	LM233	E4U51_001862-T1		PF08241,PF13489	IPR029063											No	No	No	N/A
OG0000000	345	C. purpurea	LM233	E4U51_001863-T1		PF08241,PF13489,PF13649	IPR029063											No	No	No	N/A
OG0000000	345	C. purpurea	LM233	E4U51_002321-T1		PF08241,PF13489,PF13649	IPR029063											No	No	No	N/A
OG0000000	345	C. purpurea	LM233	E4U51_002322-T1		PF08241,PF13489,PF13649	IPR029063											No	No	No	N/A
OG0000000	345	C. purpurea	LM233	E4U51_002323-T1		PF08241,PF13489	IPR029063											No	No	No	N/A
OG0000000	345	C. purpurea	LM233	E4U51_002843-T1		PF08241,PF08242,PF13489,PF13649	IPR029063											No	No	No	N/A
OG0000000	345	C. purpurea	LM233	E4U51_003061-T1		PF08241,PF13489	IPR029063											No	No	No	N/A
OG0000000	345	C. purpurea	LM233	E4U51_003201-T1		PF08241,PF13489,PF13649	IPR029063											No	No	No	N/A
OG0000000	345	C. purpurea	LM233	E4U51_003202-T1		PF08241,PF13489	IPR029063											No	No	No	N/A
OG0000000	345	C. purpurea	LM233	E4U51_003369-T1		PF08241,PF13489,PF13649	IPR029063											No	No	No	N/A
OG0000000	345	C. purpurea	LM233	E4U51_003434-T1		PF08241,PF13489	IPR029063											No	No	No	N/A
OG0000000	345	C. purpurea	LM233	E4U51_003990-T1		PF08241,PF13489,PF13649	IPR029063						Cluster_302.1					No	No	No	N/A
OG0000000	345	C. purpurea	LM233	E4U51_005100-T1		PF08241,PF08242,PF13489,PF13649,PF13847	IPR029063											No	No	No	N/A
OG0000000	345	C. purpurea	LM233	E4U51_005428-T1		PF08241,PF08242,PF13489,PF13649	IPR029063											No	No	No	N/A
OG0000000	345	C. purpurea	LM233	E4U51_005429-T1		PF08241,PF13489,PF13649	IPR029063											No	No	No	N/A
OG0000000	345	C. purpurea	LM233	E4U51_005430-T1		PF08241,PF13489,PF13649	IPR029063											No	No	No	N/A
OG0000000	345	C. purpurea	LM233	E4U51_005675-T1		PF08241,PF13489	IPR029063											No	No	No	N/A
OG0000000	345	C. purpurea	LM233	E4U51_005676-T1		PF08241,PF13489	IPR029063											No	No	No	N/A
OG0000000	345	C. purpurea	LM233	E4U51_005677-T1		PF08241,PF13489,PF13649	IPR029063											No	No	No	N/A
OG0000000	345	C. purpurea	LM233	E4U51_005678-T1		PF08241	IPR029063											No	No	No	N/A
OG0000000	345	C. purpurea	LM233	E4U51_005727-T1		PF08241,PF13489	IPR029063											No	No	No	N/A
OG0000000	345	C. purpurea	LM233	E4U51_005728-T1		PF08241,PF13489	IPR029063											No	No	No	N/A
OG0000000	345	C. purpurea	LM233	E4U51_005729-T1		PF08241,PF13489	IPR029063											No	No	No	N/A
OG0000000	345	C. purpurea	LM233	E4U51_005730-T1		PF08241,PF08242,PF13489,PF13649,PF13847	IPR029063											No	No	No	N/A
OG0000000	345	C. purpurea	LM233	E4U51_005732-T1		PF08241,PF13489,PF13649	IPR029063											No	No	No	N/A
OG0000000	345	C. purpurea	LM233	E4U51_005733-T1		PF08241,PF13489,PF13649	IPR029063											No	No	No	N/A
OG0000000	345	C. purpurea	LM233	E4U51_005735-T1		PF08241,PF13489,PF13649	IPR029063											No	No	No	N/A
OG0000000	345	C. purpurea	LM233	E4U51_005736-T1		PF08241,PF13489	IPR029063											No	No	No	N/A
OG0000000	345	C. purpurea	LM233	E4U51_006052-T1		PF13489	IPR029063											No	No	No	N/A
OG0000000	345	C. purpurea	LM233	E4U51_006053-T1		PF08241,PF13489,PF13649	IPR029063											No	No	No	N/A
OG0000000	345	C. purpurea	LM233	E4U51_006390-T1		PF08241,PF08242,PF13489,PF13649,PF13847	IPR029063											No	No	No	N/A
OG0000000	345	C. purpurea	LM233	E4U51_006421-T1		PF08241,PF13489,PF13649	IPR029063											No	No	No	N/A
OG0000000	345	C. purpurea	LM233	E4U51_006422-T1		PF08241,PF13489,PF13649	IPR029063											No	No	No	N/A
OG0000000	345	C. purpurea	LM233	E4U51_006969-T1		PF08241,PF13489,PF13649	IPR029063											No	No	No	N/A
OG0000000	345	C. purpurea	LM233	E4U51_006975-T1			IPR029063											No	No	No	N/A
OG0000000	345	C. purpurea	LM233	E4U51_006977-T1		PF08241,PF13489,PF13649	IPR029063											No	No	No	N/A
OG0000000	345	C. purpurea	LM233	E4U51_006978-T1		PF08241,PF13489,PF13649	IPR029063											No	No	No	N/A
OG0000000	345	C. purpurea	LM233	E4U51_006980-T1		PF08241,PF13489	IPR029063											No	No	No	N/A
OG0000000	345	C. purpurea	LM233	E4U51_006981-T1		PF08241,PF13489	IPR029063											No	No	No	N/A
OG0000000	345	C. purpurea	LM233	E4U51_006982-T1			IPR029063											No	No	No	N/A
OG0000000	345	C. purpurea	LM233	E4U51_006985-T1		PF08241,PF13489	IPR029063											No	No	No	N/A
OG0000000	345	C. purpurea	LM233	E4U51_006986-T1		PF08241,PF13489	IPR029063											No	No	No	N/A
OG0000000	345	C. purpurea	LM233	E4U51_006988-T1		PF08241,PF13489	IPR029063											No	No	No	N/A
OG0000000	345	C. purpurea	LM233	E4U51_006990-T1		PF13489	IPR029063											No	No	No	N/A
OG0000000	345	C. purpurea	LM233	E4U51_006992-T1		PF08241,PF13489,PF13649	IPR029063											No	No	No	N/A
OG0000000	345	C. purpurea	LM233	E4U51_006993-T1		PF08241,PF13489,PF13649	IPR029063											No	No	No	N/A
OG0000000	345	C. purpurea	LM233	E4U51_006995-T1		PF08241,PF13489	IPR029063											No	No	No	N/A
OG0000000	345	C. purpurea	LM233	E4U51_007021-T1		PF13489	IPR029063											No	No	No	N/A
OG0000000	345	C. purpurea	LM233	E4U51_007714-T1		PF08241,PF08242,PF13489,PF13649	IPR029063											No	No	No	N/A
OG0000000	345	C. purpurea	LM233	E4U51_007715-T1		PF08241,PF13489,PF13649	IPR029063											No	No	No	N/A
OG0000000	345	C. purpurea	LM233	E4U51_007717-T1		PF08241,PF13489	IPR029063											No	No	No	N/A
OG0000000	345	C. purpurea	LM233	E4U51_007799-T1		PF13489	IPR029063											No	No	No	N/A
OG0000000	345	C. purpurea	LM233	E4U51_008011-T1		PF08241,PF13489,PF13649	IPR029063											No	No	No	N/A
OG0000000	345	C. purpurea	LM233	E4U51_008204-T1		PF08241,PF13489,PF13649	IPR029063											No	No	No	N/A
OG0000000	345	C. purpurea	LM233	E4U51_008277-T1		PF08241,PF13489,PF13649	IPR029063											No	No	No	N/A
OG0000000	345	C. purpurea	LM233	E4U51_008385-T1		PF08241,PF13489,PF13649	IPR029063											No	No	No	N/A
OG0000000	345	C. spartinae	CCC535	E4U52_002962-T1		PF08241,PF08242,PF13489,PF13649,PF13847	IPR029063											No	No	No	N/A
OG0000000	345	C. spartinae	CCC535	E4U52_004336-T1		PF08241,PF08242,PF13489,PF13649,PF13847	IPR029063											No	No	No	N/A
OG0000000	345	C. spartinae	CCC535	E4U52_004904-T1														No	No	No	N/A
OG0000000	345	C. sorghi	CCC632	E4U53_002882-T1		PF08241,PF08242,PF13489,PF13649,PF13847	IPR029063											No	No	No	N/A
OG0000000	345	C. sorghi	CCC632	E4U53_003191-T1		PF13489	IPR029063											No	No	No	N/A
OG0000000	345	C. sorghi	CCC632	E4U53_004090-T1			IPR029063											No	No	No	N/A
OG0000000	345	C. sorghi	CCC632	E4U53_005942-T1		PF08241,PF08242,PF13489,PF13649,PF13847	IPR029063											No	No	No	N/A
OG0000000	345	C. lovelessii	CCC647	E4U54_002197-T1		PF08241,PF08242,PF13489,PF13649,PF13847	IPR029063											No	No	No	N/A
OG0000000	345	C. lovelessii	CCC647	E4U54_003270-T1		PF08241,PF08242,PF13489,PF13649,PF13847	IPR029063											No	No	No	N/A
OG0000000	345	C. lovelessii	CCC647	E4U54_003596-T1		PF13489,PF13649	IPR029063											No	No	No	N/A
OG0000000	345	C. lovelessii	CCC647	E4U54_007987-T1		PF08241,PF08242,PF13489,PF13649,PF13847	IPR029063											No	No	No	N/A
OG0000000	345	C. digitariae	CCC659	E4U55_000969-T1		PF08241,PF08242,PF13489,PF13649,PF13847	IPR029063											No	No	No	N/A
OG0000000	345	C. digitariae	CCC659	E4U55_004033-T1		PF08241,PF13649	IPR029063											No	No	No	N/A
OG0000000	345	C. digitariae	CCC659	E4U55_005566-T1		PF08241,PF08242,PF13489,PF13649,PF13847	IPR029063											No	No	No	N/A
OG0000000	345	C. digitariae	CCC659	E4U55_006497-T1		PF13489,PF13649	IPR029063											No	No	No	N/A
OG0000000	345	C. arundinis	CCC1102	E4U56_003238-T1		PF08241,PF08242,PF13489,PF13649,PF13847	IPR029063											No	No	No	N/A
OG0000000	345	C. arundinis	CCC1102	E4U56_005836-T1		PF08241,PF08242,PF13489,PF13649,PF13847	IPR029063											No	No	No	N/A
OG0000000	345	C. arundinis	CCC1102	E4U56_008262-T1		PF08241,PF13489,PF13649	IPR029063											No	No	No	N/A
OG0000000	345	C. arundinis	LM582	E4U57_000297-T1		PF08241,PF13489,PF13649,PF13847	IPR029063											No	No	No	N/A
OG0000000	345	C. arundinis	LM582	E4U57_003481-T1		PF08241,PF08242,PF13489,PF13649,PF13847	IPR029063											No	No	No	N/A
OG0000000	345	C. arundinis	LM582	E4U57_006642-T1		PF08241,PF08242,PF13489,PF13649,PF13847	IPR029063											No	No	No	N/A
OG0000000	345	C. cyperi	CCC1219	E4U58_000938-T1		PF08241,PF08242,PF13489,PF13649,PF13847	IPR029063											No	No	No	N/A
OG0000000	345	C. cyperi	CCC1219	E4U58_006905-T1		PF08241,PF08242,PF13489,PF13649,PF13847	IPR029063											No	No	No	N/A
OG0000000	345	C. monticola	CCC1483	E4U59_002817-T1		PF08241,PF08242,PF13489,PF13649,PF13847	IPR029063											No	No	No	N/A
OG0000000	345	C. monticola	CCC1483	E4U59_005460-T1		PF08241,PF08242,PF13489,PF13649,PF13847	IPR029063											No	No	No	N/A
OG0000000	345	C. pazoutovae	CCC1485	E4U60_001902-T1		PF08241,PF08242,PF13489,PF13649,PF13847	IPR029063											No	No	No	N/A
OG0000000	345	C. pazoutovae	CCC1485	E4U60_004962-T1		PF08241,PF08242,PF13489,PF13649,PF13847	IPR029063											No	No	No	N/A
OG0000000	345	C. capensis	CCC1504	E4U61_004597-T1		PF08241,PF08242,PF13489,PF13649	IPR029063											No	No	No	N/A
OG0000000	345	C. capensis	CCC1504	E4U61_007779-T1		PF08241,PF08242,PF13489,PF13649,PF13847	IPR029063											No	No	No	N/A
OG0000001	8	C. fusiformis	PRL 1980	snap_masked-contig00542-processed-gene-0.6		PF01048,PF13374	IPR011990,IPR000845,IPR027417,IPR035994	GO:0005515,GO:0009116,GO:0003824										No	No	No	N/A
OG0000001	8	C. paspali	RRC 1481	snap_masked-contig00117-processed-gene-0.34														No	No	No	N/A
OG0000001	8	C. paspali	RRC 1481	augustus_masked-contig00023-processed-gene-0.74			IPR035994	GO:0009116,GO:0003824										No	No	No	N/A
OG0000001	8	C. maximensis	CCC398	E4U21_001842-T1		PF13374	IPR011990,IPR027417,IPR035994	GO:0005515,GO:0009116,GO:0003824										No	No	No	N/A
OG0000001	8	C. africana	CCC489	E4U42_007057-T1			IPR011990,IPR035994,IPR027417	GO:0005515,GO:0009116,GO:0003824										No	No	No	N/A
OG0000001	8	C. pusilla	CCC602	E4U43_002935-T1		PF01048,PF13374	IPR000845,IPR011990,IPR035994,IPR027417	GO:0005515,GO:0009116,GO:0003824										No	No	No	N/A
OG0000001	8	C. sorghi	CCC632	E4U53_004841-T1		PF13374,PF13424	IPR011990,IPR035994,IPR027417	GO:0005515,GO:0009116,GO:0003824								1		No	No	No	N/A
OG0000001	8	C. lovelessii	CCC647	E4U54_001574-T1		PF01048,PF13374	IPR000845,IPR011990,IPR027417,IPR035994	GO:0005515,GO:0009116,GO:0003824										No	No	No	N/A
OG0000003	878	C. purpurea	20.1	CCE28260.1			IPR000719,IPR011009	GO:0004672,GO:0005524,GO:0006468										No	No	No	N/A
OG0000003	878	C. purpurea	20.1	CCE28265.1			IPR000719,IPR011009	GO:0004672,GO:0005524,GO:0006468										No	No	No	N/A
OG0000003	878	C. purpurea	20.1	CCE28268.1			IPR000719,IPR011009	GO:0004672,GO:0005524,GO:0006468										No	No	No	N/A
OG0000003	878	C. purpurea	20.1	CCE28269.1			IPR000719,IPR011009	GO:0004672,GO:0005524,GO:0006468										No	No	No	N/A
OG0000003	878	C. purpurea	20.1	CCE29174.1			IPR011009									1		No	No	No	N/A
OG0000003	878	C. purpurea	20.1	CCE29176.1			IPR000719,IPR011009	GO:0004672,GO:0005524,GO:0006468										No	No	No	N/A
OG0000003	878	C. purpurea	20.1	CCE29177.1														No	No	No	N/A
OG0000003	878	C. purpurea	20.1	CCE29179.1			IPR000719,IPR011009	GO:0004672,GO:0005524,GO:0006468								1		No	No	No	N/A
OG0000003	878	C. purpurea	20.1	CCE29180.1													1	No	No	No	N/A
OG0000003	878	C. purpurea	20.1	CCE29183.1			IPR000719,IPR011009	GO:0004672,GO:0005524,GO:0006468										No	No	No	N/A
OG0000003	878	C. purpurea	20.1	CCE29184.1			IPR000719,IPR011009	GO:0004672,GO:0005524,GO:0006468								1		No	No	No	N/A
OG0000003	878	C. purpurea	20.1	CCE29186.1			IPR000719,IPR011009	GO:0004672,GO:0005524,GO:0006468										No	No	No	N/A
OG0000003	878	C. purpurea	20.1	CCE29188.1			IPR000719,IPR008266,IPR011009	GO:0004672,GO:0005524,GO:0006468								1		No	No	No	N/A
OG0000003	878	C. purpurea	20.1	CCE29189.1			IPR000719,IPR008266,IPR011009	GO:0004672,GO:0005524,GO:0006468								1		No	No	No	N/A
OG0000003	878	C. purpurea	20.1	CCE29192.1			IPR000719,IPR011009	GO:0004672,GO:0005524,GO:0006468										No	No	No	N/A
OG0000003	878	C. purpurea	20.1	CCE29194.1														No	No	No	N/A
OG0000003	878	C. purpurea	20.1	CCE29209.1			IPR011009											No	No	No	N/A
OG0000003	878	C. purpurea	20.1	CCE29210.1			IPR011009											No	No	No	N/A
OG0000003	878	C. purpurea	20.1	CCE29401.1			IPR011009									1		No	No	No	N/A
OG0000003	878	C. purpurea	20.1	CCE35220.1			IPR011009											No	No	No	N/A
OG0000003	878	C. purpurea	20.1	CCE35231.1														No	No	No	N/A
OG0000003	878	C. purpurea	20.1	CCE30460.1														No	No	No	N/A
OG0000003	878	C. purpurea	20.1	CCE30461.1														No	No	No	N/A
OG0000003	878	C. purpurea	20.1	CCE30462.1														No	No	No	N/A
OG0000003	878	C. purpurea	20.1	CCE32306.1			IPR000719,IPR008266,IPR011009	GO:0004672,GO:0005524,GO:0006468								1		No	No	No	N/A
OG0000003	878	C. purpurea	20.1	CCE32307.1			IPR008266,IPR011009	GO:0004672,GO:0006468										No	No	No	N/A
OG0000003	878	C. purpurea	20.1	CCE32308.1														No	No	No	N/A
OG0000003	878	C. purpurea	20.1	CCE32309.1			IPR000719,IPR008266,IPR011009	GO:0004672,GO:0005524,GO:0006468										No	No	No	N/A
OG0000003	878	C. purpurea	20.1	CCE32349.1			IPR008266,IPR000719,IPR011009	GO:0004672,GO:0005524,GO:0006468										No	No	No	N/A
OG0000003	878	C. purpurea	20.1	CCE34534.1			IPR000719,IPR008266,IPR011009	GO:0004672,GO:0005524,GO:0006468										No	No	No	N/A
OG0000003	878	C. purpurea	20.1	CCE34535.1			IPR000719,IPR011009	GO:0004672,GO:0005524,GO:0006468										No	No	No	N/A
OG0000003	878	C. purpurea	20.1	CCE34537.1			IPR000719,IPR008266,IPR011009	GO:0004672,GO:0005524,GO:0006468										No	No	No	N/A
OG0000003	878	C. fusiformis	PRL 1980	augustus_masked-contig00477-processed-gene-0.6														No	No	No	N/A
OG0000003	878	C. paspali	RRC 1481	fgenesh_masked-contig00061-processed-gene-0.33			IPR011009											No	No	No	N/A
OG0000003	878	C. paspali	RRC 1481	fgenesh_masked-contig00392-processed-gene-0.10			IPR000719,IPR011009	GO:0006468,GO:0004672,GO:0005524										No	No	No	N/A
OG0000003	878	C. paspali	RRC 1481	fgenesh_masked-contig00647-processed-gene-0.4			IPR000719,IPR011009	GO:0006468,GO:0004672,GO:0005524										No	No	No	N/A
OG0000003	878	C. paspali	RRC 1481	augustus_masked-contig00124-processed-gene-0.36			IPR000719,IPR011009	GO:0006468,GO:0004672,GO:0005524										No	No	No	N/A
OG0000003	878	C. paspali	RRC 1481	augustus_masked-contig00470-processed-gene-0.21			IPR008266,IPR000719,IPR011009	GO:0004672,GO:0005524,GO:0006468										No	No	No	N/A
OG0000003	878	C. aff. purpurea	Clav52	E4U09_000142-T1			IPR000719,IPR008266,IPR011009	GO:0006468,GO:0004672,GO:0005524										No	No	No	N/A
OG0000003	878	C. aff. purpurea	Clav52	E4U09_000255-T1			IPR000719,IPR011009	GO:0006468,GO:0004672,GO:0005524										No	No	No	N/A
OG0000003	878	C. aff. purpurea	Clav52	E4U09_000728-T1														No	No	No	N/A
OG0000003	878	C. aff. purpurea	Clav52	E4U09_001008-T1														No	No	No	N/A
OG0000003	878	C. aff. purpurea	Clav52	E4U09_001195-T1			IPR011009											No	No	No	N/A
OG0000003	878	C. aff. purpurea	Clav52	E4U09_003007-T1			IPR000719,IPR008266,IPR011009	GO:0006468,GO:0004672,GO:0005524										No	No	No	N/A
OG0000003	878	C. aff. purpurea	Clav52	E4U09_004327-T1														No	No	No	N/A
OG0000003	878	C. aff. purpurea	Clav52	E4U09_004336-T1														No	No	No	N/A
OG0000003	878	C. aff. purpurea	Clav52	E4U09_005564-T1														No	No	No	N/A
OG0000003	878	C. aff. purpurea	Clav52	E4U09_005634-T1			IPR011009											No	No	No	N/A
OG0000003	878	C. aff. purpurea	Clav52	E4U09_005635-T1			IPR011009											No	No	No	N/A
OG0000003	878	C. aff. purpurea	Clav52	E4U09_005832-T1			IPR000719,IPR011009	GO:0004672,GO:0005524,GO:0006468								1		No	No	No	N/A
OG0000003	878	C. aff. purpurea	Clav52	E4U09_005834-T1			IPR000719,IPR011009	GO:0004672,GO:0005524,GO:0006468										No	No	No	N/A
OG0000003	878	C. aff. purpurea	Clav52	E4U09_005937-T1														No	No	No	N/A
OG0000003	878	C. aff. purpurea	Clav52	E4U09_005938-T1			IPR008266,IPR000719,IPR011009	GO:0004672,GO:0005524,GO:0006468								1		No	No	No	N/A
OG0000003	878	C. aff. purpurea	Clav52	E4U09_005939-T1			IPR008266,IPR000719,IPR011009	GO:0004672,GO:0005524,GO:0006468										No	No	No	N/A
OG0000003	878	C. aff. purpurea	Clav52	E4U09_007002-T1														No	No	No	N/A
OG0000003	878	C. aff. purpurea	Clav52	E4U09_007265-T1														No	No	No	N/A
OG0000003	878	C. aff. purpurea	Clav52	E4U09_007337-T1			IPR000719,IPR011009	GO:0004672,GO:0005524,GO:0006468										No	No	No	N/A
OG0000003	878	C. aff. purpurea	Clav52	E4U09_007338-T1			IPR000719,IPR011009	GO:0004672,GO:0005524,GO:0006468										No	No	No	N/A
OG0000003	878	C. aff. purpurea	Clav52	E4U09_007477-T1														No	No	No	N/A
OG0000003	878	C. purpurea	LM207	E4U10_000314-T1														No	No	No	N/A
OG0000003	878	C. purpurea	LM207	E4U10_000315-T1			IPR000719,IPR011009	GO:0006468,GO:0004672,GO:0005524										No	No	No	N/A
OG0000003	878	C. purpurea	LM207	E4U10_000588-T1			IPR000719,IPR011009	GO:0004672,GO:0005524,GO:0006468										No	No	No	N/A
OG0000003	878	C. purpurea	LM207	E4U10_000589-T1														No	No	No	N/A
OG0000003	878	C. purpurea	LM207	E4U10_002115-T1			IPR011009											No	No	No	N/A
OG0000003	878	C. purpurea	LM207	E4U10_002117-T1			IPR011009											No	No	No	N/A
OG0000003	878	C. purpurea	LM207	E4U10_002357-T1			IPR000719,IPR011009	GO:0006468,GO:0004672,GO:0005524										No	No	No	N/A
OG0000003	878	C. purpurea	LM207	E4U10_002364-T1			IPR000719,IPR011009	GO:0006468,GO:0004672,GO:0005524								1		No	No	No	N/A
OG0000003	878	C. purpurea	LM207	E4U10_002365-T1			IPR000719,IPR011009	GO:0006468,GO:0004672,GO:0005524										No	No	No	N/A
OG0000003	878	C. purpurea	LM207	E4U10_002367-T1			IPR000719,IPR011009	GO:0006468,GO:0004672,GO:0005524								1		No	No	No	N/A
OG0000003	878	C. purpurea	LM207	E4U10_002368-T1			IPR000719,IPR011009	GO:0006468,GO:0004672,GO:0005524								3	2	No	Yes	No	N/A
OG0000003	878	C. purpurea	LM207	E4U10_002369-T1														No	No	No	N/A
OG0000003	878	C. purpurea	LM207	E4U10_002859-T1			IPR011009									1		No	No	No	N/A
OG0000003	878	C. purpurea	LM207	E4U10_003173-T1														No	No	No	N/A
OG0000003	878	C. purpurea	LM207	E4U10_003175-T1														No	No	No	N/A
OG0000003	878	C. purpurea	LM207	E4U10_003176-T1			IPR000719,IPR008266,IPR011009	GO:0006468,GO:0004672,GO:0005524								1		No	No	No	N/A
OG0000003	878	C. purpurea	LM207	E4U10_003572-T1			IPR000719,IPR008266,IPR011009	GO:0004672,GO:0005524,GO:0006468										No	No	No	N/A
OG0000003	878	C. purpurea	LM207	E4U10_003573-T1			IPR000719,IPR011009	GO:0004672,GO:0005524,GO:0006468										No	No	No	N/A
OG0000003	878	C. purpurea	LM207	E4U10_003575-T1			IPR000719,IPR008266,IPR011009	GO:0004672,GO:0005524,GO:0006468										No	No	No	N/A
OG0000003	878	C. purpurea	LM207	E4U10_005465-T1			IPR000719,IPR011009	GO:0004672,GO:0005524,GO:0006468								1		No	No	No	N/A
OG0000003	878	C. purpurea	LM207	E4U10_005615-T1														No	No	No	N/A
OG0000003	878	C. purpurea	LM207	E4U10_005998-T1			IPR000719,IPR008266,IPR011009	GO:0006468,GO:0004672,GO:0005524										No	No	No	N/A
OG0000003	878	C. purpurea	LM207	E4U10_006794-T1														No	No	No	N/A
OG0000003	878	C. purpurea	LM207	E4U10_006795-T1														No	No	No	N/A
OG0000003	878	C. purpurea	LM207	E4U10_006796-T1			IPR008266,IPR011009	GO:0004672,GO:0006468										No	No	No	N/A
OG0000003	878	C. purpurea	LM207	E4U10_008076-T1			IPR000719,IPR008266,IPR011009	GO:0004672,GO:0005524,GO:0006468								3		No	No	No	N/A
OG0000003	878	C. purpurea	LM207	E4U10_008105-T1			IPR000719,IPR011009	GO:0004672,GO:0005524,GO:0006468								1		No	No	No	N/A
OG0000003	878	C. purpurea	LM461	E4U11_002478-T1			IPR000719,IPR011009	GO:0004672,GO:0005524,GO:0006468										No	No	No	N/A
OG0000003	878	C. purpurea	LM461	E4U11_002479-T1			IPR000719,IPR011009	GO:0004672,GO:0005524,GO:0006468										No	No	No	N/A
OG0000003	878	C. purpurea	LM461	E4U11_002480-T1			IPR011009											No	No	No	N/A
OG0000003	878	C. purpurea	LM461	E4U11_002483-T1			IPR011009											No	No	No	N/A
OG0000003	878	C. purpurea	LM461	E4U11_004571-T1			IPR011009											No	No	No	N/A
OG0000003	878	C. purpurea	LM461	E4U11_005504-T1			IPR011009											No	No	No	N/A
OG0000003	878	C. purpurea	LM461	E4U11_005505-T1			IPR000719,IPR011009	GO:0006468,GO:0004672,GO:0005524										No	No	No	N/A
OG0000003	878	C. purpurea	LM461	E4U11_005509-T1														No	No	No	N/A
OG0000003	878	C. purpurea	LM461	E4U11_005771-T1														No	No	No	N/A
OG0000003	878	C. purpurea	LM461	E4U11_005782-T1														No	No	No	N/A
OG0000003	878	C. purpurea	LM461	E4U11_006367-T1			IPR011009											No	No	No	N/A
OG0000003	878	C. purpurea	LM461	E4U11_006368-T1														No	No	No	N/A
OG0000003	878	C. purpurea	LM461	E4U11_007300-T1														No	No	No	N/A
OG0000003	878	C. purpurea	LM461	E4U11_007710-T1			IPR000719,IPR011009	GO:0006468,GO:0004672,GO:0005524										No	No	No	N/A
OG0000003	878	C. purpurea	LM461	E4U11_007711-T1														No	No	No	N/A
OG0000003	878	C. purpurea	LM461	E4U11_007712-T1			IPR011009											No	No	No	N/A
OG0000003	878	C. purpurea	LM582	E4U12_000388-T1			IPR000719,IPR008266,IPR011009	GO:0004672,GO:0005524,GO:0006468										No	No	No	N/A
OG0000003	878	C. purpurea	LM582	E4U12_000526-T1														No	No	No	N/A
OG0000003	878	C. purpurea	LM582	E4U12_000950-T1			IPR000719,IPR011009	GO:0006468,GO:0004672,GO:0005524										No	No	No	N/A
OG0000003	878	C. purpurea	LM582	E4U12_000951-T1														No	No	No	N/A
OG0000003	878	C. purpurea	LM582	E4U12_001191-T1														No	No	No	N/A
OG0000003	878	C. purpurea	LM582	E4U12_001478-T1														No	No	No	N/A
OG0000003	878	C. purpurea	LM582	E4U12_001479-T1			IPR011009											No	No	No	N/A
OG0000003	878	C. purpurea	LM582	E4U12_001480-T1														No	No	No	N/A
OG0000003	878	C. purpurea	LM582	E4U12_002228-T1			IPR000719,IPR008266,IPR011009	GO:0006468,GO:0004672,GO:0005524								1		No	No	No	N/A
OG0000003	878	C. purpurea	LM582	E4U12_002229-T1			IPR008266,IPR011009	GO:0004672,GO:0006468										No	No	No	N/A
OG0000003	878	C. purpurea	LM582	E4U12_002230-T1			IPR000719,IPR011009	GO:0006468,GO:0004672,GO:0005524										No	No	No	N/A
OG0000003	878	C. purpurea	LM582	E4U12_002231-T1			IPR000719,IPR008266,IPR011009	GO:0006468,GO:0004672,GO:0005524										No	No	No	N/A
OG0000003	878	C. purpurea	LM582	E4U12_002232-T1														No	No	No	N/A
OG0000003	878	C. purpurea	LM582	E4U12_003893-T1														No	No	No	N/A
OG0000003	878	C. purpurea	LM582	E4U12_003894-T1			IPR011009											No	No	No	N/A
OG0000003	878	C. purpurea	LM582	E4U12_004924-T1			IPR000719,IPR011009	GO:0004672,GO:0005524,GO:0006468										No	No	No	N/A
OG0000003	878	C. purpurea	LM582	E4U12_004928-T1			IPR000719,IPR008266,IPR011009	GO:0004672,GO:0005524,GO:0006468										No	No	No	N/A
OG0000003	878	C. purpurea	LM582	E4U12_004930-T1			IPR000719,IPR011009	GO:0004672,GO:0005524,GO:0006468										No	No	No	N/A
OG0000003	878	C. purpurea	LM582	E4U12_004931-T1			IPR000719,IPR011009	GO:0004672,GO:0005524,GO:0006468										No	No	No	N/A
OG0000003	878	C. purpurea	LM582	E4U12_004991-T1			IPR011009									1		No	No	No	N/A
OG0000003	878	C. purpurea	LM582	E4U12_005109-T1														No	No	No	N/A
OG0000003	878	C. purpurea	LM582	E4U12_005110-T1			IPR000719,IPR011009	GO:0006468,GO:0004672,GO:0005524								1		No	No	No	N/A
OG0000003	878	C. purpurea	LM582	E4U12_005111-T1														No	No	No	N/A
OG0000003	878	C. purpurea	LM582	E4U12_005112-T1			IPR000719,IPR011009	GO:0006468,GO:0004672,GO:0005524										No	No	No	N/A
OG0000003	878	C. purpurea	LM582	E4U12_005113-T1			IPR000719,IPR011009	GO:0006468,GO:0004672,GO:0005524								1		No	No	No	N/A
OG0000003	878	C. purpurea	LM582	E4U12_005843-T1			IPR000719,IPR011009	GO:0006468,GO:0004672,GO:0005524								1		No	No	No	N/A
OG0000003	878	C. purpurea	LM582	E4U12_006174-T1			IPR011009											No	No	No	N/A
OG0000003	878	C. purpurea	LM582	E4U12_006175-T1			IPR011009											No	No	No	N/A
OG0000003	878	C. purpurea	LM582	E4U12_006216-T1														No	No	No	N/A
OG0000003	878	C. purpurea	LM582	E4U12_006570-T1			IPR000719,IPR011009	GO:0006468,GO:0004672,GO:0005524										No	No	No	N/A
OG0000003	878	C. purpurea	LM582	E4U12_006573-T1														No	No	No	N/A
OG0000003	878	C. purpurea	LM582	E4U12_006574-T1			IPR000719,IPR011009	GO:0006468,GO:0004672,GO:0005524										No	No	No	N/A
OG0000003	878	C. purpurea	LM582	E4U12_007450-T1														No	No	No	N/A
OG0000003	878	C. purpurea	LM582	E4U12_007451-T1			IPR000719,IPR011009	GO:0006468,GO:0004672,GO:0005524								1		No	No	No	N/A
OG0000003	878	C. purpurea	LM582	E4U12_007452-T1			IPR000719,IPR008266,IPR011009	GO:0006468,GO:0004672,GO:0005524								1		No	No	No	N/A
OG0000003	878	C. purpurea	LM582	E4U12_007453-T1			IPR000719,IPR011009	GO:0006468,GO:0004672,GO:0005524										No	No	No	N/A
OG0000003	878	C. purpurea	LM582	E4U12_008338-T1														No	No	No	N/A
OG0000003	878	C. purpurea	LM582	E4U12_008339-T1			IPR000719,IPR008266,IPR011009	GO:0006468,GO:0004672,GO:0005524										No	No	No	N/A
OG0000003	878	C. purpurea	LM582	E4U12_008473-T1			IPR000719,IPR011009	GO:0006468,GO:0004672,GO:0005524										No	No	No	N/A
OG0000003	878	C. purpurea	LM582	E4U12_008477-T1														No	No	No	N/A
OG0000003	878	C. purpurea	LM582	E4U12_008478-T1												1		No	No	No	N/A
OG0000003	878	C. purpurea	LM582	E4U12_008483-T1			IPR000719,IPR011009	GO:0006468,GO:0004672,GO:0005524										No	No	No	N/A
OG0000003	878	C. humidiphila	LM576	E4U13_000177-T1														No	No	No	N/A
OG0000003	878	C. humidiphila	LM576	E4U13_000307-T1														No	No	No	N/A
OG0000003	878	C. humidiphila	LM576	E4U13_000332-T1			IPR000719,IPR011009	GO:0004672,GO:0005524,GO:0006468										No	No	No	N/A
OG0000003	878	C. humidiphila	LM576	E4U13_000494-T1														No	No	No	N/A
OG0000003	878	C. humidiphila	LM576	E4U13_000767-T1			IPR000719,IPR011009	GO:0004672,GO:0005524,GO:0006468										No	No	No	N/A
OG0000003	878	C. humidiphila	LM576	E4U13_001197-T1												1		No	No	No	N/A
OG0000003	878	C. humidiphila	LM576	E4U13_002732-T1														No	No	No	N/A
OG0000003	878	C. humidiphila	LM576	E4U13_004039-T1														No	No	No	N/A
OG0000003	878	C. humidiphila	LM576	E4U13_004040-T1			IPR000719,IPR011009	GO:0006468,GO:0004672,GO:0005524								3		No	No	No	N/A
OG0000003	878	C. humidiphila	LM576	E4U13_004041-T1														No	No	No	N/A
OG0000003	878	C. humidiphila	LM576	E4U13_004042-T1			IPR000719,IPR011009	GO:0006468,GO:0004672,GO:0005524								2		No	No	No	N/A
OG0000003	878	C. humidiphila	LM576	E4U13_004043-T1														No	No	No	N/A
OG0000003	878	C. humidiphila	LM576	E4U13_004045-T1			IPR000719,IPR011009	GO:0006468,GO:0004672,GO:0005524								2		No	No	No	N/A
OG0000003	878	C. humidiphila	LM576	E4U13_004160-T1			IPR011009											No	No	No	N/A
OG0000003	878	C. humidiphila	LM576	E4U13_004161-T1			IPR011009											No	No	No	N/A
OG0000003	878	C. humidiphila	LM576	E4U13_004163-T1			IPR011009											No	No	No	N/A
OG0000003	878	C. humidiphila	LM576	E4U13_004255-T1			IPR011009											No	No	No	N/A
OG0000003	878	C. humidiphila	LM576	E4U13_004531-T1												1		No	No	No	N/A
OG0000003	878	C. humidiphila	LM576	E4U13_005080-T1			IPR011009											No	No	No	N/A
OG0000003	878	C. humidiphila	LM576	E4U13_005081-T1			IPR000719,IPR008266,IPR011009	GO:0004672,GO:0005524,GO:0006468								1		No	No	No	N/A
OG0000003	878	C. humidiphila	LM576	E4U13_005082-T1														No	No	No	N/A
OG0000003	878	C. humidiphila	LM576	E4U13_005167-T1			IPR011009									1		No	No	No	N/A
OG0000003	878	C. humidiphila	LM576	E4U13_006226-T1			IPR008266,IPR011009	GO:0004672,GO:0006468										No	No	No	N/A
OG0000003	878	C. humidiphila	LM576	E4U13_006582-T1														No	No	No	N/A
OG0000003	878	C. humidiphila	LM576	E4U13_006899-T1			IPR011009											No	No	No	N/A
OG0000003	878	C. humidiphila	LM576	E4U13_006900-T1			IPR011009											No	No	No	N/A
OG0000003	878	C. humidiphila	LM576	E4U13_006918-T1			IPR000719,IPR011009	GO:0006468,GO:0004672,GO:0005524								3	2	No	Yes	No	N/A
OG0000003	878	C. humidiphila	LM576	E4U13_006961-T1			IPR011009											No	No	No	N/A
OG0000003	878	C. humidiphila	LM576	E4U13_007029-T1			IPR011009									1		No	No	No	N/A
OG0000003	878	C. humidiphila	LM576	E4U13_007031-T1														No	No	No	N/A
OG0000003	878	C. humidiphila	LM576	E4U13_007065-T1			IPR011009									1		No	No	No	N/A
OG0000003	878	C. humidiphila	LM576	E4U13_007067-T1			IPR000719,IPR011009	GO:0006468,GO:0004672,GO:0005524										No	No	No	N/A
OG0000003	878	C. humidiphila	LM576	E4U13_007068-T1												1		No	No	No	N/A
OG0000003	878	C. humidiphila	LM576	E4U13_007069-T1														No	No	No	N/A
OG0000003	878	C. humidiphila	LM576	E4U13_007179-T1														No	No	No	N/A
OG0000003	878	C. humidiphila	LM576	E4U13_007240-T1			IPR011009											No	No	No	N/A
OG0000003	878	C. humidiphila	LM576	E4U13_007241-T1			IPR000719,IPR011009	GO:0006468,GO:0004672,GO:0005524										No	No	No	N/A
OG0000003	878	C. humidiphila	LM576	E4U13_007319-T1			IPR011009											No	No	No	N/A
OG0000003	878	C. humidiphila	LM576	E4U13_007339-T1														No	No	No	N/A
OG0000003	878	C. humidiphila	LM576	E4U13_007666-T1			IPR000719,IPR011009	GO:0006468,GO:0004672,GO:0005524										No	No	No	N/A
OG0000003	878	C. humidiphila	LM576	E4U13_007828-T1			IPR011009											No	No	No	N/A
OG0000003	878	C. humidiphila	LM576	E4U13_007829-T1			IPR000719,IPR011009	GO:0006468,GO:0004672,GO:0005524								2		No	No	No	N/A
OG0000003	878	C. humidiphila	LM576	E4U13_007830-T1										Secreted	Secreted			Yes	No	No	N/A
OG0000003	878	C. humidiphila	LM576	E4U13_007831-T1														No	No	No	N/A
OG0000003	878	C. humidiphila	LM576	E4U13_007832-T1			IPR011009											No	No	No	N/A
OG0000003	878	C. humidiphila	LM576	E4U13_007879-T1			IPR011009											No	No	No	N/A
OG0000003	878	C. humidiphila	LM576	E4U13_007881-T1			IPR000719,IPR011009	GO:0006468,GO:0004672,GO:0005524								1		No	No	No	N/A
OG0000003	878	C. humidiphila	LM576	E4U13_007933-T1														No	No	No	N/A
OG0000003	878	C. humidiphila	LM576	E4U13_007934-T1			IPR000719,IPR011009	GO:0006468,GO:0004672,GO:0005524										No	No	No	N/A
OG0000003	878	C. humidiphila	LM576	E4U13_008179-T1			IPR002575,IPR000719,IPR011009	GO:0006468,GO:0004672,GO:0005524						Secreted	Secreted			Yes	No	No	N/A
OG0000003	878	C. humidiphila	LM576	E4U13_008180-T1			IPR002575,IPR000719,IPR011009	GO:0006468,GO:0004672,GO:0005524						Secreted	Secreted			Yes	No	No	N/A
OG0000003	878	C. humidiphila	LM576	E4U13_008314-T1			IPR011009											No	No	No	N/A
OG0000003	878	C. ripicola	LM454	E4U14_003249-T1														No	No	No	N/A
OG0000003	878	C. ripicola	LM454	E4U14_003250-T1														No	No	No	N/A
OG0000003	878	C. ripicola	LM454	E4U14_005804-T1														No	No	No	N/A
OG0000003	878	C. ripicola	LM454	E4U14_006463-T1														No	No	No	N/A
OG0000003	878	C. ripicola	LM454	E4U14_007945-T1														No	No	No	N/A
OG0000003	878	C. ripicola	LM454	E4U14_008179-T1														No	No	No	N/A
OG0000003	878	C. ripicola	LM218	E4U15_001743-T1														No	No	No	N/A
OG0000003	878	C. ripicola	LM218	E4U15_005311-T1														No	No	No	N/A
OG0000003	878	C. ripicola	LM218	E4U15_005949-T1														No	No	No	N/A
OG0000003	878	C. ripicola	LM218	E4U15_006139-T1														No	No	No	N/A
OG0000003	878	C. ripicola	LM218	E4U15_006395-T1														No	No	No	N/A
OG0000003	878	C. ripicola	LM218	E4U15_007015-T1														No	No	No	N/A
OG0000003	878	C. ripicola	LM218	E4U15_007614-T1														No	No	No	N/A
OG0000003	878	C. ripicola	LM218	E4U15_007780-T1														No	No	No	N/A
OG0000003	878	C. ripicola	LM218	E4U15_007816-T1														No	No	No	N/A
OG0000003	878	C. occidentalis	LM84	E4U16_001089-T1														No	No	No	N/A
OG0000003	878	C. occidentalis	LM84	E4U16_001799-T1			IPR000719,IPR011009	GO:0006468,GO:0004672,GO:0005524										No	No	No	N/A
OG0000003	878	C. occidentalis	LM84	E4U16_001800-T1			IPR011009											No	No	No	N/A
OG0000003	878	C. occidentalis	LM84	E4U16_001804-T1			IPR000719,IPR011009	GO:0006468,GO:0004672,GO:0005524										No	No	No	N/A
OG0000003	878	C. occidentalis	LM84	E4U16_001970-T1														No	No	No	N/A
OG0000003	878	C. occidentalis	LM84	E4U16_002414-T1														No	No	No	N/A
OG0000003	878	C. occidentalis	LM84	E4U16_003132-T1														No	No	No	N/A
OG0000003	878	C. occidentalis	LM84	E4U16_004978-T1												1		No	No	No	N/A
OG0000003	878	C. occidentalis	LM84	E4U16_004981-T1														No	No	No	N/A
OG0000003	878	C. occidentalis	LM84	E4U16_006997-T1														No	No	No	N/A
OG0000003	878	C. occidentalis	LM84	E4U16_007866-T1			IPR000719,IPR011009	GO:0004672,GO:0005524,GO:0006468										No	No	No	N/A
OG0000003	878	C. occidentalis	LM77	E4U17_000753-T1			IPR002575,IPR008266,IPR000719,IPR011009	GO:0004672,GO:0005524,GO:0006468										No	No	No	N/A
OG0000003	878	C. occidentalis	LM77	E4U17_000953-T1														No	No	No	N/A
OG0000003	878	C. occidentalis	LM77	E4U17_001001-T1			IPR000719,IPR008266,IPR011009	GO:0004672,GO:0005524,GO:0006468								1		No	No	No	N/A
OG0000003	878	C. occidentalis	LM77	E4U17_001023-T1			IPR000719,IPR011009	GO:0004672,GO:0005524,GO:0006468								1		No	No	No	N/A
OG0000003	878	C. occidentalis	LM77	E4U17_001139-T1			IPR000719,IPR008266,IPR011009	GO:0004672,GO:0005524,GO:0006468										No	No	No	N/A
OG0000003	878	C. occidentalis	LM77	E4U17_001262-T1			IPR000719,IPR008266,IPR011009	GO:0004672,GO:0005524,GO:0006468										No	No	No	N/A
OG0000003	878	C. occidentalis	LM77	E4U17_001574-T1			IPR011009									1	2	No	Yes	No	N/A
OG0000003	878	C. occidentalis	LM77	E4U17_001941-T1														No	No	No	N/A
OG0000003	878	C. occidentalis	LM77	E4U17_001996-T1			IPR000719,IPR011009	GO:0004672,GO:0005524,GO:0006468										No	No	No	N/A
OG0000003	878	C. occidentalis	LM77	E4U17_002824-T1														No	No	No	N/A
OG0000003	878	C. occidentalis	LM77	E4U17_003233-T1			IPR000719,IPR008266,IPR011009	GO:0006468,GO:0004672,GO:0005524										No	No	No	N/A
OG0000003	878	C. occidentalis	LM77	E4U17_003399-T1														No	No	No	N/A
OG0000003	878	C. occidentalis	LM77	E4U17_003400-T1			IPR011009											No	No	No	N/A
OG0000003	878	C. occidentalis	LM77	E4U17_003401-T1			IPR000719,IPR008266,IPR011009	GO:0006468,GO:0004672,GO:0005524										No	No	No	N/A
OG0000003	878	C. occidentalis	LM77	E4U17_003453-T1			IPR011009											No	No	No	N/A
OG0000003	878	C. occidentalis	LM77	E4U17_003454-T1			IPR011009											No	No	No	N/A
OG0000003	878	C. occidentalis	LM77	E4U17_003470-T1														No	No	No	N/A
OG0000003	878	C. occidentalis	LM77	E4U17_005401-T1			IPR000719,IPR008266,IPR011009	GO:0004672,GO:0005524,GO:0006468										No	No	No	N/A
OG0000003	878	C. occidentalis	LM77	E4U17_005919-T1			IPR000719,IPR011009	GO:0004672,GO:0005524,GO:0006468										No	No	No	N/A
OG0000003	878	C. occidentalis	LM77	E4U17_006212-T1			IPR000719,IPR011009	GO:0006468,GO:0004672,GO:0005524										No	No	No	N/A
OG0000003	878	C. occidentalis	LM77	E4U17_006213-T1			IPR011009											No	No	No	N/A
OG0000003	878	C. occidentalis	LM77	E4U17_007664-T1			IPR000719,IPR011009	GO:0006468,GO:0004672,GO:0005524								1		No	No	No	N/A
OG0000003	878	C. occidentalis	LM77	E4U17_007665-T1												1		No	No	No	N/A
OG0000003	878	C. occidentalis	LM77	E4U17_007666-T1			IPR000719,IPR011009	GO:0006468,GO:0004672,GO:0005524										No	No	No	N/A
OG0000003	878	C. quebecensis	Clav32	E4U19_001362-T1			IPR000719,IPR011009	GO:0004672,GO:0005524,GO:0006468								1	1	No	Yes	No	N/A
OG0000003	878	C. quebecensis	Clav32	E4U19_001974-T1														No	No	No	N/A
OG0000003	878	C. quebecensis	Clav32	E4U19_001975-T1														No	No	No	N/A
OG0000003	878	C. quebecensis	Clav32	E4U19_002196-T1														No	No	No	N/A
OG0000003	878	C. quebecensis	Clav32	E4U19_003905-T1														No	No	No	N/A
OG0000003	878	C. quebecensis	Clav32	E4U19_004487-T1														No	No	No	N/A
OG0000003	878	C. quebecensis	Clav32	E4U19_005685-T1			IPR000719,IPR011009	GO:0006468,GO:0004672,GO:0005524								1		No	No	No	N/A
OG0000003	878	C. quebecensis	Clav32	E4U19_005686-T1												2		No	No	No	N/A
OG0000003	878	C. quebecensis	Clav32	E4U19_006473-T1														No	No	No	N/A
OG0000003	878	C. quebecensis	Clav32	E4U19_007086-T1			IPR000719,IPR011009	GO:0004672,GO:0005524,GO:0006468										No	No	No	N/A
OG0000003	878	C. quebecensis	Clav32	E4U19_007112-T1			IPR011009											No	No	No	N/A
OG0000003	878	C. quebecensis	Clav32	E4U19_007113-T1			IPR011009											No	No	No	N/A
OG0000003	878	C. quebecensis	Clav32	E4U19_007114-T1														No	No	No	N/A
OG0000003	878	C. quebecensis	Clav32	E4U19_007115-T1			IPR008266,IPR011009	GO:0004672,GO:0006468										No	No	No	N/A
OG0000003	878	C. quebecensis	Clav32	E4U19_007136-T1			IPR008266,IPR000719,IPR011009	GO:0004672,GO:0005524,GO:0006468										No	No	No	N/A
OG0000003	878	C. quebecensis	Clav32	E4U19_007439-T1			IPR000719,IPR011009	GO:0006468,GO:0004672,GO:0005524										No	No	No	N/A
OG0000003	878	C. quebecensis	Clav32	E4U19_007624-T1			IPR000719,IPR011009	GO:0006468,GO:0004672,GO:0005524										No	No	No	N/A
OG0000003	878	C. quebecensis	Clav32	E4U19_007629-T1			IPR000719,IPR011009	GO:0006468,GO:0004672,GO:0005524										No	No	No	N/A
OG0000003	878	C. quebecensis	Clav32	E4U19_007969-T1			IPR011009											No	No	No	N/A
OG0000003	878	C. maximensis	CCC398	E4U21_002041-T1			IPR011009											No	No	No	N/A
OG0000003	878	C. maximensis	CCC398	E4U21_002332-T1														No	No	No	N/A
OG0000003	878	C. maximensis	CCC398	E4U21_002333-T1														No	No	No	N/A
OG0000003	878	C. maximensis	CCC398	E4U21_005344-T1			IPR011009											No	No	No	N/A
OG0000003	878	C. maximensis	CCC398	E4U21_007632-T1			IPR011009											No	No	No	N/A
OG0000003	878	C. purpurea	Clav04	E4U22_000598-T1			IPR000719,IPR011009	GO:0004672,GO:0005524,GO:0006468										No	No	No	N/A
OG0000003	878	C. purpurea	Clav04	E4U22_000599-T1			IPR011009											No	No	No	N/A
OG0000003	878	C. purpurea	Clav04	E4U22_001033-T1														No	No	No	N/A
OG0000003	878	C. purpurea	Clav04	E4U22_001055-T1													1	No	No	No	N/A
OG0000003	878	C. purpurea	Clav04	E4U22_001056-T1														No	No	No	N/A
OG0000003	878	C. purpurea	Clav04	E4U22_001187-T1			IPR000719,IPR011009	GO:0006468,GO:0004672,GO:0005524										No	No	No	N/A
OG0000003	878	C. purpurea	Clav04	E4U22_001221-T1			IPR000719,IPR011009	GO:0006468,GO:0004672,GO:0005524										No	No	No	N/A
OG0000003	878	C. purpurea	Clav04	E4U22_001222-T1														No	No	No	N/A
OG0000003	878	C. purpurea	Clav04	E4U22_001438-T1														No	No	No	N/A
OG0000003	878	C. purpurea	Clav04	E4U22_002478-T1			IPR000719,IPR011009	GO:0006468,GO:0004672,GO:0005524										No	No	No	N/A
OG0000003	878	C. purpurea	Clav04	E4U22_002697-T1														No	No	No	N/A
OG0000003	878	C. purpurea	Clav04	E4U22_002815-T1			IPR000719,IPR011009	GO:0006468,GO:0004672,GO:0005524										No	No	No	N/A
OG0000003	878	C. purpurea	Clav04	E4U22_002816-T1														No	No	No	N/A
OG0000003	878	C. purpurea	Clav04	E4U22_002817-T1														No	No	No	N/A
OG0000003	878	C. purpurea	Clav04	E4U22_002818-T1			IPR011009											No	No	No	N/A
OG0000003	878	C. purpurea	Clav04	E4U22_003117-T1														No	No	No	N/A
OG0000003	878	C. purpurea	Clav04	E4U22_003216-T1			IPR011009											No	No	No	N/A
OG0000003	878	C. purpurea	Clav04	E4U22_003577-T1			IPR000719,IPR011009	GO:0006468,GO:0004672,GO:0005524										No	No	No	N/A
OG0000003	878	C. purpurea	Clav04	E4U22_004024-T1														No	No	No	N/A
OG0000003	878	C. purpurea	Clav04	E4U22_004553-T1														No	No	No	N/A
OG0000003	878	C. purpurea	Clav04	E4U22_004564-T1														No	No	No	N/A
OG0000003	878	C. purpurea	Clav04	E4U22_005675-T1														No	No	No	N/A
OG0000003	878	C. purpurea	Clav04	E4U22_005677-T1														No	No	No	N/A
OG0000003	878	C. purpurea	Clav04	E4U22_005678-T1														No	No	No	N/A
OG0000003	878	C. purpurea	Clav04	E4U22_006415-T1														No	No	No	N/A
OG0000003	878	C. purpurea	Clav04	E4U22_006416-T1														No	No	No	N/A
OG0000003	878	C. purpurea	Clav04	E4U22_008279-T1														No	No	No	N/A
OG0000003	878	C. purpurea	Clav04	E4U22_008280-T1														No	No	No	N/A
OG0000003	878	C. purpurea	Clav04	E4U22_008726-T1														No	No	No	N/A
OG0000003	878	C. purpurea	LM28	E4U23_000633-T1														No	No	No	N/A
OG0000003	878	C. purpurea	LM28	E4U23_002846-T1			IPR024610											No	No	No	N/A
OG0000003	878	C. purpurea	LM28	E4U23_003649-T1														No	No	No	N/A
OG0000003	878	C. purpurea	LM28	E4U23_003819-T1														No	No	No	N/A
OG0000003	878	C. purpurea	LM28	E4U23_003820-T1														No	No	No	N/A
OG0000003	878	C. purpurea	LM28	E4U23_003988-T1														No	No	No	N/A
OG0000003	878	C. purpurea	LM28	E4U23_003989-T1														No	No	No	N/A
OG0000003	878	C. purpurea	LM28	E4U23_003991-T1														No	No	No	N/A
OG0000003	878	C. purpurea	LM28	E4U23_004233-T1														No	No	No	N/A
OG0000003	878	C. purpurea	LM28	E4U23_004234-T1														No	No	No	N/A
OG0000003	878	C. purpurea	LM28	E4U23_004235-T1														No	No	No	N/A
OG0000003	878	C. purpurea	LM28	E4U23_004521-T1														No	No	No	N/A
OG0000003	878	C. purpurea	LM28	E4U23_006280-T1												1		No	No	No	N/A
OG0000003	878	C. purpurea	LM28	E4U23_007989-T1			IPR000719,IPR011009	GO:0006468,GO:0004672,GO:0005524										No	No	No	N/A
OG0000003	878	C. purpurea	LM28	E4U23_008014-T1														No	No	No	N/A
OG0000003	878	C. purpurea	LM28	E4U23_008015-T1			IPR000719,IPR011009	GO:0006468,GO:0004672,GO:0005524										No	No	No	N/A
OG0000003	878	C. purpurea	LM28	E4U23_008016-T1														No	No	No	N/A
OG0000003	878	C. purpurea	LM28	E4U23_008513-T1														No	No	No	N/A
OG0000003	878	C. purpurea	LM28	E4U23_008559-T1												1		No	No	No	N/A
OG0000003	878	C. purpurea	LM28	E4U23_008698-T1			IPR000719,IPR011009	GO:0006468,GO:0004672,GO:0005524										No	No	No	N/A
OG0000003	878	C. purpurea	LM28	E4U23_008702-T1			IPR011009											No	No	No	N/A
OG0000003	878	C. purpurea	LM28	E4U23_008705-T1			IPR011009											No	No	No	N/A
OG0000003	878	C. purpurea	LM28	E4U23_008706-T1			IPR000719,IPR011009	GO:0006468,GO:0004672,GO:0005524										No	No	No	N/A
OG0000003	878	C. purpurea	LM28	E4U23_008707-T1			IPR000719,IPR011009	GO:0006468,GO:0004672,GO:0005524										No	No	No	N/A
OG0000003	878	C. purpurea	LM30	E4U24_000124-T1			IPR011009											No	No	No	N/A
OG0000003	878	C. purpurea	LM30	E4U24_000128-T1														No	No	No	N/A
OG0000003	878	C. purpurea	LM30	E4U24_000129-T1			IPR000719,IPR011009	GO:0004672,GO:0005524,GO:0006468										No	No	No	N/A
OG0000003	878	C. purpurea	LM30	E4U24_000130-T1			IPR000719,IPR011009	GO:0004672,GO:0005524,GO:0006468										No	No	No	N/A
OG0000003	878	C. purpurea	LM30	E4U24_000294-T1			IPR011009									1		No	No	No	N/A
OG0000003	878	C. purpurea	LM30	E4U24_001379-T1												1		No	No	No	N/A
OG0000003	878	C. purpurea	LM30	E4U24_002994-T1														No	No	No	N/A
OG0000003	878	C. purpurea	LM30	E4U24_002995-T1														No	No	No	N/A
OG0000003	878	C. purpurea	LM30	E4U24_002996-T1			IPR000719,IPR008266,IPR011009	GO:0006468,GO:0004672,GO:0005524										No	No	No	N/A
OG0000003	878	C. purpurea	LM30	E4U24_003000-T1			IPR000719,IPR011009	GO:0006468,GO:0004672,GO:0005524								1		No	No	No	N/A
OG0000003	878	C. purpurea	LM30	E4U24_003383-T1			IPR011009									1		No	No	No	N/A
OG0000003	878	C. purpurea	LM30	E4U24_003384-T1			IPR000719,IPR008266,IPR011009	GO:0004672,GO:0005524,GO:0006468								1		No	No	No	N/A
OG0000003	878	C. purpurea	LM30	E4U24_003414-T1														No	No	No	N/A
OG0000003	878	C. purpurea	LM30	E4U24_003415-T1			IPR008266,IPR000719,IPR011009	GO:0004672,GO:0005524,GO:0006468										No	No	No	N/A
OG0000003	878	C. purpurea	LM30	E4U24_003839-T1			IPR000719,IPR008266,IPR011009	GO:0006468,GO:0004672,GO:0005524										No	No	No	N/A
OG0000003	878	C. purpurea	LM30	E4U24_003841-T1														No	No	No	N/A
OG0000003	878	C. purpurea	LM30	E4U24_003842-T1			IPR000719,IPR011009	GO:0006468,GO:0004672,GO:0005524										No	No	No	N/A
OG0000003	878	C. purpurea	LM30	E4U24_003843-T1			IPR000719,IPR008266,IPR011009	GO:0006468,GO:0004672,GO:0005524										No	No	No	N/A
OG0000003	878	C. purpurea	LM30	E4U24_004289-T1														No	No	No	N/A
OG0000003	878	C. purpurea	LM30	E4U24_004290-T1														No	No	No	N/A
OG0000003	878	C. purpurea	LM30	E4U24_004821-T1			IPR000719,IPR011009	GO:0004672,GO:0005524,GO:0006468										No	No	No	N/A
OG0000003	878	C. purpurea	LM30	E4U24_004822-T1														No	No	No	N/A
OG0000003	878	C. purpurea	LM30	E4U24_004823-T1														No	No	No	N/A
OG0000003	878	C. purpurea	LM30	E4U24_004837-T1			IPR011009											No	No	No	N/A
OG0000003	878	C. purpurea	LM30	E4U24_004838-T1			IPR011009											No	No	No	N/A
OG0000003	878	C. purpurea	LM30	E4U24_005286-T1														No	No	No	N/A
OG0000003	878	C. purpurea	LM30	E4U24_005287-T1			IPR000719,IPR011009	GO:0006468,GO:0004672,GO:0005524										No	No	No	N/A
OG0000003	878	C. purpurea	LM30	E4U24_005288-T1												1		No	No	No	N/A
OG0000003	878	C. purpurea	LM30	E4U24_005290-T1			IPR000719,IPR011009	GO:0006468,GO:0004672,GO:0005524										No	No	No	N/A
OG0000003	878	C. purpurea	LM30	E4U24_005291-T1			IPR000719,IPR008266,IPR011009	GO:0006468,GO:0004672,GO:0005524								1		No	No	No	N/A
OG0000003	878	C. purpurea	LM30	E4U24_005385-T1														No	No	No	N/A
OG0000003	878	C. purpurea	LM30	E4U24_005880-T1			IPR000719,IPR011009	GO:0004672,GO:0005524,GO:0006468								1		No	No	No	N/A
OG0000003	878	C. purpurea	LM30	E4U24_005881-T1			IPR000719,IPR008266,IPR011009	GO:0004672,GO:0005524,GO:0006468								1		No	No	No	N/A
OG0000003	878	C. purpurea	LM30	E4U24_006668-T1			IPR000719,IPR011009	GO:0004672,GO:0005524,GO:0006468										No	No	No	N/A
OG0000003	878	C. purpurea	LM30	E4U24_006669-T1			IPR011009											No	No	No	N/A
OG0000003	878	C. purpurea	LM30	E4U24_007989-T1			IPR000719,IPR011009	GO:0006468,GO:0004672,GO:0005524										No	No	No	N/A
OG0000003	878	C. purpurea	LM30	E4U24_007991-T1														No	No	No	N/A
OG0000003	878	C. purpurea	LM30	E4U24_007992-T1			IPR008266,IPR011009	GO:0004672,GO:0006468										No	No	No	N/A
OG0000003	878	C. purpurea	LM33	E4U25_000342-T1												1		No	No	No	N/A
OG0000003	878	C. purpurea	LM33	E4U25_001831-T1														No	No	No	N/A
OG0000003	878	C. purpurea	LM33	E4U25_001988-T1														No	No	No	N/A
OG0000003	878	C. purpurea	LM33	E4U25_004637-T1														No	No	No	N/A
OG0000003	878	C. purpurea	LM33	E4U25_006166-T1														No	No	No	N/A
OG0000003	878	C. purpurea	LM33	E4U25_006930-T1														No	No	No	N/A
OG0000003	878	C. purpurea	LM33	E4U25_007057-T1														No	No	No	N/A
OG0000003	878	C. purpurea	LM33	E4U25_007058-T1														No	No	No	N/A
OG0000003	878	C. purpurea	LM33	E4U25_007059-T1														No	No	No	N/A
OG0000003	878	C. purpurea	LM39	E4U26_000745-T1														No	No	No	N/A
OG0000003	878	C. purpurea	LM39	E4U26_000746-T1														No	No	No	N/A
OG0000003	878	C. purpurea	LM39	E4U26_000747-T1												2		No	No	No	N/A
OG0000003	878	C. purpurea	LM39	E4U26_000748-T1			IPR000719,IPR011009	GO:0006468,GO:0004672,GO:0005524										No	No	No	N/A
OG0000003	878	C. purpurea	LM39	E4U26_000755-T1			IPR000719,IPR008266,IPR011009	GO:0006468,GO:0004672,GO:0005524								1		No	No	No	N/A
OG0000003	878	C. purpurea	LM39	E4U26_002181-T1												1		No	No	No	N/A
OG0000003	878	C. purpurea	LM39	E4U26_003947-T1												1		No	No	No	N/A
OG0000003	878	C. purpurea	LM39	E4U26_003977-T1														No	No	No	N/A
OG0000003	878	C. purpurea	LM39	E4U26_004322-T1														No	No	No	N/A
OG0000003	878	C. purpurea	LM39	E4U26_005985-T1			IPR008266,IPR011009	GO:0004672,GO:0006468										No	No	No	N/A
OG0000003	878	C. purpurea	LM39	E4U26_008533-T1												1		No	No	No	N/A
OG0000003	878	C. purpurea	LM232	E4U27_000768-T1														No	No	No	N/A
OG0000003	878	C. purpurea	LM232	E4U27_000769-T1			IPR000719,IPR011009	GO:0006468,GO:0004672,GO:0005524										No	No	No	N/A
OG0000003	878	C. purpurea	LM232	E4U27_001540-T1														No	No	No	N/A
OG0000003	878	C. purpurea	LM232	E4U27_001543-T1			IPR008266,IPR011009	GO:0004672,GO:0006468							Secreted			No	No	No	N/A
OG0000003	878	C. purpurea	LM232	E4U27_001544-T1														No	No	No	N/A
OG0000003	878	C. purpurea	LM232	E4U27_001545-T1			IPR008266,IPR000719,IPR011009	GO:0004672,GO:0005524,GO:0006468										No	No	No	N/A
OG0000003	878	C. purpurea	LM232	E4U27_001546-T1			IPR008266,IPR011009	GO:0004672,GO:0006468										No	No	No	N/A
OG0000003	878	C. purpurea	LM232	E4U27_001547-T1			IPR000719,IPR008266,IPR011009	GO:0006468,GO:0004672,GO:0005524								1		No	No	No	N/A
OG0000003	878	C. purpurea	LM232	E4U27_001549-T1														No	No	No	N/A
OG0000003	878	C. purpurea	LM232	E4U27_002048-T1			IPR011009											No	No	No	N/A
OG0000003	878	C. purpurea	LM232	E4U27_002049-T1			IPR011009											No	No	No	N/A
OG0000003	878	C. purpurea	LM232	E4U27_002623-T1														No	No	No	N/A
OG0000003	878	C. purpurea	LM232	E4U27_002625-T1			IPR000719,IPR011009	GO:0004672,GO:0005524,GO:0006468								1		No	No	No	N/A
OG0000003	878	C. purpurea	LM232	E4U27_002629-T1														No	No	No	N/A
OG0000003	878	C. purpurea	LM232	E4U27_003587-T1			IPR011009									1		No	No	No	N/A
OG0000003	878	C. purpurea	LM232	E4U27_004739-T1			IPR000719,IPR011009	GO:0004672,GO:0005524,GO:0006468								1	2	No	Yes	No	N/A
OG0000003	878	C. purpurea	LM232	E4U27_004740-T1			IPR000719,IPR011009	GO:0004672,GO:0005524,GO:0006468								1		No	No	No	N/A
OG0000003	878	C. purpurea	LM232	E4U27_005053-T1														No	No	No	N/A
OG0000003	878	C. purpurea	LM232	E4U27_005054-T1			IPR000719,IPR008266,IPR011009	GO:0006468,GO:0004672,GO:0005524										No	No	No	N/A
OG0000003	878	C. purpurea	LM232	E4U27_006046-T1			IPR011009											No	No	No	N/A
OG0000003	878	C. purpurea	LM232	E4U27_006048-T1														No	No	No	N/A
OG0000003	878	C. purpurea	LM232	E4U27_006619-T1			IPR000719,IPR008266,IPR011009	GO:0006468,GO:0004672,GO:0005524										No	No	No	N/A
OG0000003	878	C. purpurea	LM232	E4U27_006620-T1			IPR000719,IPR011009	GO:0006468,GO:0004672,GO:0005524										No	No	No	N/A
OG0000003	878	C. purpurea	LM232	E4U27_006757-T1			IPR000719,IPR008266,IPR011009	GO:0006468,GO:0004672,GO:0005524										No	No	No	N/A
OG0000003	878	C. purpurea	LM232	E4U27_007205-T1			IPR011009											No	No	No	N/A
OG0000003	878	C. purpurea	LM232	E4U27_007206-T1			IPR000719,IPR008266,IPR011009	GO:0006468,GO:0004672,GO:0005524								1		No	No	No	N/A
OG0000003	878	C. purpurea	LM232	E4U27_007207-T1			IPR000719,IPR008266,IPR011009	GO:0006468,GO:0004672,GO:0005524								1		No	No	No	N/A
OG0000003	878	C. purpurea	LM232	E4U27_007273-T1												1		No	No	No	N/A
OG0000003	878	C. purpurea	LM470	E4U28_000404-T1			IPR000719,IPR008266,IPR011009	GO:0004672,GO:0005524,GO:0006468										No	No	No	N/A
OG0000003	878	C. purpurea	LM470	E4U28_000755-T1			IPR000719,IPR008266,IPR011009	GO:0004672,GO:0005524,GO:0006468										No	No	No	N/A
OG0000003	878	C. purpurea	LM470	E4U28_000783-T1														No	No	No	N/A
OG0000003	878	C. purpurea	LM470	E4U28_000838-T1			IPR008266,IPR011009	GO:0004672,GO:0006468										No	No	No	N/A
OG0000003	878	C. purpurea	LM470	E4U28_001365-T1			IPR000719,IPR008266,IPR011009	GO:0004672,GO:0005524,GO:0006468								1		No	No	No	N/A
OG0000003	878	C. purpurea	LM470	E4U28_001968-T1			IPR011009											No	No	No	N/A
OG0000003	878	C. purpurea	LM470	E4U28_002010-T1														No	No	No	N/A
OG0000003	878	C. purpurea	LM470	E4U28_003589-T1			IPR011009											No	No	No	N/A
OG0000003	878	C. purpurea	LM470	E4U28_003590-T1			IPR011009											No	No	No	N/A
OG0000003	878	C. purpurea	LM470	E4U28_005353-T1														No	No	No	N/A
OG0000003	878	C. purpurea	LM470	E4U28_005354-T1			IPR000719,IPR011009	GO:0004672,GO:0005524,GO:0006468								1		No	No	No	N/A
OG0000003	878	C. purpurea	LM470	E4U28_005355-T1														No	No	No	N/A
OG0000003	878	C. purpurea	LM470	E4U28_005356-T1												2	1	No	Yes	No	N/A
OG0000003	878	C. purpurea	LM470	E4U28_005357-T1			IPR000719,IPR011009	GO:0004672,GO:0005524,GO:0006468										No	No	No	N/A
OG0000003	878	C. purpurea	LM470	E4U28_005358-T1			IPR000719,IPR011009	GO:0004672,GO:0005524,GO:0006468								1		No	No	No	N/A
OG0000003	878	C. purpurea	LM470	E4U28_005406-T1														No	No	No	N/A
OG0000003	878	C. purpurea	LM470	E4U28_005735-T1														No	No	No	N/A
OG0000003	878	C. purpurea	LM470	E4U28_005736-T1			IPR011009											No	No	No	N/A
OG0000003	878	C. purpurea	LM470	E4U28_006566-T1			IPR000719,IPR008266,IPR011009	GO:0004672,GO:0005524,GO:0006468										No	No	No	N/A
OG0000003	878	C. purpurea	LM470	E4U28_006568-T1														No	No	No	N/A
OG0000003	878	C. purpurea	LM470	E4U28_006641-T1														No	No	No	N/A
OG0000003	878	C. purpurea	LM470	E4U28_006642-T1														No	No	No	N/A
OG0000003	878	C. purpurea	LM470	E4U28_006974-T1			IPR011009											No	No	No	N/A
OG0000003	878	C. purpurea	LM470	E4U28_007193-T1			IPR000719,IPR011009	GO:0004672,GO:0005524,GO:0006468								1		No	No	No	N/A
OG0000003	878	C. purpurea	LM470	E4U28_007433-T1														No	No	No	N/A
OG0000003	878	C. purpurea	LM470	E4U28_007434-T1			IPR000719,IPR008266,IPR011009	GO:0004672,GO:0005524,GO:0006468								1		No	No	No	N/A
OG0000003	878	C. purpurea	LM470	E4U28_007435-T1			IPR008266,IPR011009	GO:0004672,GO:0006468										No	No	No	N/A
OG0000003	878	C. purpurea	LM470	E4U28_007900-T1														No	No	No	N/A
OG0000003	878	C. purpurea	LM470	E4U28_007901-T1														No	No	No	N/A
OG0000003	878	C. purpurea	LM470	E4U28_008574-T1			IPR011009									1		No	No	No	N/A
OG0000003	878	C. ripicola	LM220	E4U30_000250-T1														No	No	No	N/A
OG0000003	878	C. ripicola	LM220	E4U30_000252-T1														No	No	No	N/A
OG0000003	878	C. ripicola	LM220	E4U30_000253-T1			IPR000719	GO:0004672,GO:0005524,GO:0006468										No	No	No	N/A
OG0000003	878	C. ripicola	LM220	E4U30_000452-T1														No	No	No	N/A
OG0000003	878	C. ripicola	LM220	E4U30_000762-T1										Secreted	Secreted			Yes	No	No	N/A
OG0000003	878	C. ripicola	LM220	E4U30_000879-T1			IPR000719,IPR011009	GO:0004672,GO:0005524,GO:0006468										No	No	No	N/A
OG0000003	878	C. ripicola	LM220	E4U30_001242-T1														No	No	No	N/A
OG0000003	878	C. ripicola	LM220	E4U30_001578-T1			IPR000719,IPR011009	GO:0004672,GO:0005524,GO:0006468										No	No	No	N/A
OG0000003	878	C. ripicola	LM220	E4U30_001580-T1			IPR011009											No	No	No	N/A
OG0000003	878	C. ripicola	LM220	E4U30_001929-T1			IPR000719	GO:0004672,GO:0005524,GO:0006468										No	No	No	N/A
OG0000003	878	C. ripicola	LM220	E4U30_003444-T1			IPR011009											No	No	No	N/A
OG0000003	878	C. ripicola	LM220	E4U30_003445-T1														No	No	No	N/A
OG0000003	878	C. ripicola	LM220	E4U30_003446-T1			IPR011009											No	No	No	N/A
OG0000003	878	C. ripicola	LM220	E4U30_004350-T1			IPR011009											No	No	No	N/A
OG0000003	878	C. ripicola	LM220	E4U30_004351-T1			IPR011009											No	No	No	N/A
OG0000003	878	C. ripicola	LM220	E4U30_004355-T1			IPR011009											No	No	No	N/A
OG0000003	878	C. ripicola	LM220	E4U30_004356-T1														No	No	No	N/A
OG0000003	878	C. ripicola	LM220	E4U30_004490-T1														No	No	No	N/A
OG0000003	878	C. ripicola	LM220	E4U30_006197-T1														No	No	No	N/A
OG0000003	878	C. ripicola	LM220	E4U30_006246-T1			IPR000719,IPR011009	GO:0004672,GO:0005524,GO:0006468										No	No	No	N/A
OG0000003	878	C. ripicola	LM220	E4U30_007295-T1			IPR000719,IPR011009	GO:0006468,GO:0004672,GO:0005524										No	No	No	N/A
OG0000003	878	C. ripicola	LM220	E4U30_007658-T1														No	No	No	N/A
OG0000003	878	C. ripicola	LM220	E4U30_008102-T1														No	No	No	N/A
OG0000003	878	C. ripicola	LM220	E4U30_008220-T1			IPR000719,IPR011009	GO:0006468,GO:0004672,GO:0005524										No	No	No	N/A
OG0000003	878	C. ripicola	LM220	E4U30_008286-T1			IPR000719,IPR011009	GO:0006468,GO:0004672,GO:0005524										No	No	No	N/A
OG0000003	878	C. ripicola	LM220	E4U30_008375-T1														No	No	No	N/A
OG0000003	878	C. ripicola	LM219	E4U31_000410-T1														No	No	No	N/A
OG0000003	878	C. ripicola	LM219	E4U31_000627-T1														No	No	No	N/A
OG0000003	878	C. ripicola	LM219	E4U31_000629-T1														No	No	No	N/A
OG0000003	878	C. ripicola	LM219	E4U31_000666-T1			IPR008266,IPR011009	GO:0004672,GO:0006468										No	No	No	N/A
OG0000003	878	C. ripicola	LM219	E4U31_000667-T1			IPR011009											No	No	No	N/A
OG0000003	878	C. ripicola	LM219	E4U31_000668-T1			IPR000719,IPR008266,IPR011009	GO:0006468,GO:0004672,GO:0005524								1		No	No	No	N/A
OG0000003	878	C. ripicola	LM219	E4U31_000828-T1														No	No	No	N/A
OG0000003	878	C. ripicola	LM219	E4U31_000881-T1														No	No	No	N/A
OG0000003	878	C. ripicola	LM219	E4U31_001543-T1												1		No	No	No	N/A
OG0000003	878	C. ripicola	LM219	E4U31_001822-T1			IPR011009									1		No	No	No	N/A
OG0000003	878	C. ripicola	LM219	E4U31_002347-T1			IPR000719,IPR011009	GO:0006468,GO:0004672,GO:0005524										No	No	No	N/A
OG0000003	878	C. ripicola	LM219	E4U31_002820-T1			IPR008266,IPR011009	GO:0004672,GO:0006468										No	No	No	N/A
OG0000003	878	C. ripicola	LM219	E4U31_003781-T1		PF11839	IPR021793											No	No	No	N/A
OG0000003	878	C. ripicola	LM219	E4U31_003782-T1			IPR000719,IPR011009	GO:0006468,GO:0004672,GO:0005524										No	No	No	N/A
OG0000003	878	C. ripicola	LM219	E4U31_003786-T1			IPR011009											No	No	No	N/A
OG0000003	878	C. ripicola	LM219	E4U31_003787-T1			IPR011009											No	No	No	N/A
OG0000003	878	C. ripicola	LM219	E4U31_004072-T1			IPR011009											No	No	No	N/A
OG0000003	878	C. ripicola	LM219	E4U31_004965-T1			IPR000719,IPR008266,IPR011009	GO:0006468,GO:0004672,GO:0005524										No	No	No	N/A
OG0000003	878	C. ripicola	LM219	E4U31_006139-T1			IPR000719,IPR011009	GO:0004672,GO:0005524,GO:0006468										No	No	No	N/A
OG0000003	878	C. ripicola	LM219	E4U31_006140-T1			IPR011009											No	No	No	N/A
OG0000003	878	C. ripicola	LM219	E4U31_006516-T1			IPR000719,IPR011009	GO:0004672,GO:0005524,GO:0006468										No	No	No	N/A
OG0000003	878	C. ripicola	LM219	E4U31_006518-T1			IPR000719,IPR011009	GO:0004672,GO:0005524,GO:0006468										No	No	No	N/A
OG0000003	878	C. ripicola	LM219	E4U31_006759-T1														No	No	No	N/A
OG0000003	878	C. ripicola	LM219	E4U31_006815-T1			IPR011009											No	No	No	N/A
OG0000003	878	C. ripicola	LM219	E4U31_006816-T1														No	No	No	N/A
OG0000003	878	C. ripicola	LM219	E4U31_006817-T1			IPR011009											No	No	No	N/A
OG0000003	878	C. ripicola	LM219	E4U31_007021-T1			IPR000719,IPR011009	GO:0006468,GO:0004672,GO:0005524										No	No	No	N/A
OG0000003	878	C. ripicola	LM219	E4U31_007022-T1												1		No	No	No	N/A
OG0000003	878	C. ripicola	LM219	E4U31_007023-T1			IPR000719,IPR011009	GO:0006468,GO:0004672,GO:0005524								2		No	No	No	N/A
OG0000003	878	C. ripicola	LM219	E4U31_007213-T1			IPR011009											No	No	No	N/A
OG0000003	878	C. ripicola	LM219	E4U31_007557-T1			IPR011009									1		No	No	No	N/A
OG0000003	878	C. ripicola	LM219	E4U31_007558-T1			IPR000719,IPR011009	GO:0004672,GO:0005524,GO:0006468								2		No	No	No	N/A
OG0000003	878	C. ripicola	LM219	E4U31_007987-T1			IPR011009											No	No	No	N/A
OG0000003	878	C. ripicola	LM219	E4U31_007988-T1			IPR011009											No	No	No	N/A
OG0000003	878	C. ripicola	LM219	E4U31_007997-T1			IPR000719,IPR011009	GO:0006468,GO:0004672,GO:0005524								1		No	No	No	N/A
OG0000003	878	C. ripicola	LM219	E4U31_008024-T1			IPR000719,IPR011009	GO:0006468,GO:0004672,GO:0005524								1		No	No	No	N/A
OG0000003	878	C. ripicola	LM219	E4U31_008032-T1			IPR000719,IPR011009	GO:0006468,GO:0004672,GO:0005524								3	2	No	Yes	No	N/A
OG0000003	878	C. ripicola	LM219	E4U31_008092-T1														No	No	No	N/A
OG0000003	878	C. ripicola	LM219	E4U31_008211-T1												2	1	No	Yes	No	N/A
OG0000003	878	C. perihumidiphila	LM81	E4U32_002515-T1														No	No	No	N/A
OG0000003	878	C. perihumidiphila	LM81	E4U32_004719-T1														No	No	No	N/A
OG0000003	878	C. perihumidiphila	LM81	E4U32_004720-T1														No	No	No	N/A
OG0000003	878	C. perihumidiphila	LM81	E4U32_005628-T1														No	No	No	N/A
OG0000003	878	C. perihumidiphila	LM81	E4U32_006563-T1			IPR008266,IPR011009	GO:0004672,GO:0006468										No	No	No	N/A
OG0000003	878	C. perihumidiphila	LM81	E4U32_007032-T1														No	No	No	N/A
OG0000003	878	C. perihumidiphila	LM81	E4U32_007507-T1														No	No	No	N/A
OG0000003	878	C. occidentalis	LM78	E4U33_000509-T1														No	No	No	N/A
OG0000003	878	C. occidentalis	LM78	E4U33_000916-T1														No	No	No	N/A
OG0000003	878	C. occidentalis	LM78	E4U33_001913-T1			IPR000719,IPR011009	GO:0004672,GO:0005524,GO:0006468										No	No	No	N/A
OG0000003	878	C. occidentalis	LM78	E4U33_003082-T1														No	No	No	N/A
OG0000003	878	C. occidentalis	LM78	E4U33_004187-T1			IPR011009											No	No	No	N/A
OG0000003	878	C. occidentalis	LM78	E4U33_004188-T1			IPR000719,IPR011009	GO:0006468,GO:0004672,GO:0005524										No	No	No	N/A
OG0000003	878	C. occidentalis	LM78	E4U33_006456-T1														No	No	No	N/A
OG0000003	878	C. occidentalis	LM78	E4U33_006457-T1														No	No	No	N/A
OG0000003	878	C. occidentalis	LM78	E4U33_007454-T1			IPR000719,IPR011009	GO:0004672,GO:0005524,GO:0006468										No	No	No	N/A
OG0000003	878	C. occidentalis	LM78	E4U33_008096-T1														No	No	No	N/A
OG0000003	878	C. purpurea	LM469	E4U34_000134-T1														No	No	No	N/A
OG0000003	878	C. purpurea	LM469	E4U34_000469-T1												1		No	No	No	N/A
OG0000003	878	C. purpurea	LM469	E4U34_000813-T1														No	No	No	N/A
OG0000003	878	C. purpurea	LM469	E4U34_005053-T1														No	No	No	N/A
OG0000003	878	C. purpurea	LM469	E4U34_005372-T1														No	No	No	N/A
OG0000003	878	C. purpurea	LM469	E4U34_006317-T1														No	No	No	N/A
OG0000003	878	C. purpurea	LM469	E4U34_006863-T1														No	No	No	N/A
OG0000003	878	C. purpurea	LM469	E4U34_008064-T1														No	No	No	N/A
OG0000003	878	C. purpurea	LM469	E4U34_008238-T1												1		No	No	No	N/A
OG0000003	878	C. purpurea	LM60	E4U35_002313-T1														No	No	No	N/A
OG0000003	878	C. purpurea	LM60	E4U35_004384-T1														No	No	No	N/A
OG0000003	878	C. purpurea	LM60	E4U35_004385-T1														No	No	No	N/A
OG0000003	878	C. purpurea	LM60	E4U35_005636-T1														No	No	No	N/A
OG0000003	878	C. purpurea	LM60	E4U35_007474-T1														No	No	No	N/A
OG0000003	878	C. purpurea	LM60	E4U35_007844-T1														No	No	No	N/A
OG0000003	878	C. purpurea	LM223	E4U36_000282-T1														No	No	No	N/A
OG0000003	878	C. purpurea	LM223	E4U36_000846-T1			IPR000719,IPR011009	GO:0006468,GO:0004672,GO:0005524										No	No	No	N/A
OG0000003	878	C. purpurea	LM223	E4U36_000847-T1			IPR000719,IPR008266,IPR011009	GO:0006468,GO:0004672,GO:0005524										No	No	No	N/A
OG0000003	878	C. purpurea	LM223	E4U36_000868-T1			IPR000719,IPR008266,IPR011009	GO:0006468,GO:0004672,GO:0005524										No	No	No	N/A
OG0000003	878	C. purpurea	LM223	E4U36_001654-T1														No	No	No	N/A
OG0000003	878	C. purpurea	LM223	E4U36_001655-T1			IPR000719,IPR008266,IPR011009	GO:0006468,GO:0004672,GO:0005524										No	No	No	N/A
OG0000003	878	C. purpurea	LM223	E4U36_002343-T1			IPR000719,IPR008266,IPR011009	GO:0006468,GO:0004672,GO:0005524								1		No	No	No	N/A
OG0000003	878	C. purpurea	LM223	E4U36_002344-T1														No	No	No	N/A
OG0000003	878	C. purpurea	LM223	E4U36_002345-T1			IPR000719,IPR011009	GO:0006468,GO:0004672,GO:0005524										No	No	No	N/A
OG0000003	878	C. purpurea	LM223	E4U36_002346-T1														No	No	No	N/A
OG0000003	878	C. purpurea	LM223	E4U36_002347-T1												1		No	No	No	N/A
OG0000003	878	C. purpurea	LM223	E4U36_003266-T1			IPR000719,IPR011009	GO:0004672,GO:0005524,GO:0006468										No	No	No	N/A
OG0000003	878	C. purpurea	LM223	E4U36_003267-T1														No	No	No	N/A
OG0000003	878	C. purpurea	LM223	E4U36_003268-T1														No	No	No	N/A
OG0000003	878	C. purpurea	LM223	E4U36_003549-T1			IPR000719,IPR011009	GO:0006468,GO:0004672,GO:0005524										No	No	No	N/A
OG0000003	878	C. purpurea	LM223	E4U36_003550-T1			IPR000719,IPR008266,IPR011009	GO:0006468,GO:0004672,GO:0005524										No	No	No	N/A
OG0000003	878	C. purpurea	LM223	E4U36_003555-T1			IPR000719,IPR008266,IPR011009	GO:0006468,GO:0004672,GO:0005524								1		No	No	No	N/A
OG0000003	878	C. purpurea	LM223	E4U36_003556-T1			IPR000719,IPR011009	GO:0006468,GO:0004672,GO:0005524										No	No	No	N/A
OG0000003	878	C. purpurea	LM223	E4U36_003558-T1			IPR000719,IPR011009	GO:0006468,GO:0004672,GO:0005524										No	No	No	N/A
OG0000003	878	C. purpurea	LM223	E4U36_004951-T1			IPR011009									1		No	No	No	N/A
OG0000003	878	C. purpurea	LM223	E4U36_005085-T1														No	No	No	N/A
OG0000003	878	C. purpurea	LM223	E4U36_005670-T1														No	No	No	N/A
OG0000003	878	C. purpurea	LM223	E4U36_005672-T1												1		No	No	No	N/A
OG0000003	878	C. purpurea	LM223	E4U36_006060-T1												1		No	No	No	N/A
OG0000003	878	C. purpurea	LM223	E4U36_006061-T1			IPR000719,IPR011009	GO:0006468,GO:0004672,GO:0005524								1		No	No	No	N/A
OG0000003	878	C. purpurea	LM223	E4U36_006062-T1												2		No	No	No	N/A
OG0000003	878	C. purpurea	LM223	E4U36_006063-T1			IPR000719,IPR011009	GO:0006468,GO:0004672,GO:0005524								1		No	No	No	N/A
OG0000003	878	C. purpurea	LM223	E4U36_006140-T1			IPR011009											No	No	No	N/A
OG0000003	878	C. purpurea	LM223	E4U36_006296-T1			IPR000719,IPR011009	GO:0006468,GO:0004672,GO:0005524								1	2	No	Yes	No	N/A
OG0000003	878	C. purpurea	LM223	E4U36_007393-T1														No	No	No	N/A
OG0000003	878	C. purpurea	LM469	E4U37_000157-T1												2		No	No	No	N/A
OG0000003	878	C. purpurea	LM469	E4U37_002966-T1														No	No	No	N/A
OG0000003	878	C. purpurea	LM469	E4U37_002967-T1														No	No	No	N/A
OG0000003	878	C. purpurea	LM469	E4U37_005290-T1														No	No	No	N/A
OG0000003	878	C. purpurea	LM469	E4U37_006064-T1														No	No	No	N/A
OG0000003	878	C. purpurea	LM469	E4U37_006188-T1														No	No	No	N/A
OG0000003	878	C. purpurea	LM474	E4U38_000611-T1			IPR000719,IPR008266,IPR011009	GO:0006468,GO:0004672,GO:0005524								1		No	No	No	N/A
OG0000003	878	C. purpurea	LM474	E4U38_000904-T1			IPR000719,IPR008266,IPR011009	GO:0006468,GO:0004672,GO:0005524								1	1	No	Yes	No	N/A
OG0000003	878	C. purpurea	LM474	E4U38_001961-T1			IPR000719,IPR008266,IPR011009	GO:0004672,GO:0005524,GO:0006468										No	No	No	N/A
OG0000003	878	C. purpurea	LM474	E4U38_001962-T1			IPR000719,IPR011009	GO:0004672,GO:0005524,GO:0006468										No	No	No	N/A
OG0000003	878	C. purpurea	LM474	E4U38_001963-T1			IPR000719,IPR008266,IPR011009	GO:0004672,GO:0005524,GO:0006468										No	No	No	N/A
OG0000003	878	C. purpurea	LM474	E4U38_005709-T1			IPR000719,IPR008266,IPR011009	GO:0006468,GO:0004672,GO:0005524										No	No	No	N/A
OG0000003	878	C. purpurea	LM474	E4U38_005710-T1														No	No	No	N/A
OG0000003	878	C. purpurea	LM474	E4U38_005711-T1			IPR008266,IPR000719,IPR011009	GO:0004672,GO:0005524,GO:0006468										No	No	No	N/A
OG0000003	878	C. purpurea	LM474	E4U38_005712-T1														No	No	No	N/A
OG0000003	878	C. purpurea	LM474	E4U38_005713-T1			IPR008266,IPR000719,IPR011009	GO:0004672,GO:0005524,GO:0006468										No	No	No	N/A
OG0000003	878	C. purpurea	LM474	E4U38_005714-T1			IPR000719,IPR008266,IPR011009	GO:0006468,GO:0004672,GO:0005524								1		No	No	No	N/A
OG0000003	878	C. purpurea	LM474	E4U38_005715-T1														No	No	No	N/A
OG0000003	878	C. purpurea	LM474	E4U38_006101-T1			IPR000719,IPR011009	GO:0006468,GO:0004672,GO:0005524								1		No	No	No	N/A
OG0000003	878	C. purpurea	LM474	E4U38_006102-T1			IPR000719,IPR008266,IPR011009	GO:0006468,GO:0004672,GO:0005524										No	No	No	N/A
OG0000003	878	C. purpurea	LM474	E4U38_006200-T1			IPR000719,IPR011009	GO:0006468,GO:0004672,GO:0005524								1		No	No	No	N/A
OG0000003	878	C. purpurea	LM474	E4U38_006201-T1			IPR000719,IPR011009	GO:0006468,GO:0004672,GO:0005524										No	No	No	N/A
OG0000003	878	C. purpurea	LM474	E4U38_006202-T1														No	No	No	N/A
OG0000003	878	C. purpurea	LM474	E4U38_006203-T1			IPR000719,IPR011009	GO:0006468,GO:0004672,GO:0005524								1		No	No	No	N/A
OG0000003	878	C. purpurea	LM474	E4U38_006204-T1														No	No	No	N/A
OG0000003	878	C. purpurea	LM474	E4U38_006441-T1														No	No	No	N/A
OG0000003	878	C. purpurea	LM474	E4U38_006610-T1			IPR011009									1		No	No	No	N/A
OG0000003	878	C. purpurea	LM474	E4U38_006707-T1														No	No	No	N/A
OG0000003	878	C. purpurea	LM474	E4U38_006749-T1			IPR000719,IPR011009	GO:0004672,GO:0005524,GO:0006468										No	No	No	N/A
OG0000003	878	C. purpurea	LM474	E4U38_007071-T1			IPR011009											No	No	No	N/A
OG0000003	878	C. purpurea	LM474	E4U38_007962-T1														No	No	No	N/A
OG0000003	878	C. purpurea	LM474	E4U38_008218-T1														No	No	No	N/A
OG0000003	878	C. purpurea	LM474	E4U38_008219-T1			IPR011009											No	No	No	N/A
OG0000003	878	C. purpurea	LM474	E4U38_008458-T1			IPR008266,IPR000719,IPR011009	GO:0004672,GO:0005524,GO:0006468										No	No	No	N/A
OG0000003	878	C. purpurea	LM474	E4U38_008492-T1												1		No	No	No	N/A
OG0000003	878	C. quebecensis	Clav50	E4U39_002017-T1														No	No	No	N/A
OG0000003	878	C. quebecensis	Clav50	E4U39_002468-T1														No	No	No	N/A
OG0000003	878	C. quebecensis	Clav50	E4U39_003328-T1			IPR000719,IPR011009	GO:0004672,GO:0005524,GO:0006468										No	No	No	N/A
OG0000003	878	C. quebecensis	Clav50	E4U39_004088-T1			IPR000719,IPR011009	GO:0006468,GO:0004672,GO:0005524										No	No	No	N/A
OG0000003	878	C. quebecensis	Clav50	E4U39_004093-T1			IPR000719,IPR011009	GO:0006468,GO:0004672,GO:0005524										No	No	No	N/A
OG0000003	878	C. quebecensis	Clav50	E4U39_005377-T1			IPR011009						Cluster_443.1					No	No	No	N/A
OG0000003	878	C. quebecensis	Clav50	E4U39_005548-T1			IPR000719,IPR011009	GO:0004672,GO:0005524,GO:0006468								1		No	No	No	N/A
OG0000003	878	C. quebecensis	Clav50	E4U39_007008-T1														No	No	No	N/A
OG0000003	878	C. quebecensis	LM458	E4U40_000211-T1			IPR011009											No	No	No	N/A
OG0000003	878	C. quebecensis	LM458	E4U40_000552-T1			IPR000719,IPR011009	GO:0006468,GO:0004672,GO:0005524										No	No	No	N/A
OG0000003	878	C. quebecensis	LM458	E4U40_000553-T1														No	No	No	N/A
OG0000003	878	C. quebecensis	LM458	E4U40_001726-T1			IPR000719,IPR011009	GO:0004672,GO:0005524,GO:0006468										No	No	No	N/A
OG0000003	878	C. quebecensis	LM458	E4U40_004548-T1														No	No	No	N/A
OG0000003	878	C. quebecensis	LM458	E4U40_004549-T1														No	No	No	N/A
OG0000003	878	C. quebecensis	LM458	E4U40_006054-T1			IPR000719,IPR011009	GO:0006468,GO:0004672,GO:0005524										No	No	No	N/A
OG0000003	878	C. quebecensis	LM458	E4U40_006179-T1														No	No	No	N/A
OG0000003	878	C. quebecensis	LM458	E4U40_006743-T1														No	No	No	N/A
OG0000003	878	C. quebecensis	LM458	E4U40_007426-T1														No	No	No	N/A
OG0000003	878	C. quebecensis	LM458	E4U40_007427-T1			IPR000719,IPR011009	GO:0006468,GO:0004672,GO:0005524								1		No	No	No	N/A
OG0000003	878	C. citrina	CCC265	E4U41_005698-T1			IPR011009											No	No	No	N/A
OG0000003	878	C. citrina	CCC265	E4U41_006985-T1			IPR011009											No	No	No	N/A
OG0000003	878	C. pusilla	CCC602	E4U43_002929-T1			IPR008266,IPR011009	GO:0004672,GO:0006468										No	No	No	N/A
OG0000003	878	C. purpurea	Clav26	E4U44_000277-T1														No	No	No	N/A
OG0000003	878	C. purpurea	Clav26	E4U44_001019-T1														No	No	No	N/A
OG0000003	878	C. purpurea	Clav26	E4U44_003240-T1														No	No	No	N/A
OG0000003	878	C. purpurea	Clav26	E4U44_003241-T1														No	No	No	N/A
OG0000003	878	C. purpurea	Clav26	E4U44_003242-T1														No	No	No	N/A
OG0000003	878	C. purpurea	Clav26	E4U44_003636-T1														No	No	No	N/A
OG0000003	878	C. purpurea	Clav26	E4U44_006913-T1														No	No	No	N/A
OG0000003	878	C. purpurea	Clav26	E4U44_008510-T1												1		No	No	No	N/A
OG0000003	878	C. purpurea	Clav46	E4U45_002965-T1														No	No	No	N/A
OG0000003	878	C. purpurea	Clav46	E4U45_002966-T1														No	No	No	N/A
OG0000003	878	C. purpurea	Clav46	E4U45_003159-T1														No	No	No	N/A
OG0000003	878	C. purpurea	Clav46	E4U45_005331-T1														No	No	No	N/A
OG0000003	878	C. purpurea	Clav46	E4U45_005736-T1														No	No	No	N/A
OG0000003	878	C. purpurea	Clav46	E4U45_006322-T1			IPR011009											No	No	No	N/A
OG0000003	878	C. purpurea	Clav46	E4U45_006505-T1														No	No	No	N/A
OG0000003	878	C. purpurea	Clav46	E4U45_008403-T1														No	No	No	N/A
OG0000003	878	C. purpurea	Clav55	E4U46_000456-T1			IPR000719,IPR011009	GO:0004672,GO:0005524,GO:0006468										No	No	No	N/A
OG0000003	878	C. purpurea	Clav55	E4U46_000744-T1			IPR008266,IPR011009	GO:0004672,GO:0006468										No	No	No	N/A
OG0000003	878	C. purpurea	Clav55	E4U46_000783-T1			IPR000719,IPR011009	GO:0004672,GO:0005524,GO:0006468										No	No	No	N/A
OG0000003	878	C. purpurea	Clav55	E4U46_000784-T1			IPR000719,IPR011009	GO:0004672,GO:0005524,GO:0006468										No	No	No	N/A
OG0000003	878	C. purpurea	Clav55	E4U46_000785-T1			IPR000719,IPR008266,IPR011009	GO:0004672,GO:0005524,GO:0006468										No	No	No	N/A
OG0000003	878	C. purpurea	Clav55	E4U46_001391-T1														No	No	No	N/A
OG0000003	878	C. purpurea	Clav55	E4U46_002513-T1														No	No	No	N/A
OG0000003	878	C. purpurea	Clav55	E4U46_002516-T1			IPR000719,IPR011009	GO:0006468,GO:0004672,GO:0005524										No	No	No	N/A
OG0000003	878	C. purpurea	Clav55	E4U46_003269-T1														No	No	No	N/A
OG0000003	878	C. purpurea	Clav55	E4U46_004179-T1			IPR011009											No	No	No	N/A
OG0000003	878	C. purpurea	Clav55	E4U46_004180-T1			IPR011009											No	No	No	N/A
OG0000003	878	C. purpurea	Clav55	E4U46_004370-T1														No	No	No	N/A
OG0000003	878	C. purpurea	Clav55	E4U46_004372-T1			IPR000719,IPR008266,IPR011009	GO:0006468,GO:0004672,GO:0005524								1		No	No	No	N/A
OG0000003	878	C. purpurea	Clav55	E4U46_004373-T1			IPR011009											No	No	No	N/A
OG0000003	878	C. purpurea	Clav55	E4U46_004374-T1														No	No	No	N/A
OG0000003	878	C. purpurea	Clav55	E4U46_005493-T1			IPR011009									1		No	No	No	N/A
OG0000003	878	C. purpurea	Clav55	E4U46_006346-T1			IPR000719,IPR008266,IPR011009	GO:0004672,GO:0005524,GO:0006468										No	No	No	N/A
OG0000003	878	C. purpurea	Clav55	E4U46_006347-T1														No	No	No	N/A
OG0000003	878	C. purpurea	Clav55	E4U46_006787-T1			IPR000719,IPR011009	GO:0006468,GO:0004672,GO:0005524								1		No	No	No	N/A
OG0000003	878	C. purpurea	Clav55	E4U46_006788-T1			IPR000719,IPR011009	GO:0006468,GO:0004672,GO:0005524										No	No	No	N/A
OG0000003	878	C. purpurea	Clav55	E4U46_006845-T1			IPR000719,IPR008266,IPR011009	GO:0006468,GO:0004672,GO:0005524										No	No	No	N/A
OG0000003	878	C. purpurea	Clav55	E4U46_007455-T1			IPR000719,IPR011009	GO:0004672,GO:0005524,GO:0006468										No	No	No	N/A
OG0000003	878	C. purpurea	Clav55	E4U46_007457-T1			IPR000719,IPR011009	GO:0004672,GO:0005524,GO:0006468								1		No	No	No	N/A
OG0000003	878	C. purpurea	Clav55	E4U46_007671-T1			IPR000719,IPR011009	GO:0004672,GO:0005524,GO:0006468								1		No	No	No	N/A
OG0000003	878	C. purpurea	Clav55	E4U46_008255-T1			IPR011009									1		No	No	No	N/A
OG0000003	878	C. purpurea	LM4	E4U47_000461-T1			IPR011009											No	No	No	N/A
OG0000003	878	C. purpurea	LM4	E4U47_000462-T1														No	No	No	N/A
OG0000003	878	C. purpurea	LM4	E4U47_000463-T1			IPR000719,IPR011009	GO:0004672,GO:0005524,GO:0006468										No	No	No	N/A
OG0000003	878	C. purpurea	LM4	E4U47_002594-T1														No	No	No	N/A
OG0000003	878	C. purpurea	LM4	E4U47_002595-T1														No	No	No	N/A
OG0000003	878	C. purpurea	LM4	E4U47_002597-T1														No	No	No	N/A
OG0000003	878	C. purpurea	LM4	E4U47_004250-T1			IPR011009											No	No	No	N/A
OG0000003	878	C. purpurea	LM4	E4U47_004251-T1														No	No	No	N/A
OG0000003	878	C. purpurea	LM4	E4U47_005101-T1														No	No	No	N/A
OG0000003	878	C. purpurea	LM4	E4U47_005465-T1			IPR000719,IPR011009	GO:0004672,GO:0005524,GO:0006468										No	No	No	N/A
OG0000003	878	C. purpurea	LM4	E4U47_005466-T1			IPR011009											No	No	No	N/A
OG0000003	878	C. purpurea	LM4	E4U47_005467-T1														No	No	No	N/A
OG0000003	878	C. purpurea	LM4	E4U47_005468-T1			IPR011009											No	No	No	N/A
OG0000003	878	C. purpurea	LM4	E4U47_005492-T1														No	No	No	N/A
OG0000003	878	C. purpurea	LM4	E4U47_006198-T1			IPR011009											No	No	No	N/A
OG0000003	878	C. purpurea	LM4	E4U47_006202-T1			IPR000719,IPR011009	GO:0006468,GO:0004672,GO:0005524						Secreted	Secreted			Yes	No	No	N/A
OG0000003	878	C. purpurea	LM4	E4U47_006203-T1			IPR000719,IPR011009	GO:0006468,GO:0004672,GO:0005524										No	No	No	N/A
OG0000003	878	C. purpurea	LM4	E4U47_006204-T1			IPR000719,IPR011009	GO:0006468,GO:0004672,GO:0005524										No	No	No	N/A
OG0000003	878	C. purpurea	LM4	E4U47_008049-T1														No	No	No	N/A
OG0000003	878	C. purpurea	LM4	E4U47_008051-T1														No	No	No	N/A
OG0000003	878	C. purpurea	LM5	E4U48_000205-T1														No	No	No	N/A
OG0000003	878	C. purpurea	LM5	E4U48_000316-T1			IPR008266,IPR000719,IPR011009	GO:0004672,GO:0005524,GO:0006468										No	No	No	N/A
OG0000003	878	C. purpurea	LM5	E4U48_000317-T1														No	No	No	N/A
OG0000003	878	C. purpurea	LM5	E4U48_001806-T1			IPR000719,IPR011009	GO:0006468,GO:0004672,GO:0005524										No	No	No	N/A
OG0000003	878	C. purpurea	LM5	E4U48_003087-T1												1		No	No	No	N/A
OG0000003	878	C. purpurea	LM5	E4U48_004075-T1			IPR000719,IPR008266,IPR011009	GO:0006468,GO:0004672,GO:0005524								1		No	No	No	N/A
OG0000003	878	C. purpurea	LM5	E4U48_004076-T1			IPR000719,IPR008266,IPR011009	GO:0006468,GO:0004672,GO:0005524								1		No	No	No	N/A
OG0000003	878	C. purpurea	LM5	E4U48_004077-T1			IPR000719,IPR011009	GO:0006468,GO:0004672,GO:0005524										No	No	No	N/A
OG0000003	878	C. purpurea	LM5	E4U48_004079-T1			IPR000719,IPR011009	GO:0006468,GO:0004672,GO:0005524								1		No	No	No	N/A
OG0000003	878	C. purpurea	LM5	E4U48_004080-T1			IPR000719,IPR011009	GO:0006468,GO:0004672,GO:0005524										No	No	No	N/A
OG0000003	878	C. purpurea	LM5	E4U48_004081-T1			IPR000719,IPR011009	GO:0006468,GO:0004672,GO:0005524								1		No	No	No	N/A
OG0000003	878	C. purpurea	LM5	E4U48_004643-T1			IPR011009									1		No	No	No	N/A
OG0000003	878	C. purpurea	LM5	E4U48_004889-T1														No	No	No	N/A
OG0000003	878	C. purpurea	LM5	E4U48_005002-T1														No	No	No	N/A
OG0000003	878	C. purpurea	LM5	E4U48_005035-T1			IPR000719,IPR011009	GO:0006468,GO:0004672,GO:0005524										No	No	No	N/A
OG0000003	878	C. purpurea	LM5	E4U48_005368-T1														No	No	No	N/A
OG0000003	878	C. purpurea	LM5	E4U48_005369-T1														No	No	No	N/A
OG0000003	878	C. purpurea	LM5	E4U48_005580-T1			IPR011009											No	No	No	N/A
OG0000003	878	C. purpurea	LM5	E4U48_005581-T1			IPR011009											No	No	No	N/A
OG0000003	878	C. purpurea	LM5	E4U48_005909-T1														No	No	No	N/A
OG0000003	878	C. purpurea	LM5	E4U48_005910-T1														No	No	No	N/A
OG0000003	878	C. purpurea	LM5	E4U48_005911-T1			IPR000719,IPR008266,IPR011009	GO:0006468,GO:0004672,GO:0005524								1		No	No	No	N/A
OG0000003	878	C. purpurea	LM5	E4U48_005912-T1			IPR008266,IPR011009	GO:0004672,GO:0006468										No	No	No	N/A
OG0000003	878	C. purpurea	LM5	E4U48_005913-T1														No	No	No	N/A
OG0000003	878	C. purpurea	LM5	E4U48_005914-T1			IPR000719,IPR011009	GO:0006468,GO:0004672,GO:0005524										No	No	No	N/A
OG0000003	878	C. purpurea	LM5	E4U48_005915-T1														No	No	No	N/A
OG0000003	878	C. purpurea	LM5	E4U48_005916-T1			IPR008266,IPR011009	GO:0004672,GO:0006468							Secreted			No	No	No	N/A
OG0000003	878	C. purpurea	LM5	E4U48_006376-T1			IPR000719,IPR011009	GO:0006468,GO:0004672,GO:0005524								1	2	No	Yes	No	N/A
OG0000003	878	C. purpurea	LM5	E4U48_006409-T1			IPR000719,IPR008266,IPR011009	GO:0006468,GO:0004672,GO:0005524										No	No	No	N/A
OG0000003	878	C. purpurea	LM5	E4U48_006410-T1														No	No	No	N/A
OG0000003	878	C. purpurea	LM5	E4U48_006412-T1			IPR000719,IPR008266,IPR011009	GO:0006468,GO:0004672,GO:0005524										No	No	No	N/A
OG0000003	878	C. purpurea	LM14	E4U49_000345-T1														No	No	No	N/A
OG0000003	878	C. purpurea	LM14	E4U49_000377-T1			IPR000719,IPR011009	GO:0006468,GO:0004672,GO:0005524										No	No	No	N/A
OG0000003	878	C. purpurea	LM14	E4U49_000378-T1														No	No	No	N/A
OG0000003	878	C. purpurea	LM14	E4U49_000409-T1			IPR000719,IPR008266,IPR011009	GO:0006468,GO:0004672,GO:0005524										No	No	No	N/A
OG0000003	878	C. purpurea	LM14	E4U49_000410-T1														No	No	No	N/A
OG0000003	878	C. purpurea	LM14	E4U49_001953-T1			IPR011009									1		No	No	No	N/A
OG0000003	878	C. purpurea	LM14	E4U49_002394-T1			IPR000719,IPR008266,IPR011009	GO:0004672,GO:0005524,GO:0006468										No	No	No	N/A
OG0000003	878	C. purpurea	LM14	E4U49_003274-T1														No	No	No	N/A
OG0000003	878	C. purpurea	LM14	E4U49_003275-T1			IPR000719,IPR008266,IPR011009	GO:0006468,GO:0004672,GO:0005524										No	No	No	N/A
OG0000003	878	C. purpurea	LM14	E4U49_003276-T1														No	No	No	N/A
OG0000003	878	C. purpurea	LM14	E4U49_003277-T1			IPR000719,IPR011009	GO:0006468,GO:0004672,GO:0005524										No	No	No	N/A
OG0000003	878	C. purpurea	LM14	E4U49_003278-T1														No	No	No	N/A
OG0000003	878	C. purpurea	LM14	E4U49_003279-T1			IPR008266,IPR011009	GO:0004672,GO:0006468										No	No	No	N/A
OG0000003	878	C. purpurea	LM14	E4U49_003280-T1			IPR000719,IPR008266,IPR011009	GO:0006468,GO:0004672,GO:0005524								1		No	No	No	N/A
OG0000003	878	C. purpurea	LM14	E4U49_003281-T1												1		No	No	No	N/A
OG0000003	878	C. purpurea	LM14	E4U49_003329-T1			IPR011009											No	No	No	N/A
OG0000003	878	C. purpurea	LM14	E4U49_003330-T1														No	No	No	N/A
OG0000003	878	C. purpurea	LM14	E4U49_003331-T1														No	No	No	N/A
OG0000003	878	C. purpurea	LM14	E4U49_003332-T1			IPR000719,IPR011009	GO:0006468,GO:0004672,GO:0005524										No	No	No	N/A
OG0000003	878	C. purpurea	LM14	E4U49_003833-T1														No	No	No	N/A
OG0000003	878	C. purpurea	LM14	E4U49_003867-T1			IPR011009											No	No	No	N/A
OG0000003	878	C. purpurea	LM14	E4U49_003868-T1			IPR011009											No	No	No	N/A
OG0000003	878	C. purpurea	LM14	E4U49_005659-T1												1		No	No	No	N/A
OG0000003	878	C. purpurea	LM14	E4U49_006219-T1			IPR000719,IPR011009	GO:0006468,GO:0004672,GO:0005524								2		No	No	No	N/A
OG0000003	878	C. purpurea	LM14	E4U49_006220-T1														No	No	No	N/A
OG0000003	878	C. purpurea	LM14	E4U49_006221-T1			IPR000719,IPR011009	GO:0006468,GO:0004672,GO:0005524										No	No	No	N/A
OG0000003	878	C. purpurea	LM14	E4U49_006303-T1			IPR008266,IPR000719,IPR011009	GO:0004672,GO:0005524,GO:0006468										No	No	No	N/A
OG0000003	878	C. purpurea	LM14	E4U49_006304-T1			IPR000719,IPR008266,IPR011009	GO:0006468,GO:0004672,GO:0005524								1		No	No	No	N/A
OG0000003	878	C. purpurea	LM14	E4U49_006959-T1			IPR011009									1		No	No	No	N/A
OG0000003	878	C. purpurea	LM14	E4U49_006961-T1			IPR011009											No	No	No	N/A
OG0000003	878	C. purpurea	LM14	E4U49_007322-T1			IPR000719,IPR011009	GO:0004672,GO:0005524,GO:0006468										No	No	No	N/A
OG0000003	878	C. purpurea	LM14	E4U49_007324-T1			IPR000719,IPR008266,IPR011009	GO:0004672,GO:0005524,GO:0006468										No	No	No	N/A
OG0000003	878	C. purpurea	LM14	E4U49_007607-T1			IPR000719,IPR011009	GO:0004672,GO:0005524,GO:0006468										No	No	No	N/A
OG0000003	878	C. purpurea	LM14	E4U49_007608-T1			IPR000719,IPR011009	GO:0004672,GO:0005524,GO:0006468										No	No	No	N/A
OG0000003	878	C. purpurea	LM14	E4U49_007609-T1														No	No	No	N/A
OG0000003	878	C. purpurea	LM14	E4U49_007611-T1			IPR011009											No	No	No	N/A
OG0000003	878	C. purpurea	LM14	E4U49_007615-T1			IPR000719,IPR011009	GO:0004672,GO:0005524,GO:0006468										No	No	No	N/A
OG0000003	878	C. purpurea	LM14	E4U49_007616-T1			IPR011009											No	No	No	N/A
OG0000003	878	C. purpurea	LM14	E4U49_007617-T1			IPR011009											No	No	No	N/A
OG0000003	878	C. purpurea	LM14	E4U49_007627-T1														No	No	No	N/A
OG0000003	878	C. purpurea	LM14	E4U49_007756-T1														No	No	No	N/A
OG0000003	878	C. purpurea	LM14	E4U49_007757-T1														No	No	No	N/A
OG0000003	878	C. purpurea	LM14	E4U49_007979-T1			IPR000719,IPR011009	GO:0006468,GO:0004672,GO:0005524								1		No	No	No	N/A
OG0000003	878	C. purpurea	LM71	E4U50_000615-T1			IPR011009											No	No	No	N/A
OG0000003	878	C. purpurea	LM71	E4U50_000622-T1														No	No	No	N/A
OG0000003	878	C. purpurea	LM71	E4U50_000623-T1			IPR000719,IPR011009	GO:0006468,GO:0004672,GO:0005524										No	No	No	N/A
OG0000003	878	C. purpurea	LM71	E4U50_000624-T1			IPR000719,IPR011009	GO:0006468,GO:0004672,GO:0005524										No	No	No	N/A
OG0000003	878	C. purpurea	LM71	E4U50_002177-T1														No	No	No	N/A
OG0000003	878	C. purpurea	LM71	E4U50_002409-T1														No	No	No	N/A
OG0000003	878	C. purpurea	LM71	E4U50_003308-T1														No	No	No	N/A
OG0000003	878	C. purpurea	LM71	E4U50_004312-T1			IPR000719,IPR011009	GO:0004672,GO:0005524,GO:0006468										No	No	No	N/A
OG0000003	878	C. purpurea	LM71	E4U50_005455-T1														No	No	No	N/A
OG0000003	878	C. purpurea	LM71	E4U50_006585-T1														No	No	No	N/A
OG0000003	878	C. purpurea	LM71	E4U50_006604-T1			IPR011009											No	No	No	N/A
OG0000003	878	C. purpurea	LM71	E4U50_008375-T1														No	No	No	N/A
OG0000003	878	C. purpurea	LM71	E4U50_008436-T1														No	No	No	N/A
OG0000003	878	C. purpurea	LM233	E4U51_000889-T1														No	No	No	N/A
OG0000003	878	C. purpurea	LM233	E4U51_001802-T1														No	No	No	N/A
OG0000003	878	C. purpurea	LM233	E4U51_001803-T1														No	No	No	N/A
OG0000003	878	C. purpurea	LM233	E4U51_002274-T1												1		No	No	No	N/A
OG0000003	878	C. purpurea	LM233	E4U51_002860-T1			IPR011009											No	No	No	N/A
OG0000003	878	C. purpurea	LM233	E4U51_002863-T1			IPR011009											No	No	No	N/A
OG0000003	878	C. purpurea	LM233	E4U51_002864-T1			IPR000719,IPR011009	GO:0006468,GO:0004672,GO:0005524										No	No	No	N/A
OG0000003	878	C. purpurea	LM233	E4U51_002865-T1			IPR000719,IPR011009	GO:0006468,GO:0004672,GO:0005524										No	No	No	N/A
OG0000003	878	C. purpurea	LM233	E4U51_004783-T1			IPR000719,IPR011009	GO:0006468,GO:0004672,GO:0005524										No	No	No	N/A
OG0000003	878	C. purpurea	LM233	E4U51_004784-T1			IPR011009											No	No	No	N/A
OG0000003	878	C. purpurea	LM233	E4U51_004785-T1			IPR000719,IPR011009	GO:0006468,GO:0004672,GO:0005524										No	No	No	N/A
OG0000003	878	C. purpurea	LM233	E4U51_005174-T1														No	No	No	N/A
OG0000003	878	C. purpurea	LM233	E4U51_007173-T1														No	No	No	N/A
OG0000003	878	C. purpurea	LM233	E4U51_008040-T1														No	No	No	N/A
OG0000003	878	C. purpurea	LM233	E4U51_008295-T1			IPR000719,IPR011009	GO:0006468,GO:0004672,GO:0005524										No	No	No	N/A
OG0000003	878	C. spartinae	CCC535	E4U52_000679-T1														No	No	No	N/A
OG0000003	878	C. spartinae	CCC535	E4U52_000760-T1														No	No	No	N/A
OG0000003	878	C. spartinae	CCC535	E4U52_000847-T1														No	No	No	N/A
OG0000003	878	C. spartinae	CCC535	E4U52_004773-T1			IPR011009											No	No	No	N/A
OG0000003	878	C. spartinae	CCC535	E4U52_005895-T1			IPR011009											No	No	No	N/A
OG0000003	878	C. spartinae	CCC535	E4U52_007187-T1														No	No	No	N/A
OG0000003	878	C. spartinae	CCC535	E4U52_007493-T1														No	No	No	N/A
OG0000003	878	C. spartinae	CCC535	E4U52_007966-T1			IPR000719,IPR011009	GO:0006468,GO:0004672,GO:0005524										No	No	No	N/A
OG0000003	878	C. spartinae	CCC535	E4U52_008254-T1														No	No	No	N/A
OG0000003	878	C. sorghi	CCC632	E4U53_002363-T1														No	No	No	N/A
OG0000003	878	C. sorghi	CCC632	E4U53_002364-T1														No	No	No	N/A
OG0000003	878	C. sorghi	CCC632	E4U53_003372-T1			IPR011009											No	No	No	N/A
OG0000003	878	C. lovelessii	CCC647	E4U54_004006-T1			IPR008266,IPR011009	GO:0004672,GO:0006468										No	No	No	N/A
OG0000003	878	C. digitariae	CCC659	E4U55_004315-T1			IPR011009											No	No	No	N/A
OG0000003	878	C. digitariae	CCC659	E4U55_005802-T1			IPR011009						Cluster_55.1			1		No	No	No	N/A
OG0000003	878	C. digitariae	CCC659	E4U55_006302-T1			IPR000719,IPR011009	GO:0004672,GO:0005524,GO:0006468										No	No	No	N/A
OG0000003	878	C. digitariae	CCC659	E4U55_006820-T1			IPR011009											No	No	No	N/A
OG0000003	878	C. arundinis	CCC1102	E4U56_001008-T1														No	No	No	N/A
OG0000003	878	C. arundinis	CCC1102	E4U56_004521-T1														No	No	No	N/A
OG0000003	878	C. arundinis	CCC1102	E4U56_005491-T1														No	No	No	N/A
OG0000003	878	C. arundinis	CCC1102	E4U56_005638-T1														No	No	No	N/A
OG0000003	878	C. arundinis	CCC1102	E4U56_005805-T1														No	No	No	N/A
OG0000003	878	C. arundinis	CCC1102	E4U56_007265-T1														No	No	No	N/A
OG0000003	878	C. arundinis	CCC1102	E4U56_007266-T1														No	No	No	N/A
OG0000003	878	C. arundinis	CCC1102	E4U56_007583-T1														No	No	No	N/A
OG0000003	878	C. arundinis	CCC1102	E4U56_007829-T1														No	No	No	N/A
OG0000003	878	C. arundinis	LM582	E4U57_000214-T1									Cluster_102.1					No	No	No	N/A
OG0000003	878	C. arundinis	LM582	E4U57_000420-T1														No	No	No	N/A
OG0000003	878	C. arundinis	LM582	E4U57_002620-T1														No	No	No	N/A
OG0000003	878	C. arundinis	LM582	E4U57_002621-T1														No	No	No	N/A
OG0000003	878	C. arundinis	LM582	E4U57_005047-T1														No	No	No	N/A
OG0000003	878	C. arundinis	LM582	E4U57_006160-T1														No	No	No	N/A
OG0000003	878	C. arundinis	LM582	E4U57_006229-T1														No	No	No	N/A
OG0000003	878	C. arundinis	LM582	E4U57_007867-T1														No	No	No	N/A
OG0000003	878	C. arundinis	LM582	E4U57_007926-T1														No	No	No	N/A
OG0000003	878	C. cyperi	CCC1219	E4U58_000229-T1														No	No	No	N/A
OG0000003	878	C. cyperi	CCC1219	E4U58_000230-T1			IPR011009											No	No	No	N/A
OG0000003	878	C. cyperi	CCC1219	E4U58_001037-T1														No	No	No	N/A
OG0000003	878	C. cyperi	CCC1219	E4U58_001214-T1														No	No	No	N/A
OG0000003	878	C. cyperi	CCC1219	E4U58_001547-T1			IPR011009											No	No	No	N/A
OG0000003	878	C. cyperi	CCC1219	E4U58_001703-T1			IPR000719,IPR011009	GO:0006468,GO:0004672,GO:0005524										No	No	No	N/A
OG0000003	878	C. cyperi	CCC1219	E4U58_001858-T1														No	No	No	N/A
OG0000003	878	C. cyperi	CCC1219	E4U58_002058-T1														No	No	No	N/A
OG0000003	878	C. cyperi	CCC1219	E4U58_002528-T1														No	No	No	N/A
OG0000003	878	C. cyperi	CCC1219	E4U58_003822-T1														No	No	No	N/A
OG0000003	878	C. cyperi	CCC1219	E4U58_003823-T1														No	No	No	N/A
OG0000003	878	C. cyperi	CCC1219	E4U58_004755-T1			IPR011009											No	No	No	N/A
OG0000003	878	C. cyperi	CCC1219	E4U58_004980-T1			IPR000719,IPR008266,IPR011009	GO:0004672,GO:0005524,GO:0006468										No	No	No	N/A
OG0000003	878	C. cyperi	CCC1219	E4U58_005166-T1			IPR011009											No	No	No	N/A
OG0000003	878	C. cyperi	CCC1219	E4U58_005544-T1												1		No	No	No	N/A
OG0000003	878	C. cyperi	CCC1219	E4U58_005545-T1			IPR008266,IPR000719,IPR011009	GO:0004672,GO:0005524,GO:0006468										No	No	No	N/A
OG0000003	878	C. cyperi	CCC1219	E4U58_005853-T1														No	No	No	N/A
OG0000003	878	C. cyperi	CCC1219	E4U58_005854-T1												1	1	No	Yes	No	N/A
OG0000003	878	C. cyperi	CCC1219	E4U58_005856-T1			IPR000719,IPR011009	GO:0006468,GO:0004672,GO:0005524										No	No	No	N/A
OG0000003	878	C. monticola	CCC1483	E4U59_000471-T1			IPR011009											No	No	No	N/A
OG0000003	878	C. monticola	CCC1483	E4U59_000672-T1														No	No	No	N/A
OG0000003	878	C. monticola	CCC1483	E4U59_001428-T1														No	No	No	N/A
OG0000003	878	C. monticola	CCC1483	E4U59_002371-T1														No	No	No	N/A
OG0000003	878	C. monticola	CCC1483	E4U59_002372-T1												1	1	No	Yes	No	N/A
OG0000003	878	C. monticola	CCC1483	E4U59_004210-T1														No	No	No	N/A
OG0000003	878	C. monticola	CCC1483	E4U59_004242-T1														No	No	No	N/A
OG0000003	878	C. monticola	CCC1483	E4U59_004739-T1														No	No	No	N/A
OG0000003	878	C. monticola	CCC1483	E4U59_005198-T1														No	No	No	N/A
OG0000003	878	C. monticola	CCC1483	E4U59_006725-T1			IPR011009											No	No	No	N/A
OG0000003	878	C. monticola	CCC1483	E4U59_007470-T1														No	No	No	N/A
OG0000003	878	C. pazoutovae	CCC1485	E4U60_000642-T1			IPR011009											No	No	No	N/A
OG0000003	878	C. pazoutovae	CCC1485	E4U60_000703-T1			IPR000719,IPR011009	GO:0006468,GO:0004672,GO:0005524										No	No	No	N/A
OG0000003	878	C. pazoutovae	CCC1485	E4U60_001182-T1														No	No	No	N/A
OG0000003	878	C. pazoutovae	CCC1485	E4U60_002247-T1														No	No	No	N/A
OG0000003	878	C. pazoutovae	CCC1485	E4U60_002248-T1														No	No	No	N/A
OG0000003	878	C. pazoutovae	CCC1485	E4U60_002567-T1														No	No	No	N/A
OG0000003	878	C. pazoutovae	CCC1485	E4U60_004995-T1			IPR011009									1		No	No	No	N/A
OG0000003	878	C. pazoutovae	CCC1485	E4U60_005685-T1			IPR008266,IPR011009	GO:0004672,GO:0006468										No	No	No	N/A
OG0000003	878	C. pazoutovae	CCC1485	E4U60_005687-T1														No	No	No	N/A
OG0000003	878	C. pazoutovae	CCC1485	E4U60_006086-T1			IPR011009											No	No	No	N/A
OG0000003	878	C. pazoutovae	CCC1485	E4U60_006226-T1														No	No	No	N/A
OG0000003	878	C. pazoutovae	CCC1485	E4U60_006420-T1												1		No	No	No	N/A
OG0000003	878	C. pazoutovae	CCC1485	E4U60_006421-T1														No	No	No	N/A
OG0000003	878	C. pazoutovae	CCC1485	E4U60_006707-T1														No	No	No	N/A
OG0000003	878	C. pazoutovae	CCC1485	E4U60_007338-T1			IPR011009											No	No	No	N/A
OG0000003	878	C. capensis	CCC1504	E4U61_000156-T1														No	No	No	N/A
OG0000003	878	C. capensis	CCC1504	E4U61_000157-T1			IPR011009											No	No	No	N/A
OG0000003	878	C. capensis	CCC1504	E4U61_000221-T1														No	No	No	N/A
OG0000003	878	C. capensis	CCC1504	E4U61_000323-T1			IPR000719,IPR011009	GO:0006468,GO:0004672,GO:0005524										No	No	No	N/A
OG0000003	878	C. capensis	CCC1504	E4U61_000521-T1														No	No	No	N/A
OG0000003	878	C. capensis	CCC1504	E4U61_002755-T1			IPR000719,IPR008266,IPR011009	GO:0006468,GO:0004672,GO:0005524										No	No	No	N/A
OG0000003	878	C. capensis	CCC1504	E4U61_002756-T1														No	No	No	N/A
OG0000003	878	C. capensis	CCC1504	E4U61_002880-T1														No	No	No	N/A
OG0000003	878	C. capensis	CCC1504	E4U61_004706-T1			IPR008266,IPR000719,IPR011009	GO:0004672,GO:0005524,GO:0006468										No	No	No	N/A
OG0000003	878	C. capensis	CCC1504	E4U61_005156-T1			IPR011009									1		No	No	No	N/A
OG0000003	878	C. capensis	CCC1504	E4U61_006132-T1														No	No	No	N/A
OG0000003	878	C. capensis	CCC1504	E4U61_006133-T1			IPR000719,IPR011009	GO:0004672,GO:0005524,GO:0006468										No	No	No	N/A
OG0000004	323	C. purpurea	20.1	CCE35094.1		PF01061,PF00005,PF14510,PF06422	IPR003593,IPR013525,IPR003439,IPR029481,IPR010929,IPR017871,IPR034001,IPR034003,IPR027417	GO:0016887,GO:0042626,GO:0016021,GO:0055085,GO:0016020,GO:0005524								13	13	No	Yes	No	N/A
OG0000004	323	C. purpurea	20.1	CCE35095.1	ZEB2-regulated ABC transporter 1	PF01061,PF00005,PF14510,PF06422	IPR003593,IPR003439,IPR029481,IPR010929,IPR013525,IPR017871,IPR034003,IPR027417	GO:0016887,GO:0042626,GO:0016021,GO:0055085,GO:0016020,GO:0005524								13	12	No	Yes	No	N/A
OG0000004	323	C. purpurea	20.1	CCE29716.1		PF01061,PF00005,PF14510,PF06422	IPR003593,IPR010929,IPR029481,IPR013525,IPR003439,IPR017871,IPR034003,IPR034001,IPR027417	GO:0016887,GO:0042626,GO:0016021,GO:0055085,GO:0016020,GO:0005524				SMCOG1000	Cluster_10000161.1			12	13	No	Yes	No	N/A
OG0000004	323	C. purpurea	20.1	CCE29922.1		PF01061,PF00005,PF06422	IPR003593,IPR013525,IPR010929,IPR003439,IPR017871,IPR034003,IPR034001,IPR027417	GO:0016887,GO:0042626,GO:0016021,GO:0055085,GO:0016020,GO:0005524								11	11	No	Yes	No	N/A
OG0000004	323	C. purpurea	20.1	CCE30059.1		PF01061,PF00005,PF14510,PF06422	IPR003593,IPR013525,IPR029481,IPR003439,IPR010929,IPR017871,IPR034001,IPR034003,IPR027417	GO:0016887,GO:0042626,GO:0016021,GO:0055085,GO:0016020,GO:0005524								12	11	No	Yes	No	N/A
OG0000004	323	C. purpurea	20.1	CCE31921.1		PF01061,PF12698,PF00005,PF14510,PF06422	IPR003593,IPR010929,IPR013525,IPR029481,IPR003439,IPR017871,IPR034003,IPR034001,IPR027417	GO:0016887,GO:0042626,GO:0016021,GO:0055085,GO:0016020,GO:0005524								14	11	No	Yes	No	N/A
OG0000004	323	C. fusiformis	PRL 1980	fgenesh_masked-contig00119-processed-gene-0.46		PF01061,PF12698,PF00005,PF14510,PF06422	IPR003593,IPR029481,IPR013525,IPR003439,IPR010929,IPR017871,IPR034001,IPR034003,IPR027417	GO:0016887,GO:0042626,GO:0016021,GO:0055085,GO:0016020,GO:0005524								12	11	No	Yes	No	N/A
OG0000004	323	C. fusiformis	PRL 1980	maker-contig00106-snap-gene-0.108		PF01061,PF00005,PF06422	IPR003593,IPR003439,IPR010929,IPR013525,IPR017871,IPR034001,IPR034003,IPR027417	GO:0016887,GO:0042626,GO:0016021,GO:0055085,GO:0016020,GO:0005524								11	11	No	Yes	No	N/A
OG0000004	323	C. fusiformis	PRL 1980	maker-contig00143-fgenesh-gene-0.48		PF01061,PF00005,PF14510,PF06422	IPR003593,IPR013525,IPR003439,IPR029481,IPR010929,IPR017871,IPR034001,IPR034003,IPR027417	GO:0016887,GO:0042626,GO:0016021,GO:0055085,GO:0016020,GO:0005524								12	12	No	Yes	No	N/A
OG0000004	323	C. fusiformis	PRL 1980	maker-contig00344-fgenesh-gene-0.24		PF01061,PF00005,PF14510,PF06422	IPR003593,IPR013525,IPR003439,IPR010929,IPR029481,IPR017871,IPR034001,IPR034003,IPR027417	GO:0016887,GO:0042626,GO:0016021,GO:0055085,GO:0016020,GO:0005524								13	13	No	Yes	No	N/A
OG0000004	323	C. fusiformis	PRL 1980	maker-contig00631-fgenesh-gene-0.10		PF01061,PF00005,PF06422	IPR003593,IPR010929,IPR003439,IPR013525,IPR034003,IPR027417	GO:0016887,GO:0042626,GO:0016021,GO:0055085,GO:0016020,GO:0005524								10	11	No	Yes	No	N/A
OG0000004	323	C. paspali	RRC 1481	augustus_masked-contig00001-processed-gene-1.117		PF01061,PF00005,PF14510,PF06422	IPR003593,IPR013525,IPR010929,IPR003439,IPR029481,IPR017871,IPR034001,IPR034003,IPR027417	GO:0016887,GO:0042626,GO:0016021,GO:0055085,GO:0016020,GO:0005524					Cluster_1.1			12	12	No	Yes	No	N/A
OG0000004	323	C. paspali	RRC 1481	maker-contig00046-augustus-gene-0.125		PF01061,PF12698,PF00005,PF14510,PF06422	IPR003593,IPR013525,IPR029481,IPR010929,IPR003439,IPR017871,IPR034001,IPR034003,IPR027417	GO:0016887,GO:0042626,GO:0016021,GO:0055085,GO:0016020,GO:0005524								12	11	No	Yes	No	N/A
OG0000004	323	C. paspali	RRC 1481	maker-contig00191-fgenesh-gene-0.26		PF01061,PF00005,PF14510,PF06422	IPR003593,IPR003439,IPR010929,IPR013525,IPR029481,IPR017871,IPR034001,IPR034003,IPR027417	GO:0016887,GO:0042626,GO:0016021,GO:0055085,GO:0016020,GO:0005524								12	13	No	Yes	No	N/A
OG0000004	323	C. paspali	RRC 1481	maker-contig00486-fgenesh-gene-0.22	ZEB2-regulated ABC transporter 1	PF01061,PF00005,PF14510,PF06422	IPR003593,IPR013525,IPR029481,IPR003439,IPR010929,IPR017871,IPR034001,IPR034003,IPR027417	GO:0016887,GO:0042626,GO:0016021,GO:0055085,GO:0016020,GO:0005524								11	11	No	Yes	No	N/A
OG0000004	323	C. paspali	RRC 1481	maker-contig00691-augustus-gene-0.26		PF01061,PF00005,PF06422	IPR003593,IPR010929,IPR003439,IPR013525,IPR017871,IPR034001,IPR034003,IPR027417	GO:0016887,GO:0042626,GO:0016021,GO:0055085,GO:0016020,GO:0005524								12	12	No	Yes	No	N/A
OG0000004	323	C. aff. purpurea	Clav52	E4U09_000014-T1		PF01061,PF00005,PF14510,PF06422	IPR003593,IPR003439,IPR010929,IPR013525,IPR029481,IPR017871,IPR034001,IPR034003,IPR027417	GO:0016887,GO:0042626,GO:0016021,GO:0055085,GO:0016020,GO:0005524				SMCOG1000	Cluster_1.1			12	13	No	Yes	No	N/A
OG0000004	323	C. aff. purpurea	Clav52	E4U09_001297-T1		PF01061,PF12698,PF00005,PF14510,PF06422	IPR003593,IPR029481,IPR013525,IPR003439,IPR010929,IPR017871,IPR034001,IPR034003,IPR027417	GO:0016887,GO:0042626,GO:0016021,GO:0055085,GO:0016020,GO:0005524								14	11	No	Yes	No	N/A
OG0000004	323	C. aff. purpurea	Clav52	E4U09_003956-T1		PF01061,PF00005,PF06422	IPR003593,IPR010929,IPR013525,IPR003439,IPR017871,IPR034003,IPR034001,IPR027417	GO:0016887,GO:0042626,GO:0016021,GO:0055085,GO:0016020,GO:0005524								12	12	No	Yes	No	N/A
OG0000004	323	C. aff. purpurea	Clav52	E4U09_006543-T1		PF01061,PF00005,PF14510,PF06422	IPR003593,IPR013525,IPR003439,IPR010929,IPR029481,IPR017871,IPR034003,IPR034001,IPR027417	GO:0016887,GO:0042626,GO:0016021,GO:0055085,GO:0016020,GO:0005524								13	13	No	Yes	No	N/A
OG0000004	323	C. aff. purpurea	Clav52	E4U09_006544-T1	ZEB2-regulated ABC transporter 1	PF01061,PF00005,PF14510,PF06422	IPR003593,IPR003439,IPR013525,IPR029481,IPR010929,IPR017871,IPR034003,IPR034001,IPR027417	GO:0016887,GO:0042626,GO:0016021,GO:0055085,GO:0016020,GO:0005524								13	12	No	Yes	No	N/A
OG0000004	323	C. aff. purpurea	Clav52	E4U09_007611-T1		PF01061,PF00005,PF14510,PF06422	IPR003593,IPR010929,IPR029481,IPR003439,IPR013525,IPR017871,IPR034001,IPR034003,IPR027417	GO:0016887,GO:0042626,GO:0016021,GO:0055085,GO:0016020,GO:0005524								12	11	No	Yes	No	N/A
OG0000004	323	C. purpurea	LM207	E4U10_002044-T1		PF01061,PF00005,PF14510,PF06422	IPR003593,IPR010929,IPR003439,IPR029481,IPR013525,IPR017871,IPR034003,IPR034001,IPR027417	GO:0016887,GO:0042626,GO:0016021,GO:0055085,GO:0016020,GO:0005524								13	13	No	Yes	No	N/A
OG0000004	323	C. purpurea	LM207	E4U10_002045-T1	ZEB2-regulated ABC transporter 1	PF01061,PF00005,PF14510,PF06422	IPR003593,IPR010929,IPR029481,IPR013525,IPR003439,IPR017871,IPR034003,IPR027417	GO:0016887,GO:0042626,GO:0016021,GO:0055085,GO:0016020,GO:0005524								13	12	No	Yes	No	N/A
OG0000004	323	C. purpurea	LM207	E4U10_003225-T1		PF01061,PF00005,PF14510,PF06422	IPR003593,IPR029481,IPR010929,IPR003439,IPR013525,IPR017871,IPR034001,IPR034003,IPR027417	GO:0016887,GO:0042626,GO:0016021,GO:0055085,GO:0016020,GO:0005524				SMCOG1000	Cluster_27.1			12	13	No	Yes	No	N/A
OG0000004	323	C. purpurea	LM207	E4U10_003354-T1		PF01061,PF00005,PF14510,PF06422	IPR003593,IPR010929,IPR029481,IPR003439,IPR013525,IPR017871,IPR034001,IPR034003,IPR027417	GO:0016887,GO:0042626,GO:0016021,GO:0055085,GO:0016020,GO:0005524								12	11	No	Yes	No	N/A
OG0000004	323	C. purpurea	LM207	E4U10_004738-T1		PF01061,PF00005,PF06422	IPR003593,IPR010929,IPR003439,IPR013525,IPR017871,IPR034003,IPR034001,IPR027417	GO:0016887,GO:0042626,GO:0016021,GO:0055085,GO:0016020,GO:0005524								12	12	No	Yes	No	N/A
OG0000004	323	C. purpurea	LM207	E4U10_004781-T1		PF01061,PF12698,PF00005,PF14510,PF06422	IPR003593,IPR003439,IPR029481,IPR013525,IPR010929,IPR017871,IPR034001,IPR034003,IPR027417	GO:0016887,GO:0042626,GO:0016021,GO:0055085,GO:0016020,GO:0005524								14	11	No	Yes	No	N/A
OG0000004	323	C. purpurea	LM461	E4U11_005727-T1	ZEB2-regulated ABC transporter 1	PF01061,PF00005,PF14510,PF06422	IPR003593,IPR010929,IPR029481,IPR013525,IPR003439,IPR017871,IPR034003,IPR027417	GO:0016887,GO:0042626,GO:0016021,GO:0055085,GO:0016020,GO:0005524								13	12	No	Yes	No	N/A
OG0000004	323	C. purpurea	LM461	E4U11_005728-T1		PF01061,PF00005,PF14510,PF06422	IPR003593,IPR003439,IPR029481,IPR013525,IPR010929,IPR017871,IPR034003,IPR034001,IPR027417	GO:0016887,GO:0042626,GO:0016021,GO:0055085,GO:0016020,GO:0005524								13	13	No	Yes	No	N/A
OG0000004	323	C. purpurea	LM461	E4U11_005896-T1		PF01061,PF12698,PF00005,PF14510,PF06422	IPR003593,IPR003439,IPR029481,IPR013525,IPR010929,IPR017871,IPR034001,IPR034003,IPR027417	GO:0016887,GO:0042626,GO:0016021,GO:0055085,GO:0016020,GO:0005524								14	11	No	Yes	No	N/A
OG0000004	323	C. purpurea	LM461	E4U11_006532-T1		PF01061,PF00005,PF06422	IPR003593,IPR010929,IPR013525,IPR003439,IPR017871,IPR034003,IPR034001,IPR027417	GO:0016887,GO:0042626,GO:0016021,GO:0055085,GO:0016020,GO:0005524								12	12	No	Yes	No	N/A
OG0000004	323	C. purpurea	LM461	E4U11_007124-T1		PF01061,PF00005,PF14510,PF06422	IPR003593,IPR010929,IPR029481,IPR013525,IPR003439,IPR017871,IPR034001,IPR034003,IPR027417	GO:0016887,GO:0042626,GO:0016021,GO:0055085,GO:0016020,GO:0005524								12	11	No	Yes	No	N/A
OG0000004	323	C. purpurea	LM461	E4U11_008225-T1		PF01061,PF00005,PF14510,PF06422	IPR003593,IPR003439,IPR029481,IPR013525,IPR010929,IPR017871,IPR034001,IPR034003,IPR027417	GO:0016887,GO:0042626,GO:0016021,GO:0055085,GO:0016020,GO:0005524								12	13	No	Yes	No	N/A
OG0000004	323	C. purpurea	LM582	E4U12_002989-T1		PF01061,PF00005,PF06422	IPR003593,IPR010929,IPR003439,IPR013525,IPR017871,IPR034003,IPR034001,IPR027417	GO:0016887,GO:0042626,GO:0016021,GO:0055085,GO:0016020,GO:0005524								12	12	No	Yes	No	N/A
OG0000004	323	C. purpurea	LM582	E4U12_003316-T1		PF01061,PF00005,PF14510,PF06422	IPR003593,IPR010929,IPR029481,IPR003439,IPR013525,IPR017871,IPR034001,IPR034003,IPR027417	GO:0016887,GO:0042626,GO:0016021,GO:0055085,GO:0016020,GO:0005524								12	11	No	Yes	No	N/A
OG0000004	323	C. purpurea	LM582	E4U12_004507-T1		PF01061,PF00005,PF14510,PF06422	IPR003593,IPR013525,IPR029481,IPR003439,IPR010929,IPR017871,IPR034001,IPR034003,IPR027417	GO:0016887,GO:0042626,GO:0016021,GO:0055085,GO:0016020,GO:0005524				SMCOG1000	Cluster_369.1			12	13	No	Yes	No	N/A
OG0000004	323	C. purpurea	LM582	E4U12_005078-T1		PF01061,PF12698,PF00005,PF14510,PF06422	IPR003593,IPR013525,IPR010929,IPR029481,IPR003439,IPR017871,IPR034003,IPR034001,IPR027417	GO:0016887,GO:0042626,GO:0016021,GO:0055085,GO:0016020,GO:0005524								14	11	No	Yes	No	N/A
OG0000004	323	C. purpurea	LM582	E4U12_008281-T1	ZEB2-regulated ABC transporter 1	PF01061,PF00005,PF14510,PF06422	IPR003593,IPR010929,IPR029481,IPR013525,IPR003439,IPR017871,IPR034003,IPR027417	GO:0016887,GO:0042626,GO:0016021,GO:0055085,GO:0016020,GO:0005524								13	12	No	Yes	No	N/A
OG0000004	323	C. purpurea	LM582	E4U12_008282-T1		PF01061,PF00005,PF14510,PF06422	IPR003593,IPR003439,IPR013525,IPR029481,IPR010929,IPR017871,IPR034003,IPR034001,IPR027417	GO:0016887,GO:0042626,GO:0016021,GO:0055085,GO:0016020,GO:0005524								13	13	No	Yes	No	N/A
OG0000004	323	C. humidiphila	LM576	E4U13_000567-T1		PF01061,PF12698,PF00005,PF14510,PF06422	IPR003593,IPR013525,IPR029481,IPR010929,IPR003439,IPR017871,IPR034003,IPR034001,IPR027417	GO:0016887,GO:0042626,GO:0016021,GO:0055085,GO:0016020,GO:0005524								13	11	No	Yes	No	N/A
OG0000004	323	C. humidiphila	LM576	E4U13_001957-T1		PF01061,PF00005,PF14510,PF06422	IPR003593,IPR010929,IPR029481,IPR003439,IPR013525,IPR017871,IPR034003,IPR034001,IPR027417	GO:0016887,GO:0042626,GO:0016021,GO:0055085,GO:0016020,GO:0005524				SMCOG1000	Cluster_180.1			12	13	No	Yes	No	N/A
OG0000004	323	C. humidiphila	LM576	E4U13_003705-T1	ZEB2-regulated ABC transporter 1	PF01061,PF00005,PF14510,PF06422	IPR003593,IPR029481,IPR013525,IPR003439,IPR010929,IPR017871,IPR034003,IPR027417	GO:0016887,GO:0042626,GO:0016021,GO:0055085,GO:0016020,GO:0005524								13	12	No	Yes	No	N/A
OG0000004	323	C. humidiphila	LM576	E4U13_003706-T1		PF01061,PF00005,PF14510,PF06422	IPR003593,IPR013525,IPR010929,IPR003439,IPR029481,IPR017871,IPR034003,IPR034001,IPR027417	GO:0016887,GO:0042626,GO:0016021,GO:0055085,GO:0016020,GO:0005524								13	13	No	Yes	No	N/A
OG0000004	323	C. humidiphila	LM576	E4U13_005964-T1		PF01061,PF00005,PF14510,PF06422	IPR003593,IPR003439,IPR013525,IPR010929,IPR029481,IPR017871,IPR034001,IPR034003,IPR027417	GO:0016887,GO:0042626,GO:0016021,GO:0055085,GO:0016020,GO:0005524								12	11	No	Yes	No	N/A
OG0000004	323	C. humidiphila	LM576	E4U13_006236-T1		PF01061,PF00005,PF06422	IPR003593,IPR013525,IPR003439,IPR010929,IPR017871,IPR034003,IPR034001,IPR027417	GO:0016887,GO:0042626,GO:0016021,GO:0055085,GO:0016020,GO:0005524								14	12	No	Yes	No	N/A
OG0000004	323	C. ripicola	LM454	E4U14_002488-T1		PF01061,PF00005,PF06422	IPR003593,IPR003439,IPR010929,IPR013525,IPR017871,IPR034003,IPR034001,IPR027417	GO:0016887,GO:0042626,GO:0016021,GO:0055085,GO:0016020,GO:0005524								12	12	No	Yes	No	N/A
OG0000004	323	C. ripicola	LM454	E4U14_004314-T1	ZEB2-regulated ABC transporter 1	PF01061,PF00005,PF14510,PF06422	IPR003593,IPR029481,IPR013525,IPR003439,IPR010929,IPR017871,IPR034003,IPR034001,IPR027417	GO:0016887,GO:0042626,GO:0016021,GO:0055085,GO:0016020,GO:0005524								13	12	No	Yes	No	N/A
OG0000004	323	C. ripicola	LM454	E4U14_004581-T1		PF01061,PF00005,PF14510,PF06422	IPR003593,IPR029481,IPR003439,IPR013525,IPR010929,IPR017871,IPR034003,IPR034001,IPR027417	GO:0016887,GO:0042626,GO:0016021,GO:0055085,GO:0016020,GO:0005524								12	12	No	Yes	No	N/A
OG0000004	323	C. ripicola	LM454	E4U14_005218-T1		PF01061,PF12698,PF00005,PF14510,PF06422	IPR003593,IPR013525,IPR010929,IPR003439,IPR029481,IPR017871,IPR034001,IPR034003,IPR027417	GO:0016887,GO:0042626,GO:0016021,GO:0055085,GO:0016020,GO:0005524								14	11	No	Yes	No	N/A
OG0000004	323	C. ripicola	LM454	E4U14_005720-T1		PF01061,PF00005,PF14510,PF06422	IPR003593,IPR010929,IPR003439,IPR013525,IPR029481,IPR017871,IPR034003,IPR034001,IPR027417	GO:0016887,GO:0042626,GO:0016021,GO:0055085,GO:0016020,GO:0005524								12	13	No	Yes	No	N/A
OG0000004	323	C. ripicola	LM454	E4U14_006988-T1		PF01061,PF00005,PF14510,PF06422	IPR003593,IPR010929,IPR003439,IPR029481,IPR013525,IPR017871,IPR034001,IPR034003,IPR027417	GO:0016887,GO:0042626,GO:0016021,GO:0055085,GO:0016020,GO:0005524								12	11	No	Yes	No	N/A
OG0000004	323	C. ripicola	LM218	E4U15_000052-T1		PF01061,PF00005,PF14510,PF06422	IPR003593,IPR010929,IPR003439,IPR029481,IPR013525,IPR017871,IPR034001,IPR034003,IPR027417	GO:0016887,GO:0042626,GO:0016021,GO:0055085,GO:0016020,GO:0005524								12	11	No	Yes	No	N/A
OG0000004	323	C. ripicola	LM218	E4U15_000779-T1		PF01061,PF00005,PF14510,PF06422	IPR003593,IPR029481,IPR010929,IPR013525,IPR003439,IPR017871,IPR034003,IPR034001,IPR027417	GO:0016887,GO:0042626,GO:0016021,GO:0055085,GO:0016020,GO:0005524								13	13	No	Yes	No	N/A
OG0000004	323	C. ripicola	LM218	E4U15_000780-T1	ZEB2-regulated ABC transporter 1	PF01061,PF00005,PF14510,PF06422	IPR003593,IPR029481,IPR010929,IPR013525,IPR003439,IPR017871,IPR034001,IPR034003,IPR027417	GO:0016887,GO:0042626,GO:0016021,GO:0055085,GO:0016020,GO:0005524								13	12	No	Yes	No	N/A
OG0000004	323	C. ripicola	LM218	E4U15_002120-T1		PF01061,PF12698,PF00005,PF14510,PF06422	IPR003593,IPR010929,IPR003439,IPR013525,IPR029481,IPR017871,IPR034003,IPR034001,IPR027417	GO:0016887,GO:0042626,GO:0016021,GO:0055085,GO:0016020,GO:0005524								14	11	No	Yes	No	N/A
OG0000004	323	C. ripicola	LM218	E4U15_004154-T1		PF01061,PF00005,PF06422	IPR003593,IPR003439,IPR010929,IPR013525,IPR017871,IPR034003,IPR034001,IPR027417	GO:0016887,GO:0042626,GO:0016021,GO:0055085,GO:0016020,GO:0005524								12	12	No	Yes	No	N/A
OG0000004	323	C. ripicola	LM218	E4U15_008192-T1		PF01061,PF00005,PF14510,PF06422	IPR003593,IPR003439,IPR010929,IPR013525,IPR029481,IPR017871,IPR034003,IPR034001,IPR027417	GO:0016887,GO:0042626,GO:0016021,GO:0055085,GO:0016020,GO:0005524				SMCOG1000	Cluster_94.1			12	13	No	Yes	No	N/A
OG0000004	323	C. occidentalis	LM84	E4U16_004841-T1		PF14510	IPR003439,IPR029481,IPR027417	GO:0005524,GO:0016887					Cluster_437.1					No	No	No	N/A
OG0000004	323	C. occidentalis	LM84	E4U16_005485-T1		PF01061,PF00005,PF06422	IPR003593,IPR010929,IPR013525,IPR003439,IPR017871,IPR034003,IPR034001,IPR027417	GO:0016887,GO:0042626,GO:0016021,GO:0055085,GO:0016020,GO:0005524								13	12	No	Yes	No	N/A
OG0000004	323	C. occidentalis	LM84	E4U16_005773-T1		PF01061,PF00005,PF14510,PF06422	IPR003593,IPR029481,IPR003439,IPR010929,IPR013525,IPR017871,IPR034003,IPR034001,IPR027417	GO:0016887,GO:0042626,GO:0016021,GO:0055085,GO:0016020,GO:0005524								13	13	No	Yes	No	N/A
OG0000004	323	C. occidentalis	LM84	E4U16_005774-T1	ZEB2-regulated ABC transporter 1	PF01061,PF00005,PF06422	IPR003593,IPR010929,IPR003439,IPR013525,IPR034003,IPR027417	GO:0016887,GO:0042626,GO:0016021,GO:0055085,GO:0016020,GO:0005524								12	12	No	Yes	No	N/A
OG0000004	323	C. occidentalis	LM84	E4U16_005894-T1		PF01061,PF12698,PF00005,PF14510,PF06422	IPR003593,IPR013525,IPR003439,IPR010929,IPR029481,IPR017871,IPR034003,IPR034001,IPR027417	GO:0016887,GO:0042626,GO:0016021,GO:0055085,GO:0016020,GO:0005524								14	11	No	Yes	No	N/A
OG0000004	323	C. occidentalis	LM84	E4U16_007848-T1		PF01061,PF00005,PF14510,PF06422	IPR003593,IPR029481,IPR010929,IPR013525,IPR003439,IPR017871,IPR034003,IPR034001,IPR027417	GO:0016887,GO:0042626,GO:0016021,GO:0055085,GO:0016020,GO:0005524								12	11	No	Yes	No	N/A
OG0000004	323	C. occidentalis	LM84	E4U16_007851-T1		PF01061,PF00005,PF06422	IPR003593,IPR003439,IPR013525,IPR010929,IPR034003,IPR027417	GO:0016887,GO:0042626,GO:0016021,GO:0055085,GO:0016020,GO:0005524								12	12	No	Yes	No	N/A
OG0000004	323	C. occidentalis	LM77	E4U17_000716-T1		PF01061,PF00005,PF14510,PF06422	IPR003593,IPR010929,IPR029481,IPR003439,IPR013525,IPR017871,IPR034003,IPR034001,IPR027417	GO:0016887,GO:0042626,GO:0016021,GO:0055085,GO:0016020,GO:0005524								13	12	No	Yes	No	N/A
OG0000004	323	C. occidentalis	LM77	E4U17_000790-T1		PF01061,PF00005,PF06422	IPR003593,IPR003439,IPR013525,IPR010929,IPR034003,IPR027417	GO:0016887,GO:0042626,GO:0016021,GO:0055085,GO:0016020,GO:0005524								12	12	No	Yes	No	N/A
OG0000004	323	C. occidentalis	LM77	E4U17_000793-T1		PF01061,PF00005,PF14510,PF06422	IPR003593,IPR029481,IPR010929,IPR013525,IPR003439,IPR017871,IPR034003,IPR034001,IPR027417	GO:0016887,GO:0042626,GO:0016021,GO:0055085,GO:0016020,GO:0005524								12	11	No	Yes	No	N/A
OG0000004	323	C. occidentalis	LM77	E4U17_000846-T1	ZEB2-regulated ABC transporter 1	PF01061,PF00005,PF06422	IPR003593,IPR010929,IPR003439,IPR013525,IPR034003,IPR027417	GO:0016887,GO:0042626,GO:0016021,GO:0055085,GO:0016020,GO:0005524								12	12	No	Yes	No	N/A
OG0000004	323	C. occidentalis	LM77	E4U17_004268-T1		PF01061,PF12698,PF00005,PF14510,PF06422	IPR003593,IPR013525,IPR003439,IPR010929,IPR029481,IPR017871,IPR034003,IPR034001,IPR027417	GO:0016887,GO:0042626,GO:0016021,GO:0055085,GO:0016020,GO:0005524								14	11	No	Yes	No	N/A
OG0000004	323	C. occidentalis	LM77	E4U17_004614-T1		PF00005,PF14510	IPR029481,IPR003439,IPR027417	GO:0005524,GO:0016887					Cluster_409.1					No	No	No	N/A
OG0000004	323	C. occidentalis	LM77	E4U17_005079-T1		PF01061,PF00005,PF06422	IPR003593,IPR010929,IPR013525,IPR003439,IPR017871,IPR034003,IPR034001,IPR027417	GO:0016887,GO:0042626,GO:0016021,GO:0055085,GO:0016020,GO:0005524								13	12	No	Yes	No	N/A
OG0000004	323	C. quebecensis	Clav32	E4U19_000386-T1		PF01061,PF00005,PF14510,PF06422	IPR003593,IPR003439,IPR013525,IPR010929,IPR029481,IPR017871,IPR034003,IPR034001,IPR027417	GO:0016887,GO:0042626,GO:0016021,GO:0055085,GO:0016020,GO:0005524				SMCOG1000	Cluster_11.1			12	13	No	Yes	No	N/A
OG0000004	323	C. quebecensis	Clav32	E4U19_001266-T1		PF01061,PF12698,PF00005,PF14510,PF06422	IPR003593,IPR013525,IPR010929,IPR029481,IPR003439,IPR017871,IPR034001,IPR034003,IPR027417	GO:0016887,GO:0042626,GO:0016021,GO:0055085,GO:0016020,GO:0005524								10	11	No	Yes	No	N/A
OG0000004	323	C. quebecensis	Clav32	E4U19_003226-T1		PF01061,PF00005,PF14510,PF06422	IPR003593,IPR029481,IPR003439,IPR010929,IPR013525,IPR017871,IPR034001,IPR034003,IPR027417	GO:0016887,GO:0042626,GO:0016021,GO:0055085,GO:0016020,GO:0005524								13	13	No	Yes	No	N/A
OG0000004	323	C. quebecensis	Clav32	E4U19_003227-T1	ZEB2-regulated ABC transporter 1	PF01061,PF00005,PF14510,PF06422	IPR003593,IPR003439,IPR029481,IPR010929,IPR013525,IPR017871,IPR034003,IPR034001,IPR027417	GO:0016887,GO:0042626,GO:0016021,GO:0055085,GO:0016020,GO:0005524								13	12	No	Yes	No	N/A
OG0000004	323	C. quebecensis	Clav32	E4U19_005840-T1		PF01061,PF00005,PF14510,PF06422	IPR003593,IPR003439,IPR029481,IPR013525,IPR010929,IPR017871,IPR034003,IPR034001,IPR027417	GO:0016887,GO:0042626,GO:0016021,GO:0055085,GO:0016020,GO:0005524								12	11	No	Yes	No	N/A
OG0000004	323	C. quebecensis	Clav32	E4U19_006711-T1		PF01061,PF12698,PF00005,PF06422	IPR003593,IPR013525,IPR010929,IPR003439,IPR017871,IPR034001,IPR034003,IPR027417	GO:0016887,GO:0042626,GO:0016021,GO:0055085,GO:0016020,GO:0005524								12	12	No	Yes	No	N/A
OG0000004	323	C. maximensis	CCC398	E4U21_001467-T1		PF01061,PF00005,PF14510,PF06422	IPR003593,IPR003439,IPR010929,IPR013525,IPR029481,IPR017871,IPR034001,IPR034003,IPR027417	GO:0016887,GO:0042626,GO:0016021,GO:0055085,GO:0016020,GO:0005524								13	11	No	Yes	No	N/A
OG0000004	323	C. maximensis	CCC398	E4U21_001854-T1		PF01061	IPR013525	GO:0016020					Cluster_165.2,Cluster_165.1			3	3	No	Yes	No	N/A
OG0000004	323	C. maximensis	CCC398	E4U21_004430-T1		PF01061,PF12698,PF00005,PF14510,PF06422	IPR003593,IPR029481,IPR003439,IPR013525,IPR010929,IPR017871,IPR034001,IPR034003,IPR027417	GO:0016887,GO:0042626,GO:0016021,GO:0055085,GO:0016020,GO:0005524								12	11	No	Yes	No	N/A
OG0000004	323	C. maximensis	CCC398	E4U21_006324-T1	ZEB2-regulated ABC transporter 1	PF01061,PF00005,PF14510,PF06422	IPR003593,IPR003439,IPR013525,IPR029481,IPR010929,IPR017871,IPR034003,IPR034001,IPR027417	GO:0016887,GO:0042626,GO:0016021,GO:0055085,GO:0016020,GO:0005524								11	12	No	Yes	No	N/A
OG0000004	323	C. maximensis	CCC398	E4U21_007344-T1		PF01061,PF00005,PF14510,PF06422	IPR003593,IPR010929,IPR003439,IPR029481,IPR013525,IPR017871,IPR034001,IPR034003,IPR027417	GO:0016887,GO:0042626,GO:0016021,GO:0055085,GO:0016020,GO:0005524				SMCOG1000	Cluster_8.1			12	12	No	Yes	No	N/A
OG0000004	323	C. purpurea	Clav04	E4U22_002589-T1		PF01061,PF00005,PF14510,PF06422	IPR010929,IPR029481,IPR003439,IPR013525,IPR017871,IPR034001,IPR027417	GO:0016887,GO:0042626,GO:0016021,GO:0055085,GO:0016020,GO:0005524								6	6	No	Yes	No	N/A
OG0000004	323	C. purpurea	Clav04	E4U22_004236-T1		PF01061,PF00005,PF06422	IPR003593,IPR010929,IPR013525,IPR003439,IPR017871,IPR034003,IPR034001,IPR027417	GO:0016887,GO:0042626,GO:0016021,GO:0055085,GO:0016020,GO:0005524								12	12	No	Yes	No	N/A
OG0000004	323	C. purpurea	Clav04	E4U22_004342-T1		PF01061,PF00005,PF14510,PF06422	IPR003593,IPR029481,IPR013525,IPR010929,IPR003439,IPR017871,IPR034001,IPR034003,IPR027417	GO:0016887,GO:0042626,GO:0016021,GO:0055085,GO:0016020,GO:0005524				SMCOG1000	Cluster_3.1			12	12	No	Yes	No	N/A
OG0000004	323	C. purpurea	Clav04	E4U22_005186-T1		PF01061,PF00005,PF14510,PF06422	IPR003593,IPR003439,IPR013525,IPR010929,IPR029481,IPR017871,IPR034003,IPR034001,IPR027417	GO:0016887,GO:0042626,GO:0016021,GO:0055085,GO:0016020,GO:0005524								13	13	No	Yes	No	N/A
OG0000004	323	C. purpurea	Clav04	E4U22_005187-T1	ZEB2-regulated ABC transporter 1	PF01061,PF00005,PF14510,PF06422	IPR003593,IPR010929,IPR029481,IPR013525,IPR003439,IPR017871,IPR034003,IPR027417	GO:0016887,GO:0042626,GO:0016021,GO:0055085,GO:0016020,GO:0005524								13	12	No	Yes	No	N/A
OG0000004	323	C. purpurea	Clav04	E4U22_005366-T1		PF01061,PF00005,PF14510,PF06422	IPR003593,IPR010929,IPR029481,IPR013525,IPR003439,IPR017871,IPR034001,IPR034003,IPR027417	GO:0016887,GO:0042626,GO:0016021,GO:0055085,GO:0016020,GO:0005524								12	11	No	Yes	No	N/A
OG0000004	323	C. purpurea	Clav04	E4U22_008334-T1		PF01061,PF12698,PF00005	IPR003593,IPR003439,IPR010929,IPR013525,IPR034003,IPR027417	GO:0016887,GO:0042626,GO:0016021,GO:0055085,GO:0016020,GO:0005524								7	5	No	Yes	No	N/A
OG0000004	323	C. purpurea	LM28	E4U23_000113-T1		PF01061,PF12698,PF00005,PF14510,PF06422	IPR003593,IPR003439,IPR013525,IPR029481,IPR010929,IPR017871,IPR034001,IPR034003,IPR027417	GO:0016887,GO:0042626,GO:0016021,GO:0055085,GO:0016020,GO:0005524								14	11	No	Yes	No	N/A
OG0000004	323	C. purpurea	LM28	E4U23_001125-T1		PF01061,PF00005,PF06422	IPR003593,IPR013525,IPR010929,IPR003439,IPR017871,IPR034003,IPR034001,IPR027417	GO:0016887,GO:0042626,GO:0016021,GO:0055085,GO:0016020,GO:0005524								12	12	No	Yes	No	N/A
OG0000004	323	C. purpurea	LM28	E4U23_001562-T1	ZEB2-regulated ABC transporter 1	PF01061,PF00005,PF14510,PF06422	IPR003593,IPR003439,IPR010929,IPR029481,IPR013525,IPR017871,IPR034003,IPR027417	GO:0016887,GO:0042626,GO:0016021,GO:0055085,GO:0016020,GO:0005524								13	12	No	Yes	No	N/A
OG0000004	323	C. purpurea	LM28	E4U23_001563-T1		PF01061,PF00005,PF14510,PF06422	IPR003593,IPR003439,IPR013525,IPR010929,IPR029481,IPR017871,IPR034003,IPR034001,IPR027417	GO:0016887,GO:0042626,GO:0016021,GO:0055085,GO:0016020,GO:0005524								13	13	No	Yes	No	N/A
OG0000004	323	C. purpurea	LM28	E4U23_004444-T1		PF01061,PF00005,PF14510,PF06422	IPR003593,IPR010929,IPR013525,IPR003439,IPR029481,IPR017871,IPR034001,IPR034003,IPR027417	GO:0016887,GO:0042626,GO:0016021,GO:0055085,GO:0016020,GO:0005524								12	11	No	Yes	No	N/A
OG0000004	323	C. purpurea	LM28	E4U23_007489-T1		PF01061,PF00005,PF14510,PF06422	IPR003593,IPR013525,IPR003439,IPR010929,IPR029481,IPR017871,IPR034001,IPR034003,IPR027417	GO:0016887,GO:0042626,GO:0016021,GO:0055085,GO:0016020,GO:0005524								12	13	No	Yes	No	N/A
OG0000004	323	C. purpurea	LM30	E4U24_000812-T1		PF01061,PF00005,PF14510,PF06422	IPR003593,IPR003439,IPR013525,IPR010929,IPR029481,IPR017871,IPR034003,IPR034001,IPR027417	GO:0016887,GO:0042626,GO:0016021,GO:0055085,GO:0016020,GO:0005524								13	13	No	Yes	No	N/A
OG0000004	323	C. purpurea	LM30	E4U24_000813-T1	ZEB2-regulated ABC transporter 1	PF01061,PF00005,PF14510,PF06422	IPR003593,IPR010929,IPR029481,IPR003439,IPR013525,IPR017871,IPR034003,IPR027417	GO:0016887,GO:0042626,GO:0016021,GO:0055085,GO:0016020,GO:0005524								13	12	No	Yes	No	N/A
OG0000004	323	C. purpurea	LM30	E4U24_000944-T1		PF01061,PF00005,PF14510,PF06422	IPR003593,IPR010929,IPR003439,IPR013525,IPR029481,IPR017871,IPR034001,IPR034003,IPR027417	GO:0016887,GO:0042626,GO:0016021,GO:0055085,GO:0016020,GO:0005524				SMCOG1000	Cluster_132.1			12	13	No	Yes	No	N/A
OG0000004	323	C. purpurea	LM30	E4U24_001111-T1		PF01061,PF00005,PF06422	IPR003593,IPR013525,IPR010929,IPR003439,IPR017871,IPR034003,IPR034001,IPR027417	GO:0016887,GO:0042626,GO:0016021,GO:0055085,GO:0016020,GO:0005524								12	12	No	Yes	No	N/A
OG0000004	323	C. purpurea	LM30	E4U24_002431-T1		PF01061,PF12698,PF00005,PF14510,PF06422	IPR003593,IPR029481,IPR013525,IPR003439,IPR010929,IPR017871,IPR034001,IPR034003,IPR027417	GO:0016887,GO:0042626,GO:0016021,GO:0055085,GO:0016020,GO:0005524								14	11	No	Yes	No	N/A
OG0000004	323	C. purpurea	LM30	E4U24_005439-T1		PF01061,PF00005,PF14510,PF06422	IPR003593,IPR010929,IPR029481,IPR013525,IPR003439,IPR017871,IPR034001,IPR034003,IPR027417	GO:0016887,GO:0042626,GO:0016021,GO:0055085,GO:0016020,GO:0005524								12	11	No	Yes	No	N/A
OG0000004	323	C. purpurea	LM33	E4U25_001161-T1		PF01061,PF12698,PF00005,PF14510,PF06422	IPR003593,IPR003439,IPR029481,IPR013525,IPR010929,IPR017871,IPR034001,IPR034003,IPR027417	GO:0016887,GO:0042626,GO:0016021,GO:0055085,GO:0016020,GO:0005524								14	11	No	Yes	No	N/A
OG0000004	323	C. purpurea	LM33	E4U25_002854-T1		PF01061,PF00005,PF06422	IPR003593,IPR013525,IPR010929,IPR003439,IPR017871,IPR034003,IPR034001,IPR027417	GO:0016887,GO:0042626,GO:0016021,GO:0055085,GO:0016020,GO:0005524								12	12	No	Yes	No	N/A
OG0000004	323	C. purpurea	LM33	E4U25_004864-T1		PF01061,PF00005,PF14510,PF06422	IPR003593,IPR010929,IPR003439,IPR029481,IPR013525,IPR017871,IPR034003,IPR034001,IPR027417	GO:0016887,GO:0042626,GO:0016021,GO:0055085,GO:0016020,GO:0005524								13	13	No	Yes	No	N/A
OG0000004	323	C. purpurea	LM33	E4U25_004865-T1	ZEB2-regulated ABC transporter 1	PF01061,PF00005,PF14510,PF06422	IPR003593,IPR003439,IPR010929,IPR013525,IPR029481,IPR017871,IPR034003,IPR027417	GO:0016887,GO:0042626,GO:0016021,GO:0055085,GO:0016020,GO:0005524								13	12	No	Yes	No	N/A
OG0000004	323	C. purpurea	LM33	E4U25_005888-T1		PF01061,PF00005,PF14510,PF06422	IPR003593,IPR010929,IPR029481,IPR013525,IPR003439,IPR017871,IPR034001,IPR034003,IPR027417	GO:0016887,GO:0042626,GO:0016021,GO:0055085,GO:0016020,GO:0005524								12	11	No	Yes	No	N/A
OG0000004	323	C. purpurea	LM33	E4U25_008458-T1		PF01061,PF00005,PF14510,PF06422	IPR003593,IPR010929,IPR003439,IPR013525,IPR029481,IPR017871,IPR034001,IPR034003,IPR027417	GO:0016887,GO:0042626,GO:0016021,GO:0055085,GO:0016020,GO:0005524				SMCOG1000	Cluster_97.1			12	13	No	Yes	No	N/A
OG0000004	323	C. purpurea	LM39	E4U26_004497-T1		PF01061,PF12698,PF00005,PF14510,PF06422	IPR003593,IPR003439,IPR029481,IPR013525,IPR010929,IPR017871,IPR034001,IPR034003,IPR027417	GO:0016887,GO:0042626,GO:0016021,GO:0055085,GO:0016020,GO:0005524								14	11	No	Yes	No	N/A
OG0000004	323	C. purpurea	LM39	E4U26_004823-T1	ZEB2-regulated ABC transporter 1	PF01061,PF00005,PF14510,PF06422	IPR003593,IPR003439,IPR010929,IPR013525,IPR029481,IPR017871,IPR034003,IPR027417	GO:0016887,GO:0042626,GO:0016021,GO:0055085,GO:0016020,GO:0005524								13	12	No	Yes	No	N/A
OG0000004	323	C. purpurea	LM39	E4U26_004824-T1		PF01061,PF00005,PF14510,PF06422	IPR003593,IPR003439,IPR029481,IPR013525,IPR010929,IPR017871,IPR034003,IPR034001,IPR027417	GO:0016887,GO:0042626,GO:0016021,GO:0055085,GO:0016020,GO:0005524								13	13	No	Yes	No	N/A
OG0000004	323	C. purpurea	LM39	E4U26_006318-T1		PF01061,PF00005,PF14510,PF06422	IPR003593,IPR010929,IPR029481,IPR013525,IPR003439,IPR017871,IPR034001,IPR034003,IPR027417	GO:0016887,GO:0042626,GO:0016021,GO:0055085,GO:0016020,GO:0005524								12	11	No	Yes	No	N/A
OG0000004	323	C. purpurea	LM39	E4U26_006464-T1		PF01061,PF00005,PF06422	IPR003593,IPR013525,IPR010929,IPR003439,IPR017871,IPR034003,IPR034001,IPR027417	GO:0016887,GO:0042626,GO:0016021,GO:0055085,GO:0016020,GO:0005524								12	12	No	Yes	No	N/A
OG0000004	323	C. purpurea	LM39	E4U26_007567-T1		PF01061,PF00005,PF14510,PF06422	IPR003593,IPR003439,IPR013525,IPR029481,IPR010929,IPR017871,IPR034001,IPR034003,IPR027417	GO:0016887,GO:0042626,GO:0016021,GO:0055085,GO:0016020,GO:0005524								12	13	No	Yes	No	N/A
OG0000004	323	C. purpurea	LM232	E4U27_000674-T1		PF01061,PF12698,PF00005,PF14510,PF06422	IPR003593,IPR013525,IPR010929,IPR029481,IPR003439,IPR017871,IPR034003,IPR034001,IPR027417	GO:0016887,GO:0042626,GO:0016021,GO:0055085,GO:0016020,GO:0005524								14	11	No	Yes	No	N/A
OG0000004	323	C. purpurea	LM232	E4U27_001145-T1	ZEB2-regulated ABC transporter 1	PF01061,PF00005,PF14510,PF06422	IPR003593,IPR010929,IPR029481,IPR013525,IPR003439,IPR017871,IPR034003,IPR027417	GO:0016887,GO:0042626,GO:0016021,GO:0055085,GO:0016020,GO:0005524								13	12	No	Yes	No	N/A
OG0000004	323	C. purpurea	LM232	E4U27_001146-T1		PF01061,PF00005,PF14510,PF06422	IPR003593,IPR003439,IPR013525,IPR029481,IPR010929,IPR017871,IPR034003,IPR034001,IPR027417	GO:0016887,GO:0042626,GO:0016021,GO:0055085,GO:0016020,GO:0005524								13	13	No	Yes	No	N/A
OG0000004	323	C. purpurea	LM232	E4U27_001900-T1		PF01061,PF00005,PF14510,PF06422	IPR003593,IPR003439,IPR013525,IPR029481,IPR010929,IPR017871,IPR034001,IPR034003,IPR027417	GO:0016887,GO:0042626,GO:0016021,GO:0055085,GO:0016020,GO:0005524				SMCOG1000	Cluster_178.1			12	13	No	Yes	No	N/A
OG0000004	323	C. purpurea	LM232	E4U27_003753-T1		PF01061,PF00005,PF06422	IPR003593,IPR010929,IPR013525,IPR003439,IPR017871,IPR034003,IPR034001,IPR027417	GO:0016887,GO:0042626,GO:0016021,GO:0055085,GO:0016020,GO:0005524								12	12	No	Yes	No	N/A
OG0000004	323	C. purpurea	LM232	E4U27_004516-T1		PF01061,PF00005,PF14510,PF06422	IPR003593,IPR010929,IPR029481,IPR013525,IPR003439,IPR017871,IPR034001,IPR034003,IPR027417	GO:0016887,GO:0042626,GO:0016021,GO:0055085,GO:0016020,GO:0005524								12	11	No	Yes	No	N/A
OG0000004	323	C. purpurea	LM470	E4U28_001501-T1		PF01061,PF12698,PF00005,PF14510,PF06422	IPR003593,IPR029481,IPR013525,IPR010929,IPR003439,IPR017871,IPR034001,IPR034003,IPR027417	GO:0016887,GO:0042626,GO:0016021,GO:0055085,GO:0016020,GO:0005524								14	11	No	Yes	No	N/A
OG0000004	323	C. purpurea	LM470	E4U28_001668-T1		PF01061,PF00005,PF14510,PF06422	IPR003593,IPR003439,IPR029481,IPR013525,IPR010929,IPR017871,IPR034003,IPR034001,IPR027417	GO:0016887,GO:0042626,GO:0016021,GO:0055085,GO:0016020,GO:0005524								13	13	No	Yes	No	N/A
OG0000004	323	C. purpurea	LM470	E4U28_001669-T1	ZEB2-regulated ABC transporter 1	PF01061,PF00005,PF14510,PF06422	IPR003593,IPR010929,IPR013525,IPR003439,IPR029481,IPR017871,IPR034003,IPR027417	GO:0016887,GO:0042626,GO:0016021,GO:0055085,GO:0016020,GO:0005524								13	12	No	Yes	No	N/A
OG0000004	323	C. purpurea	LM470	E4U28_006124-T1		PF01061,PF00005,PF06422	IPR003593,IPR010929,IPR013525,IPR003439,IPR017871,IPR034003,IPR034001,IPR027417	GO:0016887,GO:0042626,GO:0016021,GO:0055085,GO:0016020,GO:0005524								12	12	No	Yes	No	N/A
OG0000004	323	C. purpurea	LM470	E4U28_007000-T1		PF01061,PF00005,PF14510,PF06422	IPR003593,IPR003439,IPR013525,IPR029481,IPR010929,IPR017871,IPR034001,IPR034003,IPR027417	GO:0016887,GO:0042626,GO:0016021,GO:0055085,GO:0016020,GO:0005524				SMCOG1000	Cluster_69.1			12	13	No	Yes	No	N/A
OG0000004	323	C. purpurea	LM470	E4U28_007590-T1		PF01061,PF00005,PF14510,PF06422	IPR003593,IPR010929,IPR029481,IPR003439,IPR013525,IPR017871,IPR034001,IPR034003,IPR027417	GO:0016887,GO:0042626,GO:0016021,GO:0055085,GO:0016020,GO:0005524								12	11	No	Yes	No	N/A
OG0000004	323	C. ripicola	LM220	E4U30_001310-T1		PF01061,PF00005,PF14510,PF06422	IPR003593,IPR029481,IPR010929,IPR003439,IPR013525,IPR017871,IPR034003,IPR034001,IPR027417	GO:0016887,GO:0042626,GO:0016021,GO:0055085,GO:0016020,GO:0005524				SMCOG1000	Cluster_15.1			12	13	No	Yes	No	N/A
OG0000004	323	C. ripicola	LM220	E4U30_001515-T1		PF01061,PF12698,PF00005,PF14510,PF06422	IPR003593,IPR029481,IPR013525,IPR003439,IPR010929,IPR017871,IPR034001,IPR034003,IPR027417	GO:0016887,GO:0042626,GO:0016021,GO:0055085,GO:0016020,GO:0005524								14	11	No	Yes	No	N/A
OG0000004	323	C. ripicola	LM220	E4U30_005255-T1		PF01061,PF00005,PF06422	IPR003593,IPR003439,IPR010929,IPR013525,IPR017871,IPR034003,IPR034001,IPR027417	GO:0016887,GO:0042626,GO:0016021,GO:0055085,GO:0016020,GO:0005524								14	12	No	Yes	No	N/A
OG0000004	323	C. ripicola	LM220	E4U30_007101-T1		PF01061,PF00005,PF14510,PF06422	IPR003593,IPR003439,IPR013525,IPR029481,IPR010929,IPR017871,IPR034003,IPR034001,IPR027417	GO:0016887,GO:0042626,GO:0016021,GO:0055085,GO:0016020,GO:0005524								12	12	No	Yes	No	N/A
OG0000004	323	C. ripicola	LM220	E4U30_007663-T1	ZEB2-regulated ABC transporter 1	PF01061,PF00005,PF14510,PF06422	IPR003593,IPR029481,IPR013525,IPR003439,IPR010929,IPR017871,IPR034003,IPR034001,IPR027417	GO:0016887,GO:0042626,GO:0016021,GO:0055085,GO:0016020,GO:0005524								13	12	No	Yes	No	N/A
OG0000004	323	C. ripicola	LM220	E4U30_008113-T1		PF01061,PF00005,PF14510,PF06422	IPR003593,IPR010929,IPR029481,IPR003439,IPR013525,IPR017871,IPR034001,IPR034003,IPR027417	GO:0016887,GO:0042626,GO:0016021,GO:0055085,GO:0016020,GO:0005524								12	11	No	Yes	No	N/A
OG0000004	323	C. ripicola	LM219	E4U31_000680-T1		PF01061,PF00005,PF14510,PF06422	IPR003593,IPR010929,IPR029481,IPR003439,IPR013525,IPR017871,IPR034001,IPR034003,IPR027417	GO:0016887,GO:0042626,GO:0016021,GO:0055085,GO:0016020,GO:0005524								12	11	No	Yes	No	N/A
OG0000004	323	C. ripicola	LM219	E4U31_000975-T1		PF01061,PF12698,PF00005,PF14510,PF06422	IPR003593,IPR003439,IPR013525,IPR029481,IPR010929,IPR017871,IPR034001,IPR034003,IPR027417	GO:0016887,GO:0042626,GO:0016021,GO:0055085,GO:0016020,GO:0005524								14	11	No	Yes	No	N/A
OG0000004	323	C. ripicola	LM219	E4U31_003059-T1		PF01061,PF00005,PF06422	IPR003593,IPR003439,IPR010929,IPR013525,IPR017871,IPR034003,IPR034001,IPR027417	GO:0016887,GO:0042626,GO:0016021,GO:0055085,GO:0016020,GO:0005524								12	12	No	Yes	No	N/A
OG0000004	323	C. ripicola	LM219	E4U31_003591-T1		PF01061,PF00005,PF14510,PF06422	IPR003593,IPR010929,IPR029481,IPR003439,IPR013525,IPR017871,IPR034003,IPR034001,IPR027417	GO:0016887,GO:0042626,GO:0016021,GO:0055085,GO:0016020,GO:0005524								13	12	No	Yes	No	N/A
OG0000004	323	C. ripicola	LM219	E4U31_005769-T1	ZEB2-regulated ABC transporter 1	PF01061,PF00005,PF14510,PF06422	IPR003593,IPR003439,IPR010929,IPR013525,IPR029481,IPR017871,IPR034003,IPR034001,IPR027417	GO:0016887,GO:0042626,GO:0016021,GO:0055085,GO:0016020,GO:0005524								13	12	No	Yes	No	N/A
OG0000004	323	C. ripicola	LM219	E4U31_007594-T1		PF01061,PF00005,PF14510,PF06422	IPR003593,IPR013525,IPR029481,IPR003439,IPR010929,IPR017871,IPR034003,IPR034001,IPR027417	GO:0016887,GO:0042626,GO:0016021,GO:0055085,GO:0016020,GO:0005524								12	13	No	Yes	No	N/A
OG0000004	323	C. perihumidiphila	LM81	E4U32_000282-T1		PF01061,PF00005,PF14510,PF06422	IPR003593,IPR013525,IPR003439,IPR010929,IPR029481,IPR017871,IPR034001,IPR034003,IPR027417	GO:0016887,GO:0042626,GO:0016021,GO:0055085,GO:0016020,GO:0005524								12	11	No	Yes	No	N/A
OG0000004	323	C. perihumidiphila	LM81	E4U32_003546-T1		PF01061,PF00005,PF14510,PF06422	IPR003593,IPR029481,IPR010929,IPR013525,IPR003439,IPR017871,IPR034003,IPR034001,IPR027417	GO:0016887,GO:0042626,GO:0016021,GO:0055085,GO:0016020,GO:0005524				SMCOG1000	Cluster_27.1			12	13	No	Yes	No	N/A
OG0000004	323	C. perihumidiphila	LM81	E4U32_004201-T1		PF01061,PF00005,PF06422	IPR003593,IPR003439,IPR010929,IPR013525,IPR017871,IPR034003,IPR034001,IPR027417	GO:0016887,GO:0042626,GO:0016021,GO:0055085,GO:0016020,GO:0005524								13	12	No	Yes	No	N/A
OG0000004	323	C. perihumidiphila	LM81	E4U32_004480-T1		PF01061,PF00005,PF14510,PF06422	IPR003593,IPR003439,IPR029481,IPR013525,IPR010929,IPR017871,IPR034003,IPR027417	GO:0016887,GO:0042626,GO:0016021,GO:0055085,GO:0016020,GO:0005524								13	12	No	Yes	No	N/A
OG0000004	323	C. perihumidiphila	LM81	E4U32_004481-T1		PF01061,PF00005,PF14510,PF06422	IPR003593,IPR029481,IPR010929,IPR013525,IPR003439,IPR017871,IPR034003,IPR034001,IPR027417	GO:0016887,GO:0042626,GO:0016021,GO:0055085,GO:0016020,GO:0005524								13	13	No	Yes	No	N/A
OG0000004	323	C. perihumidiphila	LM81	E4U32_004517-T1		PF01061,PF12698,PF00005,PF14510,PF06422	IPR003593,IPR003439,IPR010929,IPR029481,IPR013525,IPR017871,IPR034001,IPR034003,IPR027417	GO:0016887,GO:0042626,GO:0016021,GO:0055085,GO:0016020,GO:0005524								13	11	No	Yes	No	N/A
OG0000004	323	C. occidentalis	LM78	E4U33_000965-T1	ZEB2-regulated ABC transporter 1	PF01061,PF00005,PF06422	IPR003593,IPR010929,IPR003439,IPR013525,IPR034003,IPR027417	GO:0016887,GO:0042626,GO:0016021,GO:0055085,GO:0016020,GO:0005524								12	12	No	Yes	No	N/A
OG0000004	323	C. occidentalis	LM78	E4U33_002985-T1		PF01061,PF12698,PF00005,PF14510,PF06422	IPR003593,IPR013525,IPR003439,IPR010929,IPR029481,IPR017871,IPR034003,IPR034001,IPR027417	GO:0016887,GO:0042626,GO:0016021,GO:0055085,GO:0016020,GO:0005524								14	11	No	Yes	No	N/A
OG0000004	323	C. occidentalis	LM78	E4U33_004513-T1		PF01061,PF00005,PF14510,PF06422	IPR003593,IPR029481,IPR010929,IPR013525,IPR003439,IPR017871,IPR034003,IPR034001,IPR027417	GO:0016887,GO:0042626,GO:0016021,GO:0055085,GO:0016020,GO:0005524								12	11	No	Yes	No	N/A
OG0000004	323	C. occidentalis	LM78	E4U33_004516-T1		PF01061,PF00005,PF06422	IPR003593,IPR003439,IPR013525,IPR010929,IPR034003,IPR027417	GO:0016887,GO:0042626,GO:0016021,GO:0055085,GO:0016020,GO:0005524								12	12	No	Yes	No	N/A
OG0000004	323	C. occidentalis	LM78	E4U33_004691-T1		PF14510	IPR003439,IPR029481,IPR027417	GO:0005524,GO:0016887					Cluster_412.1					No	No	No	N/A
OG0000004	323	C. occidentalis	LM78	E4U33_005200-T1		PF01061,PF00005,PF06422	IPR003593,IPR010929,IPR013525,IPR003439,IPR017871,IPR034003,IPR034001,IPR027417	GO:0016887,GO:0042626,GO:0016021,GO:0055085,GO:0016020,GO:0005524								13	12	No	Yes	No	N/A
OG0000004	323	C. occidentalis	LM78	E4U33_006750-T1		PF01061,PF00005,PF14510,PF06422	IPR003593,IPR010929,IPR029481,IPR003439,IPR013525,IPR017871,IPR034003,IPR034001,IPR027417	GO:0016887,GO:0042626,GO:0016021,GO:0055085,GO:0016020,GO:0005524								13	13	No	Yes	No	N/A
OG0000004	323	C. purpurea	LM469	E4U34_000001-T1		PF01061,PF00005,PF14510,PF06422	IPR003593,IPR010929,IPR029481,IPR003439,IPR013525,IPR017871,IPR034001,IPR034003,IPR027417	GO:0016887,GO:0042626,GO:0016021,GO:0055085,GO:0016020,GO:0005524				SMCOG1000	Cluster_1.1			12	13	No	Yes	No	N/A
OG0000004	323	C. purpurea	LM469	E4U34_002395-T1	ZEB2-regulated ABC transporter 1	PF01061,PF00005,PF14510,PF06422	IPR003593,IPR010929,IPR029481,IPR013525,IPR003439,IPR017871,IPR034003,IPR027417	GO:0016887,GO:0042626,GO:0016021,GO:0055085,GO:0016020,GO:0005524								13	12	No	Yes	No	N/A
OG0000004	323	C. purpurea	LM469	E4U34_002396-T1		PF01061,PF00005,PF14510,PF06422	IPR003593,IPR003439,IPR013525,IPR010929,IPR029481,IPR017871,IPR034003,IPR034001,IPR027417	GO:0016887,GO:0042626,GO:0016021,GO:0055085,GO:0016020,GO:0005524								13	13	No	Yes	No	N/A
OG0000004	323	C. purpurea	LM469	E4U34_005315-T1		PF01061,PF12698,PF00005,PF14510,PF06422	IPR003593,IPR029481,IPR013525,IPR003439,IPR010929,IPR017871,IPR034001,IPR034003,IPR027417	GO:0016887,GO:0042626,GO:0016021,GO:0055085,GO:0016020,GO:0005524								14	11	No	Yes	No	N/A
OG0000004	323	C. purpurea	LM469	E4U34_005354-T1		PF01061,PF00005,PF14510,PF06422	IPR003593,IPR010929,IPR029481,IPR013525,IPR003439,IPR017871,IPR034001,IPR034003,IPR027417	GO:0016887,GO:0042626,GO:0016021,GO:0055085,GO:0016020,GO:0005524								12	11	No	Yes	No	N/A
OG0000004	323	C. purpurea	LM469	E4U34_006281-T1		PF01061,PF00005,PF06422	IPR003593,IPR010929,IPR003439,IPR013525,IPR017871,IPR034003,IPR034001,IPR027417	GO:0016887,GO:0042626,GO:0016021,GO:0055085,GO:0016020,GO:0005524								12	12	No	Yes	No	N/A
OG0000004	323	C. purpurea	LM60	E4U35_004631-T1		PF01061,PF00005,PF06422	IPR003593,IPR010929,IPR013525,IPR003439,IPR017871,IPR034003,IPR034001,IPR027417	GO:0016887,GO:0042626,GO:0016021,GO:0055085,GO:0016020,GO:0005524								12	12	No	Yes	No	N/A
OG0000004	323	C. purpurea	LM60	E4U35_005321-T1		PF01061,PF00005,PF14510,PF06422	IPR003593,IPR010929,IPR029481,IPR013525,IPR003439,IPR017871,IPR034001,IPR034003,IPR027417	GO:0016887,GO:0042626,GO:0016021,GO:0055085,GO:0016020,GO:0005524								12	11	No	Yes	No	N/A
OG0000004	323	C. purpurea	LM60	E4U35_005745-T1		PF01061,PF00005,PF14510,PF06422	IPR003593,IPR013525,IPR003439,IPR029481,IPR010929,IPR017871,IPR034001,IPR034003,IPR027417	GO:0016887,GO:0042626,GO:0016021,GO:0055085,GO:0016020,GO:0005524				SMCOG1000	Cluster_5.1			12	13	No	Yes	No	N/A
OG0000004	323	C. purpurea	LM60	E4U35_007542-T1		PF01061,PF12698,PF00005,PF14510,PF06422	IPR003593,IPR003439,IPR029481,IPR013525,IPR010929,IPR017871,IPR034001,IPR034003,IPR027417	GO:0016887,GO:0042626,GO:0016021,GO:0055085,GO:0016020,GO:0005524								14	11	No	Yes	No	N/A
OG0000004	323	C. purpurea	LM60	E4U35_008371-T1	ZEB2-regulated ABC transporter 1	PF01061,PF00005,PF14510,PF06422	IPR003593,IPR010929,IPR029481,IPR013525,IPR003439,IPR017871,IPR034003,IPR027417	GO:0016887,GO:0042626,GO:0016021,GO:0055085,GO:0016020,GO:0005524								13	12	No	Yes	No	N/A
OG0000004	323	C. purpurea	LM60	E4U35_008372-T1		PF01061,PF00005,PF14510,PF06422	IPR003593,IPR003439,IPR013525,IPR010929,IPR029481,IPR017871,IPR034003,IPR034001,IPR027417	GO:0016887,GO:0042626,GO:0016021,GO:0055085,GO:0016020,GO:0005524								13	13	No	Yes	No	N/A
OG0000004	323	C. purpurea	LM223	E4U36_003608-T1	ZEB2-regulated ABC transporter 1	PF01061,PF00005,PF14510,PF06422	IPR003593,IPR010929,IPR029481,IPR013525,IPR003439,IPR017871,IPR034003,IPR027417	GO:0016887,GO:0042626,GO:0016021,GO:0055085,GO:0016020,GO:0005524								13	12	No	Yes	No	N/A
OG0000004	323	C. purpurea	LM223	E4U36_003609-T1		PF01061,PF00005,PF14510,PF06422	IPR003593,IPR003439,IPR013525,IPR029481,IPR010929,IPR017871,IPR034003,IPR034001,IPR027417	GO:0016887,GO:0042626,GO:0016021,GO:0055085,GO:0016020,GO:0005524								13	13	No	Yes	No	N/A
OG0000004	323	C. purpurea	LM223	E4U36_004616-T1		PF01061,PF00005,PF14510,PF06422	IPR003593,IPR029481,IPR010929,IPR013525,IPR003439,IPR017871,IPR034001,IPR034003,IPR027417	GO:0016887,GO:0042626,GO:0016021,GO:0055085,GO:0016020,GO:0005524								12	11	No	Yes	No	N/A
OG0000004	323	C. purpurea	LM223	E4U36_005556-T1		PF01061,PF12698,PF00005,PF14510,PF06422	IPR003593,IPR003439,IPR029481,IPR013525,IPR010929,IPR017871,IPR034001,IPR034003,IPR027417	GO:0016887,GO:0042626,GO:0016021,GO:0055085,GO:0016020,GO:0005524								14	11	No	Yes	No	N/A
OG0000004	323	C. purpurea	LM223	E4U36_006604-T1		PF01061,PF00005,PF06422	IPR003593,IPR010929,IPR003439,IPR013525,IPR017871,IPR034003,IPR034001,IPR027417	GO:0016887,GO:0042626,GO:0016021,GO:0055085,GO:0016020,GO:0005524								12	12	No	Yes	No	N/A
OG0000004	323	C. purpurea	LM223	E4U36_008161-T1		PF01061,PF00005,PF14510,PF06422	IPR003593,IPR003439,IPR013525,IPR029481,IPR010929,IPR017871,IPR034001,IPR034003,IPR027417	GO:0016887,GO:0042626,GO:0016021,GO:0055085,GO:0016020,GO:0005524				SMCOG1000	Cluster_9.1			12	13	No	Yes	No	N/A
OG0000004	323	C. purpurea	LM469	E4U37_003351-T1		PF01061,PF12698,PF00005,PF14510,PF06422	IPR003593,IPR013525,IPR010929,IPR029481,IPR003439,IPR017871,IPR034003,IPR034001,IPR027417	GO:0016887,GO:0042626,GO:0016021,GO:0055085,GO:0016020,GO:0005524								14	11	No	Yes	No	N/A
OG0000004	323	C. purpurea	LM469	E4U37_005319-T1		PF01061,PF00005,PF14510,PF06422	IPR003593,IPR010929,IPR029481,IPR013525,IPR003439,IPR017871,IPR034001,IPR034003,IPR027417	GO:0016887,GO:0042626,GO:0016021,GO:0055085,GO:0016020,GO:0005524								12	11	No	Yes	No	N/A
OG0000004	323	C. purpurea	LM469	E4U37_005425-T1		PF01061,PF00005,PF14510,PF06422	IPR003593,IPR013525,IPR003439,IPR010929,IPR029481,IPR017871,IPR034001,IPR034003,IPR027417	GO:0016887,GO:0042626,GO:0016021,GO:0055085,GO:0016020,GO:0005524				SMCOG1000	Cluster_46.1			12	13	No	Yes	No	N/A
OG0000004	323	C. purpurea	LM469	E4U37_007024-T1		PF01061,PF00005,PF06422	IPR003593,IPR010929,IPR013525,IPR003439,IPR017871,IPR034003,IPR034001,IPR027417	GO:0016887,GO:0042626,GO:0016021,GO:0055085,GO:0016020,GO:0005524								12	12	No	Yes	No	N/A
OG0000004	323	C. purpurea	LM469	E4U37_007169-T1		PF01061,PF00005,PF14510,PF06422	IPR003593,IPR003439,IPR013525,IPR010929,IPR029481,IPR017871,IPR034003,IPR034001,IPR027417	GO:0016887,GO:0042626,GO:0016021,GO:0055085,GO:0016020,GO:0005524								13	13	No	Yes	No	N/A
OG0000004	323	C. purpurea	LM469	E4U37_007170-T1	ZEB2-regulated ABC transporter 1	PF01061,PF00005,PF14510,PF06422	IPR003593,IPR010929,IPR029481,IPR003439,IPR013525,IPR017871,IPR034003,IPR027417	GO:0016887,GO:0042626,GO:0016021,GO:0055085,GO:0016020,GO:0005524								13	12	No	Yes	No	N/A
OG0000004	323	C. purpurea	LM474	E4U38_000344-T1		PF01061,PF12698,PF00005,PF14510,PF06422	IPR003593,IPR003439,IPR029481,IPR013525,IPR010929,IPR017871,IPR034001,IPR034003,IPR027417	GO:0016887,GO:0042626,GO:0016021,GO:0055085,GO:0016020,GO:0005524								14	11	No	Yes	No	N/A
OG0000004	323	C. purpurea	LM474	E4U38_002175-T1		PF01061,PF00005,PF06422	IPR003593,IPR010929,IPR013525,IPR003439,IPR017871,IPR034003,IPR034001,IPR027417	GO:0016887,GO:0042626,GO:0016021,GO:0055085,GO:0016020,GO:0005524								12	12	No	Yes	No	N/A
OG0000004	323	C. purpurea	LM474	E4U38_004022-T1		PF01061,PF00005,PF14510,PF06422	IPR003593,IPR003439,IPR013525,IPR029481,IPR010929,IPR017871,IPR034001,IPR034003,IPR027417	GO:0016887,GO:0042626,GO:0016021,GO:0055085,GO:0016020,GO:0005524				SMCOG1000	Cluster_32.1			12	13	No	Yes	No	N/A
OG0000004	323	C. purpurea	LM474	E4U38_004955-T1	ZEB2-regulated ABC transporter 1	PF01061,PF00005,PF14510,PF06422	IPR003593,IPR003439,IPR010929,IPR013525,IPR029481,IPR017871,IPR034003,IPR027417	GO:0016887,GO:0042626,GO:0016021,GO:0055085,GO:0016020,GO:0005524								13	12	No	Yes	No	N/A
OG0000004	323	C. purpurea	LM474	E4U38_004956-T1		PF01061,PF00005,PF14510,PF06422	IPR003593,IPR003439,IPR013525,IPR029481,IPR010929,IPR017871,IPR034003,IPR034001,IPR027417	GO:0016887,GO:0042626,GO:0016021,GO:0055085,GO:0016020,GO:0005524								13	13	No	Yes	No	N/A
OG0000004	323	C. purpurea	LM474	E4U38_007217-T1		PF01061,PF00005,PF14510,PF06422	IPR003593,IPR010929,IPR029481,IPR013525,IPR003439,IPR017871,IPR034001,IPR034003,IPR027417	GO:0016887,GO:0042626,GO:0016021,GO:0055085,GO:0016020,GO:0005524								12	11	No	Yes	No	N/A
OG0000004	323	C. quebecensis	Clav50	E4U39_000066-T1		PF01061,PF12698,PF00005,PF14510,PF06422	IPR003593,IPR013525,IPR010929,IPR029481,IPR003439,IPR017871,IPR034001,IPR034003,IPR027417	GO:0016887,GO:0042626,GO:0016021,GO:0055085,GO:0016020,GO:0005524								10	11	No	Yes	No	N/A
OG0000004	323	C. quebecensis	Clav50	E4U39_001975-T1	ZEB2-regulated ABC transporter 1	PF01061,PF00005,PF14510,PF06422	IPR003593,IPR003439,IPR029481,IPR010929,IPR013525,IPR017871,IPR034003,IPR034001,IPR027417	GO:0016887,GO:0042626,GO:0016021,GO:0055085,GO:0016020,GO:0005524								13	12	No	Yes	No	N/A
OG0000004	323	C. quebecensis	Clav50	E4U39_001976-T1		PF01061,PF00005,PF14510,PF06422	IPR003593,IPR010929,IPR013525,IPR029481,IPR003439,IPR017871,IPR034003,IPR034001,IPR027417	GO:0016887,GO:0042626,GO:0016021,GO:0055085,GO:0016020,GO:0005524								13	13	No	Yes	No	N/A
OG0000004	323	C. quebecensis	Clav50	E4U39_004309-T1		PF01061,PF00005,PF14510,PF06422	IPR003593,IPR003439,IPR029481,IPR013525,IPR010929,IPR017871,IPR034003,IPR034001,IPR027417	GO:0016887,GO:0042626,GO:0016021,GO:0055085,GO:0016020,GO:0005524					Cluster_34.1			12	11	No	Yes	No	N/A
OG0000004	323	C. quebecensis	Clav50	E4U39_004312-T1		PF01061,PF00005,PF14510,PF06422	IPR003593,IPR003439,IPR010929,IPR013525,IPR029481,IPR017871,IPR034003,IPR034001,IPR027417	GO:0016887,GO:0042626,GO:0016021,GO:0055085,GO:0016020,GO:0005524				SMCOG1000	Cluster_34.1			12	13	No	Yes	No	N/A
OG0000004	323	C. quebecensis	Clav50	E4U39_005972-T1		PF01061,PF00005,PF06422	IPR003593,IPR010929,IPR003439,IPR013525,IPR017871,IPR034001,IPR034003,IPR027417	GO:0016887,GO:0042626,GO:0016021,GO:0055085,GO:0016020,GO:0005524								12	12	No	Yes	No	N/A
OG0000004	323	C. quebecensis	LM458	E4U40_001996-T1		PF01061,PF00005,PF14510,PF06422	IPR003593,IPR013525,IPR003439,IPR029481,IPR010929,IPR017871,IPR034003,IPR034001,IPR027417	GO:0016887,GO:0042626,GO:0016021,GO:0055085,GO:0016020,GO:0005524								12	11	No	Yes	No	N/A
OG0000004	323	C. quebecensis	LM458	E4U40_002993-T1		PF01061,PF00005,PF14510,PF06422	IPR003593,IPR003439,IPR010929,IPR013525,IPR029481,IPR017871,IPR034003,IPR034001,IPR027417	GO:0016887,GO:0042626,GO:0016021,GO:0055085,GO:0016020,GO:0005524				SMCOG1000	Cluster_261.1			12	11	No	Yes	No	N/A
OG0000004	323	C. quebecensis	LM458	E4U40_004832-T1		PF01061,PF00005,PF06422	IPR003593,IPR010929,IPR003439,IPR013525,IPR017871,IPR034001,IPR034003,IPR027417	GO:0016887,GO:0042626,GO:0016021,GO:0055085,GO:0016020,GO:0005524								12	12	No	Yes	No	N/A
OG0000004	323	C. quebecensis	LM458	E4U40_006857-T1		PF01061,PF12698,PF00005,PF14510,PF06422	IPR003593,IPR013525,IPR003439,IPR010929,IPR029481,IPR017871,IPR034001,IPR034003,IPR027417	GO:0016887,GO:0042626,GO:0016021,GO:0055085,GO:0016020,GO:0005524								14	11	No	Yes	No	N/A
OG0000004	323	C. quebecensis	LM458	E4U40_007771-T1		PF01061,PF00005,PF14510,PF06422	IPR003593,IPR003439,IPR013525,IPR029481,IPR010929,IPR017871,IPR034003,IPR034001,IPR027417	GO:0016887,GO:0042626,GO:0016021,GO:0055085,GO:0016020,GO:0005524								13	13	No	Yes	No	N/A
OG0000004	323	C. quebecensis	LM458	E4U40_007772-T1	ZEB2-regulated ABC transporter 1	PF01061,PF00005,PF14510,PF06422	IPR003593,IPR029481,IPR003439,IPR010929,IPR013525,IPR017871,IPR034003,IPR034001,IPR027417	GO:0016887,GO:0042626,GO:0016021,GO:0055085,GO:0016020,GO:0005524								13	12	No	Yes	No	N/A
OG0000004	323	C. citrina	CCC265	E4U41_000287-T1		PF01061,PF00005,PF14510,PF06422	IPR003593,IPR029481,IPR010929,IPR013525,IPR003439,IPR017871,IPR034003,IPR034001,IPR027417	GO:0016887,GO:0042626,GO:0016021,GO:0055085,GO:0016020,GO:0005524								12	13	No	Yes	No	N/A
OG0000004	323	C. citrina	CCC265	E4U41_000477-T1		PF01061,PF12698,PF00005	IPR003593,IPR013525,IPR003439,IPR027417	GO:0016020,GO:0005524,GO:0016887								7	6	No	Yes	No	N/A
OG0000004	323	C. citrina	CCC265	E4U41_001372-T1		PF00005,PF14510	IPR029481,IPR003439,IPR017871,IPR034001,IPR027417	GO:0016887,GO:0005524										No	No	No	N/A
OG0000004	323	C. citrina	CCC265	E4U41_001739-T1		PF01061,PF00005,PF14510,PF06422	IPR003593,IPR029481,IPR003439,IPR010929,IPR013525,IPR017871,IPR034001,IPR034003,IPR027417	GO:0016887,GO:0042626,GO:0016021,GO:0055085,GO:0016020,GO:0005524								13	12	No	Yes	No	N/A
OG0000004	323	C. citrina	CCC265	E4U41_002665-T1		PF14510	IPR029481											No	No	No	N/A
OG0000004	323	C. citrina	CCC265	E4U41_002666-T1		PF00005	IPR003593,IPR003439,IPR027417	GO:0016887,GO:0005524								3		No	No	No	N/A
OG0000004	323	C. citrina	CCC265	E4U41_002667-T1												2	2	No	Yes	No	N/A
OG0000004	323	C. citrina	CCC265	E4U41_003969-T1	ZEB2-regulated ABC transporter 1	PF01061,PF00005,PF14510,PF06422										11	12	No	Yes	No	N/A
OG0000004	323	C. citrina	CCC265	E4U41_005190-T1		PF01061,PF06422	IPR013525,IPR010929	GO:0042626,GO:0016021,GO:0055085,GO:0016020,GO:0005524								6	6	No	Yes	No	N/A
OG0000004	323	C. africana	CCC489	E4U42_001684-T1		PF06422	IPR010929	GO:0055085,GO:0042626,GO:0016021,GO:0005524						Secreted		1	1	No	Yes	No	N/A
OG0000004	323	C. africana	CCC489	E4U42_003395-T1		PF01061,PF00005,PF06422	IPR003593,IPR003439,IPR013525,IPR010929,IPR017871,IPR034003,IPR034001,IPR027417	GO:0016887,GO:0042626,GO:0016021,GO:0055085,GO:0016020,GO:0005524								11	12	No	Yes	No	N/A
OG0000004	323	C. africana	CCC489	E4U42_003685-T1		PF01061,PF00005,PF14510,PF06422	IPR003439,IPR010929,IPR029481,IPR013525,IPR017871,IPR034001,IPR027417	GO:0016887,GO:0042626,GO:0016021,GO:0055085,GO:0016020,GO:0005524								6	6	No	Yes	No	N/A
OG0000004	323	C. africana	CCC489	E4U42_004205-T1		PF01061,PF00005,PF14510,PF06422	IPR003593,IPR013525,IPR010929,IPR029481,IPR003439,IPR017871,IPR034003,IPR034001,IPR027417	GO:0016887,GO:0042626,GO:0016021,GO:0055085,GO:0016020,GO:0005524								13	13	No	Yes	No	N/A
OG0000004	323	C. africana	CCC489	E4U42_006801-T1		PF01061,PF00005,PF14510,PF06422	IPR003593,IPR003439,IPR029481,IPR010929,IPR013525,IPR017871,IPR034001,IPR034003,IPR027417	GO:0016887,GO:0042626,GO:0016021,GO:0055085,GO:0016020,GO:0005524								13	13	No	Yes	No	N/A
OG0000004	323	C. africana	CCC489	E4U42_006860-T1	ZEB2-regulated ABC transporter 1	PF01061,PF00005,PF14510,PF06422	IPR003593,IPR029481,IPR013525,IPR003439,IPR010929,IPR017871,IPR034001,IPR034003,IPR027417	GO:0016887,GO:0042626,GO:0016021,GO:0055085,GO:0016020,GO:0005524								11	12	No	Yes	No	N/A
OG0000004	323	C. pusilla	CCC602	E4U43_000031-T1		PF00005,PF06422	IPR003593,IPR013525,IPR003439,IPR010929,IPR034003,IPR027417	GO:0016887,GO:0042626,GO:0016021,GO:0055085,GO:0016020,GO:0005524								9	8	No	Yes	No	N/A
OG0000004	323	C. pusilla	CCC602	E4U43_001501-T1		PF01061,PF12698,PF00005,PF14510,PF06422	IPR003593,IPR010929,IPR013525,IPR029481,IPR003439,IPR017871,IPR034001,IPR034003,IPR027417	GO:0016887,GO:0042626,GO:0016021,GO:0055085,GO:0016020,GO:0005524								12	11	No	Yes	No	N/A
OG0000004	323	C. pusilla	CCC602	E4U43_001556-T1	ZEB2-regulated ABC transporter 1	PF01061,PF00005,PF14510,PF06422	IPR003593,IPR003439,IPR013525,IPR010929,IPR029481,IPR017871,IPR034001,IPR034003,IPR027417	GO:0016887,GO:0042626,GO:0016021,GO:0055085,GO:0016020,GO:0005524								10	11	No	Yes	No	N/A
OG0000004	323	C. pusilla	CCC602	E4U43_003588-T1		PF00005	IPR003439,IPR027417	GO:0016887,GO:0005524										No	No	No	N/A
OG0000004	323	C. pusilla	CCC602	E4U43_006380-T1		PF01061,PF00005,PF14510,PF06422	IPR003593,IPR003439,IPR010929,IPR013525,IPR029481,IPR017871,IPR034003,IPR034001,IPR027417	GO:0016887,GO:0042626,GO:0016021,GO:0055085,GO:0016020,GO:0005524								13	13	No	Yes	No	N/A
OG0000004	323	C. pusilla	CCC602	E4U43_006482-T1		PF01061,PF00005,PF14510,PF06422	IPR003593,IPR029481,IPR010929,IPR003439,IPR013525,IPR017871,IPR034003,IPR034001,IPR027417	GO:0016887,GO:0042626,GO:0016021,GO:0055085,GO:0016020,GO:0005524								12	12	No	Yes	No	N/A
OG0000004	323	C. pusilla	CCC602	E4U43_006966-T1		PF01061	IPR013525	GO:0016020								2		No	No	No	N/A
OG0000004	323	C. purpurea	Clav26	E4U44_003009-T1		PF01061,PF00005,PF06422	IPR003593,IPR013525,IPR010929,IPR003439,IPR017871,IPR034003,IPR034001,IPR027417	GO:0016887,GO:0042626,GO:0016021,GO:0055085,GO:0016020,GO:0005524								12	12	No	Yes	No	N/A
OG0000004	323	C. purpurea	Clav26	E4U44_003885-T1		PF01061,PF00005,PF14510,PF06422	IPR003593,IPR010929,IPR029481,IPR013525,IPR003439,IPR017871,IPR034001,IPR034003,IPR027417	GO:0016887,GO:0042626,GO:0016021,GO:0055085,GO:0016020,GO:0005524								12	11	No	Yes	No	N/A
OG0000004	323	C. purpurea	Clav26	E4U44_004120-T1		PF01061,PF12698,PF00005,PF14510,PF06422	IPR003593,IPR029481,IPR010929,IPR013525,IPR003439,IPR017871,IPR034003,IPR034001,IPR027417	GO:0016887,GO:0042626,GO:0016021,GO:0055085,GO:0016020,GO:0005524								14	11	No	Yes	No	N/A
OG0000004	323	C. purpurea	Clav26	E4U44_006876-T1		PF01061,PF00005,PF14510,PF06422	IPR003593,IPR003439,IPR013525,IPR010929,IPR029481,IPR017871,IPR034003,IPR034001,IPR027417	GO:0016887,GO:0042626,GO:0016021,GO:0055085,GO:0016020,GO:0005524								13	13	No	Yes	No	N/A
OG0000004	323	C. purpurea	Clav26	E4U44_006877-T1	ZEB2-regulated ABC transporter 1	PF01061,PF00005,PF14510,PF06422	IPR003593,IPR010929,IPR029481,IPR003439,IPR013525,IPR017871,IPR034003,IPR027417	GO:0016887,GO:0042626,GO:0016021,GO:0055085,GO:0016020,GO:0005524								13	12	No	Yes	No	N/A
OG0000004	323	C. purpurea	Clav26	E4U44_008051-T1		PF01061,PF00005,PF14510,PF06422	IPR003593,IPR003439,IPR029481,IPR013525,IPR010929,IPR017871,IPR034001,IPR034003,IPR027417	GO:0016887,GO:0042626,GO:0016021,GO:0055085,GO:0016020,GO:0005524								12	13	No	Yes	No	N/A
OG0000004	323	C. purpurea	Clav46	E4U45_001057-T1		PF01061,PF00005,PF14510,PF06422	IPR003593,IPR003439,IPR013525,IPR029481,IPR010929,IPR017871,IPR034003,IPR034001,IPR027417	GO:0016887,GO:0042626,GO:0016021,GO:0055085,GO:0016020,GO:0005524								13	13	No	Yes	No	N/A
OG0000004	323	C. purpurea	Clav46	E4U45_001058-T1	ZEB2-regulated ABC transporter 1	PF01061,PF00005,PF14510,PF06422	IPR003593,IPR010929,IPR029481,IPR003439,IPR013525,IPR017871,IPR034003,IPR027417	GO:0016887,GO:0042626,GO:0016021,GO:0055085,GO:0016020,GO:0005524								13	12	No	Yes	No	N/A
OG0000004	323	C. purpurea	Clav46	E4U45_001617-T1		PF01061,PF12698,PF00005,PF14510,PF06422	IPR003593,IPR003439,IPR029481,IPR013525,IPR010929,IPR017871,IPR034001,IPR034003,IPR027417	GO:0016887,GO:0042626,GO:0016021,GO:0055085,GO:0016020,GO:0005524								14	11	No	Yes	No	N/A
OG0000004	323	C. purpurea	Clav46	E4U45_002381-T1		PF01061,PF00005,PF14510,PF06422	IPR003593,IPR003439,IPR013525,IPR029481,IPR010929,IPR017871,IPR034001,IPR034003,IPR027417	GO:0016887,GO:0042626,GO:0016021,GO:0055085,GO:0016020,GO:0005524				SMCOG1000	Cluster_2.1			12	13	No	Yes	No	N/A
OG0000004	323	C. purpurea	Clav46	E4U45_004445-T1		PF01061,PF00005,PF06422	IPR003593,IPR010929,IPR013525,IPR003439,IPR017871,IPR034003,IPR034001,IPR027417	GO:0016887,GO:0042626,GO:0016021,GO:0055085,GO:0016020,GO:0005524								12	12	No	Yes	No	N/A
OG0000004	323	C. purpurea	Clav46	E4U45_004972-T1		PF01061,PF00005,PF14510,PF06422	IPR003593,IPR010929,IPR029481,IPR013525,IPR003439,IPR017871,IPR034001,IPR034003,IPR027417	GO:0016887,GO:0042626,GO:0016021,GO:0055085,GO:0016020,GO:0005524								12	11	No	Yes	No	N/A
OG0000004	323	C. purpurea	Clav55	E4U46_000226-T1		PF01061,PF12698,PF00005,PF14510,PF06422	IPR003593,IPR029481,IPR003439,IPR013525,IPR010929,IPR017871,IPR034001,IPR034003,IPR027417	GO:0016887,GO:0042626,GO:0016021,GO:0055085,GO:0016020,GO:0005524								14	11	No	Yes	No	N/A
OG0000004	323	C. purpurea	Clav55	E4U46_003577-T1		PF01061,PF00005,PF14510,PF06422	IPR003593,IPR010929,IPR013525,IPR003439,IPR029481,IPR017871,IPR034001,IPR034003,IPR027417	GO:0016887,GO:0042626,GO:0016021,GO:0055085,GO:0016020,GO:0005524				SMCOG1000	Cluster_29.1			12	13	No	Yes	No	N/A
OG0000004	323	C. purpurea	Clav55	E4U46_004791-T1		PF01061,PF00005,PF14510,PF06422	IPR003593,IPR013525,IPR003439,IPR029481,IPR010929,IPR017871,IPR034003,IPR034001,IPR027417	GO:0016887,GO:0042626,GO:0016021,GO:0055085,GO:0016020,GO:0005524								13	13	No	Yes	No	N/A
OG0000004	323	C. purpurea	Clav55	E4U46_004792-T1	ZEB2-regulated ABC transporter 1	PF01061,PF00005,PF14510,PF06422	IPR003593,IPR010929,IPR029481,IPR013525,IPR003439,IPR017871,IPR034003,IPR027417	GO:0016887,GO:0042626,GO:0016021,GO:0055085,GO:0016020,GO:0005524								13	12	No	Yes	No	N/A
OG0000004	323	C. purpurea	Clav55	E4U46_005033-T1		PF01061,PF00005,PF06422	IPR003593,IPR010929,IPR013525,IPR003439,IPR017871,IPR034003,IPR034001,IPR027417	GO:0016887,GO:0042626,GO:0016021,GO:0055085,GO:0016020,GO:0005524								12	12	No	Yes	No	N/A
OG0000004	323	C. purpurea	Clav55	E4U46_007914-T1		PF01061,PF00005,PF14510,PF06422	IPR003593,IPR010929,IPR013525,IPR029481,IPR003439,IPR017871,IPR034001,IPR034003,IPR027417	GO:0016887,GO:0042626,GO:0016021,GO:0055085,GO:0016020,GO:0005524								12	11	No	Yes	No	N/A
OG0000004	323	C. purpurea	LM4	E4U47_000048-T1		PF01061,PF12698,PF00005,PF14510,PF06422	IPR003593,IPR029481,IPR003439,IPR013525,IPR010929,IPR017871,IPR034001,IPR034003,IPR027417	GO:0016887,GO:0042626,GO:0016021,GO:0055085,GO:0016020,GO:0005524								14	11	No	Yes	No	N/A
OG0000004	323	C. purpurea	LM4	E4U47_001295-T1		PF01061,PF00005,PF14510,PF06422	IPR003593,IPR010929,IPR029481,IPR013525,IPR003439,IPR017871,IPR034001,IPR034003,IPR027417	GO:0016887,GO:0042626,GO:0016021,GO:0055085,GO:0016020,GO:0005524								12	11	No	Yes	No	N/A
OG0000004	323	C. purpurea	LM4	E4U47_002625-T1	ZEB2-regulated ABC transporter 1	PF01061,PF00005,PF14510,PF06422	IPR003593,IPR010929,IPR029481,IPR013525,IPR003439,IPR017871,IPR034003,IPR027417	GO:0016887,GO:0042626,GO:0016021,GO:0055085,GO:0016020,GO:0005524								13	12	No	Yes	No	N/A
OG0000004	323	C. purpurea	LM4	E4U47_002626-T1		PF01061,PF00005,PF14510,PF06422	IPR003593,IPR003439,IPR029481,IPR013525,IPR010929,IPR017871,IPR034003,IPR034001,IPR027417	GO:0016887,GO:0042626,GO:0016021,GO:0055085,GO:0016020,GO:0005524								13	13	No	Yes	No	N/A
OG0000004	323	C. purpurea	LM4	E4U47_006517-T1		PF01061,PF00005,PF06422	IPR003593,IPR010929,IPR013525,IPR003439,IPR017871,IPR034003,IPR034001,IPR027417	GO:0016887,GO:0042626,GO:0016021,GO:0055085,GO:0016020,GO:0005524								12	12	No	Yes	No	N/A
OG0000004	323	C. purpurea	LM4	E4U47_007876-T1		PF01061,PF00005,PF14510,PF06422	IPR003593,IPR003439,IPR013525,IPR029481,IPR010929,IPR017871,IPR034001,IPR034003,IPR027417	GO:0016887,GO:0042626,GO:0016021,GO:0055085,GO:0016020,GO:0005524								12	13	No	Yes	No	N/A
OG0000004	323	C. purpurea	LM5	E4U48_001626-T1		PF01061,PF12698,PF00005,PF14510,PF06422	IPR003593,IPR029481,IPR003439,IPR013525,IPR010929,IPR017871,IPR034001,IPR034003,IPR027417	GO:0016887,GO:0042626,GO:0016021,GO:0055085,GO:0016020,GO:0005524								14	11	No	Yes	No	N/A
OG0000004	323	C. purpurea	LM5	E4U48_003834-T1		PF01061,PF00005,PF14510,PF06422	IPR003593,IPR013525,IPR003439,IPR010929,IPR029481,IPR017871,IPR034001,IPR034003,IPR027417	GO:0016887,GO:0042626,GO:0016021,GO:0055085,GO:0016020,GO:0005524				SMCOG1000	Cluster_300.1			12	13	No	Yes	No	N/A
OG0000004	323	C. purpurea	LM5	E4U48_004136-T1		PF01061,PF00005,PF14510,PF06422	IPR003593,IPR010929,IPR029481,IPR013525,IPR003439,IPR017871,IPR034001,IPR034003,IPR027417	GO:0016887,GO:0042626,GO:0016021,GO:0055085,GO:0016020,GO:0005524								12	11	No	Yes	No	N/A
OG0000004	323	C. purpurea	LM5	E4U48_006480-T1		PF01061,PF00005,PF06422	IPR003593,IPR013525,IPR010929,IPR003439,IPR017871,IPR034003,IPR034001,IPR027417	GO:0016887,GO:0042626,GO:0016021,GO:0055085,GO:0016020,GO:0005524								12	12	No	Yes	No	N/A
OG0000004	323	C. purpurea	LM5	E4U48_008156-T1		PF01061,PF00005,PF14510,PF06422	IPR003593,IPR013525,IPR003439,IPR029481,IPR010929,IPR017871,IPR034003,IPR034001,IPR027417	GO:0016887,GO:0042626,GO:0016021,GO:0055085,GO:0016020,GO:0005524								13	13	No	Yes	No	N/A
OG0000004	323	C. purpurea	LM5	E4U48_008157-T1	ZEB2-regulated ABC transporter 1	PF01061,PF00005,PF14510,PF06422	IPR003593,IPR010929,IPR029481,IPR003439,IPR013525,IPR017871,IPR034003,IPR027417	GO:0016887,GO:0042626,GO:0016021,GO:0055085,GO:0016020,GO:0005524								13	12	No	Yes	No	N/A
OG0000004	323	C. purpurea	LM14	E4U49_002920-T1		PF01061,PF00005,PF14510,PF06422	IPR003593,IPR013525,IPR003439,IPR029481,IPR010929,IPR017871,IPR034001,IPR034003,IPR027417	GO:0016887,GO:0042626,GO:0016021,GO:0055085,GO:0016020,GO:0005524				SMCOG1000	Cluster_237.1			12	13	No	Yes	No	N/A
OG0000004	323	C. purpurea	LM14	E4U49_003678-T1	ZEB2-regulated ABC transporter 1	PF01061,PF00005,PF14510,PF06422	IPR003593,IPR010929,IPR029481,IPR013525,IPR003439,IPR017871,IPR034003,IPR027417	GO:0016887,GO:0042626,GO:0016021,GO:0055085,GO:0016020,GO:0005524								13	12	No	Yes	No	N/A
OG0000004	323	C. purpurea	LM14	E4U49_003679-T1		PF01061,PF00005,PF14510,PF06422	IPR003593,IPR003439,IPR013525,IPR029481,IPR010929,IPR017871,IPR034003,IPR034001,IPR027417	GO:0016887,GO:0042626,GO:0016021,GO:0055085,GO:0016020,GO:0005524								13	13	No	Yes	No	N/A
OG0000004	323	C. purpurea	LM14	E4U49_005657-T1		PF01061,PF00005,PF06422	IPR003593,IPR013525,IPR010929,IPR003439,IPR017871,IPR034003,IPR034001,IPR027417	GO:0016887,GO:0042626,GO:0016021,GO:0055085,GO:0016020,GO:0005524								12	12	No	Yes	No	N/A
OG0000004	323	C. purpurea	LM14	E4U49_006352-T1		PF01061,PF00005,PF14510,PF06422	IPR003593,IPR010929,IPR029481,IPR013525,IPR003439,IPR017871,IPR034001,IPR034003,IPR027417	GO:0016887,GO:0042626,GO:0016021,GO:0055085,GO:0016020,GO:0005524								12	11	No	Yes	No	N/A
OG0000004	323	C. purpurea	LM14	E4U49_006887-T1		PF01061,PF12698,PF00005,PF14510,PF06422	IPR003593,IPR003439,IPR013525,IPR029481,IPR010929,IPR017871,IPR034001,IPR034003,IPR027417	GO:0016887,GO:0042626,GO:0016021,GO:0055085,GO:0016020,GO:0005524								14	11	No	Yes	No	N/A
OG0000004	323	C. purpurea	LM71	E4U50_000074-T1		PF01061,PF00005,PF14510,PF06422	IPR003593,IPR013525,IPR003439,IPR029481,IPR010929,IPR017871,IPR034001,IPR034003,IPR027417	GO:0016887,GO:0042626,GO:0016021,GO:0055085,GO:0016020,GO:0005524				SMCOG1000	Cluster_10.1			12	13	No	Yes	No	N/A
OG0000004	323	C. purpurea	LM71	E4U50_001904-T1		PF01061,PF00005,PF14510,PF06422	IPR003593,IPR003439,IPR013525,IPR010929,IPR029481,IPR017871,IPR034003,IPR034001,IPR027417	GO:0016887,GO:0042626,GO:0016021,GO:0055085,GO:0016020,GO:0005524								13	13	No	Yes	No	N/A
OG0000004	323	C. purpurea	LM71	E4U50_001905-T1	ZEB2-regulated ABC transporter 1	PF01061,PF00005,PF14510,PF06422	IPR003593,IPR010929,IPR029481,IPR003439,IPR013525,IPR017871,IPR034003,IPR027417	GO:0016887,GO:0042626,GO:0016021,GO:0055085,GO:0016020,GO:0005524								13	12	No	Yes	No	N/A
OG0000004	323	C. purpurea	LM71	E4U50_004428-T1		PF01061,PF00005,PF06422	IPR003593,IPR010929,IPR003439,IPR013525,IPR017871,IPR034003,IPR034001,IPR027417	GO:0016887,GO:0042626,GO:0016021,GO:0055085,GO:0016020,GO:0005524								12	12	No	Yes	No	N/A
OG0000004	323	C. purpurea	LM71	E4U50_006763-T1		PF01061,PF12698,PF00005,PF14510,PF06422	IPR003593,IPR010929,IPR029481,IPR013525,IPR003439,IPR017871,IPR034003,IPR034001,IPR027417	GO:0016887,GO:0042626,GO:0016021,GO:0055085,GO:0016020,GO:0005524								14	11	No	Yes	No	N/A
OG0000004	323	C. purpurea	LM71	E4U50_008217-T1		PF01061,PF00005,PF14510,PF06422	IPR003593,IPR010929,IPR029481,IPR013525,IPR003439,IPR017871,IPR034001,IPR034003,IPR027417	GO:0016887,GO:0042626,GO:0016021,GO:0055085,GO:0016020,GO:0005524								12	11	No	Yes	No	N/A
OG0000004	323	C. purpurea	LM233	E4U51_000387-T1		PF01061,PF00005,PF14510,PF06422	IPR003593,IPR003439,IPR010929,IPR013525,IPR029481,IPR017871,IPR034001,IPR034003,IPR027417	GO:0016887,GO:0042626,GO:0016021,GO:0055085,GO:0016020,GO:0005524				SMCOG1000	Cluster_109.1			12	13	No	Yes	No	N/A
OG0000004	323	C. purpurea	LM233	E4U51_001967-T1		PF01061,PF12698,PF00005,PF14510,PF06422	IPR003593,IPR003439,IPR029481,IPR013525,IPR010929,IPR017871,IPR034001,IPR034003,IPR027417	GO:0016887,GO:0042626,GO:0016021,GO:0055085,GO:0016020,GO:0005524								14	11	No	Yes	No	N/A
OG0000004	323	C. purpurea	LM233	E4U51_003076-T1	ZEB2-regulated ABC transporter 1	PF01061,PF00005,PF14510,PF06422	IPR003593,IPR010929,IPR029481,IPR003439,IPR013525,IPR017871,IPR034003,IPR027417	GO:0016887,GO:0042626,GO:0016021,GO:0055085,GO:0016020,GO:0005524								13	12	No	Yes	No	N/A
OG0000004	323	C. purpurea	LM233	E4U51_005449-T1		PF01061,PF00005,PF14510,PF06422	IPR003593,IPR010929,IPR029481,IPR003439,IPR013525,IPR017871,IPR034001,IPR034003,IPR027417	GO:0016887,GO:0042626,GO:0016021,GO:0055085,GO:0016020,GO:0005524								12	11	No	Yes	No	N/A
OG0000004	323	C. purpurea	LM233	E4U51_006386-T1		PF01061,PF00005,PF14510,PF06422	IPR003593,IPR003439,IPR013525,IPR029481,IPR010929,IPR017871,IPR034003,IPR034001,IPR027417	GO:0016887,GO:0042626,GO:0016021,GO:0055085,GO:0016020,GO:0005524								13	13	No	Yes	No	N/A
OG0000004	323	C. purpurea	LM233	E4U51_006500-T1		PF01061,PF00005,PF06422	IPR003593,IPR010929,IPR013525,IPR003439,IPR017871,IPR034003,IPR034001,IPR027417	GO:0016887,GO:0042626,GO:0016021,GO:0055085,GO:0016020,GO:0005524								12	12	No	Yes	No	N/A
OG0000004	323	C. spartinae	CCC535	E4U52_001337-T1		PF01061,PF00005,PF14510,PF06422	IPR003593,IPR003439,IPR029481,IPR010929,IPR013525,IPR017871,IPR034003,IPR034001,IPR027417	GO:0016887,GO:0042626,GO:0016021,GO:0055085,GO:0016020,GO:0005524								13	13	No	Yes	No	N/A
OG0000004	323	C. spartinae	CCC535	E4U52_001338-T1	ZEB2-regulated ABC transporter 1	PF01061,PF00005,PF14510,PF06422	IPR003593,IPR010929,IPR013525,IPR003439,IPR029481,IPR017871,IPR034001,IPR034003,IPR027417	GO:0016887,GO:0042626,GO:0016021,GO:0055085,GO:0016020,GO:0005524								13	12	No	Yes	No	N/A
OG0000004	323	C. spartinae	CCC535	E4U52_003439-T1		PF01061,PF00005,PF14510,PF06422	IPR003593,IPR013525,IPR010929,IPR029481,IPR003439,IPR017871,IPR034003,IPR034001,IPR027417	GO:0016887,GO:0042626,GO:0016021,GO:0055085,GO:0016020,GO:0005524								12	13	No	Yes	No	N/A
OG0000004	323	C. spartinae	CCC535	E4U52_007124-T1		PF01061,PF12698,PF00005,PF14510,PF06422	IPR003593,IPR003439,IPR029481,IPR013525,IPR010929,IPR017871,IPR034001,IPR034003,IPR027417	GO:0016887,GO:0042626,GO:0016021,GO:0055085,GO:0016020,GO:0005524								14	11	No	Yes	No	N/A
OG0000004	323	C. spartinae	CCC535	E4U52_007548-T1		PF01061,PF00005,PF06422	IPR003593,IPR003439,IPR010929,IPR013525,IPR017871,IPR034003,IPR034001,IPR027417	GO:0016887,GO:0042626,GO:0016021,GO:0055085,GO:0016020,GO:0005524								14	12	No	Yes	No	N/A
OG0000004	323	C. spartinae	CCC535	E4U52_008331-T1		PF01061,PF00005,PF14510,PF06422	IPR003593,IPR003439,IPR013525,IPR029481,IPR010929,IPR017871,IPR034001,IPR034003,IPR027417	GO:0016887,GO:0042626,GO:0016021,GO:0055085,GO:0016020,GO:0005524								12	11	No	Yes	No	N/A
OG0000004	323	C. sorghi	CCC632	E4U53_002064-T1	ZEB2-regulated ABC transporter 1	PF01061,PF00005,PF14510,PF06422	IPR003593,IPR003439,IPR013525,IPR010929,IPR029481,IPR017871,IPR034001,IPR034003,IPR027417	GO:0016887,GO:0042626,GO:0016021,GO:0055085,GO:0016020,GO:0005524								11	12	No	Yes	No	N/A
OG0000004	323	C. sorghi	CCC632	E4U53_005296-T1		PF01061,PF12698,PF00005,PF06422	IPR003593,IPR010929,IPR013525,IPR003439,IPR017871,IPR034003,IPR034001,IPR027417	GO:0016887,GO:0042626,GO:0016021,GO:0055085,GO:0016020,GO:0005524								11	11	No	Yes	No	N/A
OG0000004	323	C. sorghi	CCC632	E4U53_005805-T1		PF01061,PF12698,PF00005,PF14510,PF06422	IPR003593,IPR013525,IPR003439,IPR029481,IPR010929,IPR017871,IPR034001,IPR034003,IPR027417	GO:0016887,GO:0042626,GO:0016021,GO:0055085,GO:0016020,GO:0005524								12	11	No	Yes	No	N/A
OG0000004	323	C. sorghi	CCC632	E4U53_006627-T1		PF01061,PF00005,PF14510,PF06422	IPR003593,IPR029481,IPR013525,IPR003439,IPR010929,IPR017871,IPR034003,IPR034001,IPR027417	GO:0016887,GO:0042626,GO:0016021,GO:0055085,GO:0016020,GO:0005524								12	13	No	Yes	No	N/A
OG0000004	323	C. sorghi	CCC632	E4U53_007373-T1		PF01061,PF00005,PF14510,PF06422	IPR003593,IPR003439,IPR029481,IPR010929,IPR013525,IPR017871,IPR034003,IPR034001,IPR027417	GO:0016887,GO:0042626,GO:0016021,GO:0055085,GO:0016020,GO:0005524								12	13	No	Yes	No	N/A
OG0000004	323	C. lovelessii	CCC647	E4U54_000085-T1		PF01061,PF00005,PF14510,PF06422	IPR003593,IPR013525,IPR010929,IPR003439,IPR029481,IPR017871,IPR034003,IPR034001,IPR027417	GO:0016887,GO:0042626,GO:0016021,GO:0055085,GO:0016020,GO:0005524								12	12	No	Yes	No	N/A
OG0000004	323	C. lovelessii	CCC647	E4U54_001136-T1		PF01061,PF00005,PF14510,PF06422	IPR003593,IPR003439,IPR029481,IPR010929,IPR013525,IPR017871,IPR034003,IPR034001,IPR027417	GO:0016887,GO:0042626,GO:0016021,GO:0055085,GO:0016020,GO:0005524								13	13	No	Yes	No	N/A
OG0000004	323	C. lovelessii	CCC647	E4U54_003193-T1	ZEB2-regulated ABC transporter 1	PF01061,PF00005,PF06422	IPR003593,IPR003439,IPR010929,IPR013525,IPR034003,IPR027417	GO:0016887,GO:0042626,GO:0016021,GO:0055085,GO:0016020,GO:0005524								10	11	No	Yes	No	N/A
OG0000004	323	C. lovelessii	CCC647	E4U54_004276-T1		PF01061,PF12698,PF00005,PF14510,PF06422	IPR003593,IPR029481,IPR013525,IPR003439,IPR010929,IPR017871,IPR034001,IPR034003,IPR027417	GO:0016887,GO:0042626,GO:0016021,GO:0055085,GO:0016020,GO:0005524								12	11	No	Yes	No	N/A
OG0000004	323	C. lovelessii	CCC647	E4U54_004384-T1		PF01061,PF00005,PF06422	IPR003593,IPR003439,IPR013525,IPR010929,IPR034003,IPR027417	GO:0016887,GO:0042626,GO:0016021,GO:0055085,GO:0016020,GO:0005524								12	10	No	Yes	No	N/A
OG0000004	323	C. lovelessii	CCC647	E4U54_006134-T1		PF00005,PF14510	IPR029481,IPR003439,IPR027417	GO:0005524,GO:0016887										No	No	No	N/A
OG0000004	323	C. digitariae	CCC659	E4U55_000964-T1		PF01061,PF00005,PF14510,PF06422	IPR003593,IPR003439,IPR013525,IPR029481,IPR010929,IPR017871,IPR034003,IPR034001,IPR027417	GO:0016887,GO:0042626,GO:0016021,GO:0055085,GO:0016020,GO:0005524								13	13	No	Yes	No	N/A
OG0000004	323	C. digitariae	CCC659	E4U55_002402-T1	ZEB2-regulated ABC transporter 1	PF01061,PF00005,PF14510,PF06422	IPR003593,IPR010929,IPR013525,IPR029481,IPR003439,IPR017871,IPR034001,IPR034003,IPR027417	GO:0016887,GO:0042626,GO:0016021,GO:0055085,GO:0016020,GO:0005524								12	12	No	Yes	No	N/A
OG0000004	323	C. digitariae	CCC659	E4U55_002633-T1		PF01061,PF12698,PF00005,PF14510,PF06422	IPR003593,IPR010929,IPR003439,IPR013525,IPR029481,IPR017871,IPR034001,IPR034003,IPR027417	GO:0016887,GO:0042626,GO:0016021,GO:0055085,GO:0016020,GO:0005524								12	12	No	Yes	No	N/A
OG0000004	323	C. digitariae	CCC659	E4U55_004497-T1		PF01061,PF00005,PF14510,PF06422	IPR003593,IPR013525,IPR003439,IPR010929,IPR029481,IPR017871,IPR034003,IPR034001,IPR027417	GO:0016887,GO:0042626,GO:0016021,GO:0055085,GO:0016020,GO:0005524				SMCOG1000	Cluster_39.1			12	11	No	Yes	No	N/A
OG0000004	323	C. digitariae	CCC659	E4U55_006815-T1		PF01061,PF00005,PF06422	IPR003593,IPR010929,IPR003439,IPR013525,IPR017871,IPR034001,IPR034003,IPR027417	GO:0016887,GO:0042626,GO:0016021,GO:0055085,GO:0016020,GO:0005524								13	12	No	Yes	No	N/A
OG0000004	323	C. arundinis	CCC1102	E4U56_001412-T1		PF01061,PF00005,PF14510,PF06422	IPR003593,IPR010929,IPR013525,IPR003439,IPR029481,IPR017871,IPR034001,IPR034003,IPR027417	GO:0016887,GO:0042626,GO:0016021,GO:0055085,GO:0016020,GO:0005524								12	11	No	Yes	No	N/A
OG0000004	323	C. arundinis	CCC1102	E4U56_003381-T1		PF01061,PF00005,PF06422	IPR003593,IPR013525,IPR003439,IPR010929,IPR017871,IPR034003,IPR034001,IPR027417	GO:0016887,GO:0042626,GO:0016021,GO:0055085,GO:0016020,GO:0005524								14	12	No	Yes	No	N/A
OG0000004	323	C. arundinis	CCC1102	E4U56_003494-T1		PF01061,PF12698,PF00005,PF14510,PF06422	IPR003593,IPR029481,IPR003439,IPR013525,IPR010929,IPR017871,IPR034003,IPR034001,IPR027417	GO:0016887,GO:0042626,GO:0016021,GO:0055085,GO:0016020,GO:0005524								13	11	No	Yes	No	N/A
OG0000004	323	C. arundinis	CCC1102	E4U56_005841-T1		PF01061,PF00005,PF14510,PF06422	IPR003593,IPR010929,IPR013525,IPR003439,IPR029481,IPR017871,IPR034003,IPR034001,IPR027417	GO:0016887,GO:0042626,GO:0016021,GO:0055085,GO:0016020,GO:0005524								13	13	No	Yes	No	N/A
OG0000004	323	C. arundinis	CCC1102	E4U56_005842-T1	ZEB2-regulated ABC transporter 1	PF01061,PF00005,PF14510,PF06422	IPR003593,IPR029481,IPR010929,IPR013525,IPR003439,IPR017871,IPR034003,IPR027417	GO:0016887,GO:0042626,GO:0016021,GO:0055085,GO:0016020,GO:0005524								13	12	No	Yes	No	N/A
OG0000004	323	C. arundinis	CCC1102	E4U56_006605-T1		PF01061,PF00005,PF14510,PF06422	IPR003593,IPR010929,IPR029481,IPR013525,IPR003439,IPR017871,IPR034003,IPR034001,IPR027417	GO:0016887,GO:0042626,GO:0016021,GO:0055085,GO:0016020,GO:0005524				SMCOG1000	Cluster_55.1			12	13	No	Yes	No	N/A
OG0000004	323	C. arundinis	LM582	E4U57_000844-T1		PF01061,PF12698,PF00005,PF14510,PF06422	IPR003593,IPR003439,IPR013525,IPR010929,IPR029481,IPR017871,IPR034003,IPR034001,IPR027417	GO:0016887,GO:0042626,GO:0016021,GO:0055085,GO:0016020,GO:0005524								13	11	No	Yes	No	N/A
OG0000004	323	C. arundinis	LM582	E4U57_002883-T1		PF01061,PF00005,PF14510,PF06422	IPR003593,IPR013525,IPR003439,IPR010929,IPR029481,IPR017871,IPR034001,IPR034003,IPR027417	GO:0016887,GO:0042626,GO:0016021,GO:0055085,GO:0016020,GO:0005524								12	11	No	Yes	No	N/A
OG0000004	323	C. arundinis	LM582	E4U57_004137-T1		PF01061,PF00005,PF14510,PF06422	IPR003593,IPR010929,IPR029481,IPR013525,IPR003439,IPR017871,IPR034003,IPR034001,IPR027417	GO:0016887,GO:0042626,GO:0016021,GO:0055085,GO:0016020,GO:0005524								12	13	No	Yes	No	N/A
OG0000004	323	C. arundinis	LM582	E4U57_004342-T1		PF01061,PF00005,PF06422	IPR003593,IPR013525,IPR003439,IPR010929,IPR017871,IPR034003,IPR034001,IPR027417	GO:0016887,GO:0042626,GO:0016021,GO:0055085,GO:0016020,GO:0005524								14	12	No	Yes	No	N/A
OG0000004	323	C. arundinis	LM582	E4U57_006637-T1	ZEB2-regulated ABC transporter 1	PF01061,PF00005,PF14510,PF06422	IPR003593,IPR013525,IPR029481,IPR003439,IPR010929,IPR017871,IPR034003,IPR027417	GO:0016887,GO:0042626,GO:0016021,GO:0055085,GO:0016020,GO:0005524								13	12	No	Yes	No	N/A
OG0000004	323	C. arundinis	LM582	E4U57_006638-T1		PF01061,PF00005,PF14510,PF06422	IPR003593,IPR010929,IPR013525,IPR003439,IPR029481,IPR017871,IPR034003,IPR034001,IPR027417	GO:0016887,GO:0042626,GO:0016021,GO:0055085,GO:0016020,GO:0005524								13	13	No	Yes	No	N/A
OG0000004	323	C. cyperi	CCC1219	E4U58_000971-T1		PF01061,PF00005,PF14510,PF06422	IPR013525,IPR010929,IPR003439,IPR029481,IPR017871,IPR034001,IPR027417	GO:0016887,GO:0042626,GO:0016021,GO:0055085,GO:0016020,GO:0005524								6	6	No	Yes	No	N/A
OG0000004	323	C. cyperi	CCC1219	E4U58_002040-T1		PF01061,PF00005,PF14510,PF06422	IPR003439,IPR010929,IPR029481,IPR013525,IPR017871,IPR034001,IPR027417	GO:0016887,GO:0042626,GO:0016021,GO:0055085,GO:0016020,GO:0005524					Cluster_186.1			6	6	No	Yes	No	N/A
OG0000004	323	C. cyperi	CCC1219	E4U58_005609-T1		PF01061,PF00005,PF06422	IPR003593,IPR013525,IPR003439,IPR010929,IPR017871,IPR034003,IPR034001,IPR027417	GO:0016887,GO:0042626,GO:0016021,GO:0055085,GO:0016020,GO:0005524								13	12	No	Yes	No	N/A
OG0000004	323	C. cyperi	CCC1219	E4U58_005822-T1	ZEB2-regulated ABC transporter 1	PF01061,PF00005,PF14510,PF06422	IPR003593,IPR013525,IPR003439,IPR029481,IPR010929,IPR017871,IPR034001,IPR034003,IPR027417	GO:0016887,GO:0042626,GO:0016021,GO:0055085,GO:0016020,GO:0005524								12	12	No	Yes	No	N/A
OG0000004	323	C. cyperi	CCC1219	E4U58_005823-T1		PF01061,PF00005,PF14510,PF06422	IPR003593,IPR029481,IPR010929,IPR003439,IPR013525,IPR017871,IPR034003,IPR034001,IPR027417	GO:0016887,GO:0042626,GO:0016021,GO:0055085,GO:0016020,GO:0005524								13	13	No	Yes	No	N/A
OG0000004	323	C. cyperi	CCC1219	E4U58_006793-T1		PF01061	IPR013525	GO:0016020								6	6	No	Yes	No	N/A
OG0000004	323	C. cyperi	CCC1219	E4U58_006796-T1		PF01061	IPR013525	GO:0016020								7	6	No	Yes	No	N/A
OG0000004	323	C. cyperi	CCC1219	E4U58_007566-T1		PF01061,PF12698,PF00005,PF14510,PF06422	IPR003593,IPR010929,IPR013525,IPR029481,IPR003439,IPR017871,IPR034001,IPR034003,IPR027417	GO:0016887,GO:0042626,GO:0016021,GO:0055085,GO:0016020,GO:0005524								12	11	No	Yes	No	N/A
OG0000004	323	C. monticola	CCC1483	E4U59_002227-T1		PF01061,PF00005,PF14510,PF06422	IPR003593,IPR010929,IPR003439,IPR029481,IPR013525,IPR017871,IPR034001,IPR034003,IPR027417	GO:0016887,GO:0042626,GO:0016021,GO:0055085,GO:0016020,GO:0005524				SMCOG1000	Cluster_21.1			12	13	No	Yes	No	N/A
OG0000004	323	C. monticola	CCC1483	E4U59_005455-T1	ZEB2-regulated ABC transporter 1	PF01061,PF00005,PF14510,PF06422	IPR003593,IPR029481,IPR003439,IPR010929,IPR013525,IPR017871,IPR034003,IPR027417	GO:0016887,GO:0042626,GO:0016021,GO:0055085,GO:0016020,GO:0005524								13	12	No	Yes	No	N/A
OG0000004	323	C. monticola	CCC1483	E4U59_005456-T1		PF01061,PF00005,PF14510,PF06422	IPR003593,IPR010929,IPR029481,IPR013525,IPR003439,IPR017871,IPR034003,IPR034001,IPR027417	GO:0016887,GO:0042626,GO:0016021,GO:0055085,GO:0016020,GO:0005524								13	13	No	Yes	No	N/A
OG0000004	323	C. monticola	CCC1483	E4U59_006897-T1		PF01061,PF00005,PF06422	IPR003439,IPR010929,IPR013525,IPR027417	GO:0016887,GO:0042626,GO:0016021,GO:0055085,GO:0016020,GO:0005524								10	10	No	Yes	No	N/A
OG0000004	323	C. monticola	CCC1483	E4U59_006977-T1		PF01061,PF00005,PF14510,PF06422	IPR003593,IPR010929,IPR029481,IPR003439,IPR013525,IPR017871,IPR034001,IPR034003,IPR027417	GO:0016887,GO:0042626,GO:0016021,GO:0055085,GO:0016020,GO:0005524								12	11	No	Yes	No	N/A
OG0000004	323	C. monticola	CCC1483	E4U59_007336-T1		PF01061,PF12698,PF00005,PF14510,PF06422	IPR003593,IPR010929,IPR003439,IPR013525,IPR029481,IPR017871,IPR034003,IPR034001,IPR027417	GO:0016887,GO:0042626,GO:0016021,GO:0055085,GO:0016020,GO:0005524								14	11	No	Yes	No	N/A
OG0000004	323	C. pazoutovae	CCC1485	E4U60_004966-T1		PF01061,PF00005,PF14510,PF06422	IPR003593,IPR029481,IPR003439,IPR010929,IPR013525,IPR017871,IPR034003,IPR034001,IPR027417	GO:0016887,GO:0042626,GO:0016021,GO:0055085,GO:0016020,GO:0005524								13	13	No	Yes	No	N/A
OG0000004	323	C. pazoutovae	CCC1485	E4U60_004967-T1	ZEB2-regulated ABC transporter 1	PF01061,PF00005,PF14510,PF06422	IPR003593,IPR003439,IPR013525,IPR010929,IPR029481,IPR017871,IPR034003,IPR027417	GO:0016887,GO:0042626,GO:0016021,GO:0055085,GO:0016020,GO:0005524								12	12	No	Yes	No	N/A
OG0000004	323	C. pazoutovae	CCC1485	E4U60_005354-T1		PF01061,PF12698,PF00005,PF14510,PF06422	IPR003593,IPR013525,IPR029481,IPR003439,IPR010929,IPR017871,IPR034001,IPR034003,IPR027417	GO:0016887,GO:0042626,GO:0016021,GO:0055085,GO:0016020,GO:0005524								14	11	No	Yes	No	N/A
OG0000004	323	C. pazoutovae	CCC1485	E4U60_006774-T1		PF01061,PF00005,PF14510,PF06422	IPR003593,IPR003439,IPR029481,IPR010929,IPR013525,IPR017871,IPR034003,IPR034001,IPR027417	GO:0016887,GO:0042626,GO:0016021,GO:0055085,GO:0016020,GO:0005524				SMCOG1000	Cluster_69.1			12	13	No	Yes	No	N/A
OG0000004	323	C. pazoutovae	CCC1485	E4U60_006778-T1		PF01061,PF00005,PF14510,PF06422	IPR003593,IPR013525,IPR010929,IPR029481,IPR003439,IPR017871,IPR034001,IPR034003,IPR027417	GO:0016887,GO:0042626,GO:0016021,GO:0055085,GO:0016020,GO:0005524					Cluster_69.1			12	11	No	Yes	No	N/A
OG0000004	323	C. pazoutovae	CCC1485	E4U60_007847-T1		PF01061,PF00005	IPR013525,IPR003439,IPR017871,IPR034001,IPR027417	GO:0016020,GO:0005524,GO:0016887								3	2	No	Yes	No	N/A
OG0000004	323	C. capensis	CCC1504	E4U61_001371-T1		PF01061,PF00005,PF14510,PF06422	IPR003593,IPR013525,IPR029481,IPR003439,IPR010929,IPR017871,IPR034003,IPR034001,IPR027417	GO:0016887,GO:0042626,GO:0016021,GO:0055085,GO:0016020,GO:0005524								13	13	No	Yes	No	N/A
OG0000004	323	C. capensis	CCC1504	E4U61_001372-T1	ZEB2-regulated ABC transporter 1	PF01061,PF00005,PF14510,PF06422	IPR003593,IPR010929,IPR013525,IPR029481,IPR003439,IPR017871,IPR034001,IPR034003,IPR027417	GO:0016887,GO:0042626,GO:0016021,GO:0055085,GO:0016020,GO:0005524								13	12	No	Yes	No	N/A
OG0000004	323	C. capensis	CCC1504	E4U61_004203-T1		PF01061,PF00005,PF06422	IPR003593,IPR013525,IPR003439,IPR010929,IPR017871,IPR034003,IPR034001,IPR027417	GO:0016887,GO:0042626,GO:0016021,GO:0055085,GO:0016020,GO:0005524								10	10	No	Yes	No	N/A
OG0000004	323	C. capensis	CCC1504	E4U61_007357-T1		PF01061,PF00005,PF14510,PF06422	IPR003593,IPR013525,IPR003439,IPR029481,IPR010929,IPR017871,IPR034001,IPR034003,IPR027417	GO:0016887,GO:0042626,GO:0016021,GO:0055085,GO:0016020,GO:0005524								13	11	No	Yes	No	N/A
OG0000004	323	C. capensis	CCC1504	E4U61_007361-T1		PF01061,PF00005,PF14510,PF06422	IPR003593,IPR029481,IPR010929,IPR003439,IPR013525,IPR017871,IPR034001,IPR034003,IPR027417	GO:0016887,GO:0042626,GO:0016021,GO:0055085,GO:0016020,GO:0005524				SMCOG1000	Cluster_8.1			12	12	No	Yes	No	N/A
OG0000004	323	C. capensis	CCC1504	E4U61_007494-T1		PF01061,PF12698,PF00005,PF14510,PF06422	IPR003593,IPR010929,IPR013525,IPR003439,IPR029481,IPR017871,IPR034001,IPR034003,IPR027417	GO:0016887,GO:0042626,GO:0016021,GO:0055085,GO:0016020,GO:0005524								14	11	No	Yes	No	N/A
OG0000005	203	C. purpurea	20.1	CCE26548.1		PF07690	IPR011701,IPR020846,IPR036259	GO:0055085,GO:0016021								12	11	No	Yes	No	N/A
OG0000005	203	C. purpurea	20.1	CCE33384.1			IPR011701,IPR020846,IPR036259	GO:0055085,GO:0016021								4	4	No	Yes	No	N/A
OG0000005	203	C. purpurea	20.1	CCE33385.1			IPR036259									5	5	No	Yes	No	N/A
OG0000005	203	C. purpurea	20.1	CCE34095.1		PF07690	IPR011701,IPR020846,IPR036259	GO:0055085,GO:0016021								12	10	No	Yes	No	N/A
OG0000005	203	C. fusiformis	PRL 1980	fgenesh_masked-contig00146-processed-gene-0.13		PF07690	IPR011701,IPR020846,IPR036259	GO:0055085,GO:0016021								12	11	No	Yes	No	N/A
OG0000005	203	C. fusiformis	PRL 1980	fgenesh_masked-contig00248-processed-gene-0.12		PF07690	IPR011701,IPR020846,IPR036259	GO:0055085,GO:0016021								12	12	No	Yes	No	N/A
OG0000005	203	C. fusiformis	PRL 1980	maker-contig00016-augustus-gene-0.199		PF07690	IPR011701,IPR020846,IPR036259	GO:0055085,GO:0016021								8	9	No	Yes	No	N/A
OG0000005	203	C. fusiformis	PRL 1980	augustus_masked-contig00407-processed-gene-0.24		PF07690	IPR011701,IPR020846,IPR036259	GO:0055085,GO:0016021								9	10	No	Yes	No	N/A
OG0000005	203	C. paspali	RRC 1481	maker-contig00214-snap-gene-0.65		PF07690	IPR011701,IPR020846,IPR036259	GO:0055085,GO:0016021								12	12	No	Yes	No	N/A
OG0000005	203	C. paspali	RRC 1481	maker-contig00591-fgenesh-gene-0.22		PF07690	IPR011701,IPR020846,IPR036259	GO:0055085,GO:0016021								12	12	No	Yes	No	N/A
OG0000005	203	C. paspali	RRC 1481	snap_masked-contig00292-processed-gene-0.11		PF07690	IPR011701,IPR020846,IPR036259	GO:0055085,GO:0016021								9	9	No	Yes	No	N/A
OG0000005	203	C. paspali	RRC 1481	snap_masked-contig00537-processed-gene-0.6		PF07690	IPR011701,IPR020846,IPR036259	GO:0055085,GO:0016021								10	9	No	Yes	No	N/A
OG0000005	203	C. aff. purpurea	Clav52	E4U09_005506-T1		PF07690	IPR011701,IPR020846,IPR036259	GO:0055085,GO:0016021								11	10	No	Yes	No	N/A
OG0000005	203	C. aff. purpurea	Clav52	E4U09_005734-T1			IPR011701,IPR020846,IPR036259	GO:0055085,GO:0016021								4	4	No	Yes	No	N/A
OG0000005	203	C. aff. purpurea	Clav52	E4U09_005735-T1			IPR020846,IPR036259									7	6	No	Yes	No	N/A
OG0000005	203	C. aff. purpurea	Clav52	E4U09_006284-T1		PF07690	IPR011701,IPR020846,IPR036259	GO:0055085,GO:0016021								12	12	No	Yes	No	N/A
OG0000005	203	C. purpurea	LM207	E4U10_002083-T1		PF07690	IPR011701,IPR020846,IPR036259	GO:0055085,GO:0016021								12	11	No	Yes	No	N/A
OG0000005	203	C. purpurea	LM207	E4U10_003299-T1			IPR011701,IPR020846,IPR036259	GO:0055085,GO:0016021								10	10	No	Yes	No	N/A
OG0000005	203	C. purpurea	LM207	E4U10_004845-T1		PF07690	IPR011701,IPR020846,IPR036259	GO:0055085,GO:0016021								11	12	No	Yes	No	N/A
OG0000005	203	C. purpurea	LM461	E4U11_001020-T1		PF07690	IPR011701,IPR020846,IPR036259	GO:0055085,GO:0016021								12	11	No	Yes	No	N/A
OG0000005	203	C. purpurea	LM461	E4U11_003041-T1			IPR011701,IPR020846,IPR036259	GO:0055085,GO:0016021								10	10	No	Yes	No	N/A
OG0000005	203	C. purpurea	LM461	E4U11_006464-T1		PF07690	IPR011701,IPR020846,IPR036259	GO:0055085,GO:0016021								12	12	No	Yes	No	N/A
OG0000005	203	C. purpurea	LM582	E4U12_000876-T1		PF07690	IPR011701,IPR020846,IPR036259	GO:0055085,GO:0016021								11	12	No	Yes	No	N/A
OG0000005	203	C. purpurea	LM582	E4U12_002733-T1			IPR011701,IPR020846,IPR036259	GO:0055085,GO:0016021								4	4	No	Yes	No	N/A
OG0000005	203	C. purpurea	LM582	E4U12_002734-T1			IPR036259									5	5	No	Yes	No	N/A
OG0000005	203	C. purpurea	LM582	E4U12_003532-T1		PF07690	IPR011701,IPR020846,IPR036259	GO:0055085,GO:0016021								12	11	No	Yes	No	N/A
OG0000005	203	C. humidiphila	LM576	E4U13_000186-T1		PF07690	IPR011701,IPR020846,IPR036259	GO:0055085,GO:0016021								12	12	No	Yes	No	N/A
OG0000005	203	C. humidiphila	LM576	E4U13_000987-T1			IPR011701,IPR020846,IPR036259	GO:0055085,GO:0016021								4	4	No	Yes	No	N/A
OG0000005	203	C. humidiphila	LM576	E4U13_000988-T1			IPR020846,IPR036259									6	6	No	Yes	No	N/A
OG0000005	203	C. humidiphila	LM576	E4U13_005996-T1		PF07690	IPR011701,IPR020846,IPR036259	GO:0055085,GO:0016021								12	12	No	Yes	No	N/A
OG0000005	203	C. ripicola	LM454	E4U14_000599-T1		PF07690	IPR011701,IPR020846,IPR036259	GO:0055085,GO:0016021								12	12	No	Yes	No	N/A
OG0000005	203	C. ripicola	LM454	E4U14_003697-T1		PF07690	IPR011701,IPR020846,IPR036259	GO:0055085,GO:0016021								12	12	No	Yes	No	N/A
OG0000005	203	C. ripicola	LM454	E4U14_006509-T1			IPR011701,IPR020846,IPR036259	GO:0055085,GO:0016021								9	9	No	Yes	No	N/A
OG0000005	203	C. ripicola	LM218	E4U15_001030-T1		PF07690	IPR011701,IPR020846,IPR036259	GO:0055085,GO:0016021								7	7	No	Yes	No	N/A
OG0000005	203	C. ripicola	LM218	E4U15_002461-T1		PF07690	IPR011701,IPR020846,IPR036259	GO:0055085,GO:0016021								10	10	No	Yes	No	N/A
OG0000005	203	C. ripicola	LM218	E4U15_004135-T1		PF07690	IPR011701,IPR020846,IPR036259	GO:0055085,GO:0016021								12	12	No	Yes	No	N/A
OG0000005	203	C. ripicola	LM218	E4U15_005568-T1			IPR011701,IPR020846,IPR036259	GO:0055085,GO:0016021								4	4	No	Yes	No	N/A
OG0000005	203	C. occidentalis	LM84	E4U16_002600-T1		PF07690	IPR011701,IPR020846,IPR036259	GO:0055085,GO:0016021								12	12	No	Yes	No	N/A
OG0000005	203	C. occidentalis	LM84	E4U16_005466-T1														No	No	No	N/A
OG0000005	203	C. occidentalis	LM84	E4U16_006671-T1		PF07690	IPR011701,IPR020846,IPR036259	GO:0055085,GO:0016021								7	7	No	Yes	No	N/A
OG0000005	203	C. occidentalis	LM84	E4U16_006783-T1		PF07690	IPR011701,IPR020846,IPR036259	GO:0055085,GO:0016021								12	12	No	Yes	No	N/A
OG0000005	203	C. occidentalis	LM77	E4U17_002286-T1		PF07690	IPR011701,IPR020846,IPR036259	GO:0055085,GO:0016021								12	12	No	Yes	No	N/A
OG0000005	203	C. occidentalis	LM77	E4U17_003178-T1		PF07690	IPR011701,IPR020846,IPR036259	GO:0055085,GO:0016021								7	7	No	Yes	No	N/A
OG0000005	203	C. occidentalis	LM77	E4U17_005149-T1			IPR011701,IPR020846,IPR036259	GO:0055085,GO:0016021								4	4	No	Yes	No	N/A
OG0000005	203	C. occidentalis	LM77	E4U17_005837-T1			IPR011701,IPR020846,IPR036259	GO:0055085,GO:0016021								10	12	No	Yes	No	N/A
OG0000005	203	C. quebecensis	Clav32	E4U19_000984-T1			IPR011701,IPR020846,IPR036259	GO:0055085,GO:0016021								10	10	No	Yes	No	N/A
OG0000005	203	C. quebecensis	Clav32	E4U19_004072-T1		PF07690	IPR011701,IPR020846,IPR036259	GO:0055085,GO:0016021								12	11	No	Yes	No	N/A
OG0000005	203	C. quebecensis	Clav32	E4U19_008100-T1		PF07690	IPR011701,IPR020846,IPR036259	GO:0055085,GO:0016021								12	12	No	Yes	No	N/A
OG0000005	203	C. maximensis	CCC398	E4U21_001927-T1			IPR011701,IPR020846,IPR036259	GO:0055085,GO:0016021								4	4	No	Yes	No	N/A
OG0000005	203	C. maximensis	CCC398	E4U21_001928-T1			IPR020846,IPR036259							Secreted	Secreted		6	No	No	No	N/A
OG0000005	203	C. maximensis	CCC398	E4U21_003887-T1		PF07690	IPR011701,IPR020846,IPR036259	GO:0055085,GO:0016021								12	11	No	Yes	No	N/A
OG0000005	203	C. maximensis	CCC398	E4U21_004967-T1												1	1	No	Yes	No	N/A
OG0000005	203	C. maximensis	CCC398	E4U21_004968-T1		PF07690	IPR011701,IPR020846,IPR036259	GO:0055085,GO:0016021							Secreted		5	No	No	No	N/A
OG0000005	203	C. maximensis	CCC398	E4U21_006334-T1			IPR036259									5	5	No	Yes	No	N/A
OG0000005	203	C. maximensis	CCC398	E4U21_006940-T1		PF07690	IPR011701,IPR020846,IPR036259	GO:0055085,GO:0016021								11	10	No	Yes	No	N/A
OG0000005	203	C. purpurea	Clav04	E4U22_000145-T1			IPR011701,IPR020846,IPR036259	GO:0055085,GO:0016021								3	2	No	Yes	No	N/A
OG0000005	203	C. purpurea	Clav04	E4U22_000368-T1		PF07690	IPR011701,IPR020846,IPR036259	GO:0055085,GO:0016021								7	7	No	Yes	No	N/A
OG0000005	203	C. purpurea	Clav04	E4U22_006206-T1		PF07690	IPR011701,IPR020846,IPR036259	GO:0055085,GO:0016021								11	12	No	Yes	No	N/A
OG0000005	203	C. purpurea	Clav04	E4U22_006843-T1		PF07690	IPR011701,IPR020846,IPR036259	GO:0055085,GO:0016021								12	12	No	Yes	No	N/A
OG0000005	203	C. purpurea	LM28	E4U23_000407-T1		PF07690	IPR011701,IPR020846,IPR036259	GO:0055085,GO:0016021								11	12	No	Yes	No	N/A
OG0000005	203	C. purpurea	LM28	E4U23_003679-T1		PF07690	IPR011701,IPR020846,IPR036259	GO:0055085,GO:0016021								10	8	No	Yes	No	N/A
OG0000005	203	C. purpurea	LM28	E4U23_004997-T1		PF07690	IPR011701,IPR020846,IPR036259	GO:0055085,GO:0016021								12	11	No	Yes	No	N/A
OG0000005	203	C. purpurea	LM30	E4U24_001974-T1			IPR011701,IPR020846,IPR036259	GO:0055085,GO:0016021								3	2	No	Yes	No	N/A
OG0000005	203	C. purpurea	LM30	E4U24_002571-T1			IPR011701,IPR020846,IPR036259	GO:0055085,GO:0016021								4	4	No	Yes	No	N/A
OG0000005	203	C. purpurea	LM30	E4U24_002572-T1			IPR036259									5	5	No	Yes	No	N/A
OG0000005	203	C. purpurea	LM30	E4U24_004398-T1		PF07690	IPR011701,IPR020846,IPR036259	GO:0055085,GO:0016021								7	7	No	Yes	No	N/A
OG0000005	203	C. purpurea	LM30	E4U24_006698-T1		PF07690	IPR011701,IPR020846,IPR036259	GO:0055085,GO:0016021								11	12	No	Yes	No	N/A
OG0000005	203	C. purpurea	LM33	E4U25_003827-T1		PF07690	IPR011701,IPR020846,IPR036259	GO:0055085,GO:0016021								12	11	No	Yes	No	N/A
OG0000005	203	C. purpurea	LM33	E4U25_007288-T1		PF07690	IPR011701,IPR020846,IPR036259	GO:0055085,GO:0016021								10	8	No	Yes	No	N/A
OG0000005	203	C. purpurea	LM33	E4U25_008134-T1		PF07690,PF06779	IPR011701,IPR020846,IPR036259	GO:0055085,GO:0016021								11	12	No	Yes	No	N/A
OG0000005	203	C. purpurea	LM39	E4U26_002374-T1		PF07690	IPR011701,IPR020846,IPR036259	GO:0055085,GO:0016021								11	12	No	Yes	No	N/A
OG0000005	203	C. purpurea	LM39	E4U26_003062-T1		PF07690	IPR011701,IPR020846,IPR036259	GO:0055085,GO:0016021								12	11	No	Yes	No	N/A
OG0000005	203	C. purpurea	LM39	E4U26_004085-T1			IPR011701,IPR020846,IPR036259	GO:0055085,GO:0016021								4	4	No	Yes	No	N/A
OG0000005	203	C. purpurea	LM39	E4U26_004086-T1			IPR020846,IPR036259									6	6	No	Yes	No	N/A
OG0000005	203	C. purpurea	LM232	E4U27_000184-T1		PF07690	IPR011701,IPR020846,IPR036259	GO:0055085,GO:0016021								12	12	No	Yes	No	N/A
OG0000005	203	C. purpurea	LM232	E4U27_000594-T1		PF07690	IPR011701,IPR020846,IPR036259	GO:0055085,GO:0016021								11	12	No	Yes	No	N/A
OG0000005	203	C. purpurea	LM232	E4U27_004937-T1		PF07690	IPR011701,IPR020846,IPR036259	GO:0055085,GO:0016021								12	11	No	Yes	No	N/A
OG0000005	203	C. purpurea	LM470	E4U28_000143-T1			IPR011701,IPR020846,IPR036259	GO:0055085,GO:0016021								4	4	No	Yes	No	N/A
OG0000005	203	C. purpurea	LM470	E4U28_000144-T1			IPR036259									5	5	No	Yes	No	N/A
OG0000005	203	C. purpurea	LM470	E4U28_002904-T1		PF07690	IPR011701,IPR020846,IPR036259	GO:0055085,GO:0016021								12	11	No	Yes	No	N/A
OG0000005	203	C. purpurea	LM470	E4U28_003257-T1		PF07690	IPR011701,IPR020846,IPR036259	GO:0055085,GO:0016021								12	12	No	Yes	No	N/A
OG0000005	203	C. ripicola	LM220	E4U30_003942-T1		PF07690	IPR011701,IPR020846,IPR036259	GO:0055085,GO:0016021								12	12	No	Yes	No	N/A
OG0000005	203	C. ripicola	LM220	E4U30_005860-T1			IPR011701,IPR020846,IPR036259	GO:0055085,GO:0016021								10	10	No	Yes	No	N/A
OG0000005	203	C. ripicola	LM220	E4U30_006651-T1		PF07690	IPR011701,IPR020846,IPR036259	GO:0055085,GO:0016021								12	12	No	Yes	No	N/A
OG0000005	203	C. ripicola	LM219	E4U31_000689-T1		PF07690	IPR011701,IPR020846,IPR036259	GO:0055085,GO:0016021								7	7	No	Yes	No	N/A
OG0000005	203	C. ripicola	LM219	E4U31_006332-T1			IPR011701,IPR020846,IPR036259	GO:0055085,GO:0016021								4	4	No	Yes	No	N/A
OG0000005	203	C. ripicola	LM219	E4U31_006373-T1		PF07690	IPR011701,IPR020846,IPR036259	GO:0055085,GO:0016021								12	12	No	Yes	No	N/A
OG0000005	203	C. ripicola	LM219	E4U31_006473-T1			IPR011701,IPR020846,IPR036259	GO:0055085,GO:0016021								9	9	No	Yes	No	N/A
OG0000005	203	C. perihumidiphila	LM81	E4U32_000455-T1		PF07690	IPR011701,IPR020846,IPR036259	GO:0055085,GO:0016021								12	12	No	Yes	No	N/A
OG0000005	203	C. perihumidiphila	LM81	E4U32_000706-T1			IPR011701,IPR020846,IPR036259	GO:0055085,GO:0016021								4	4	No	Yes	No	N/A
OG0000005	203	C. perihumidiphila	LM81	E4U32_000707-T1			IPR020846,IPR036259									6	6	No	Yes	No	N/A
OG0000005	203	C. perihumidiphila	LM81	E4U32_007627-T1		PF07690	IPR011701,IPR020846,IPR036259	GO:0055085,GO:0016021								12	12	No	Yes	No	N/A
OG0000005	203	C. occidentalis	LM78	E4U33_003057-T1		PF07690	IPR011701,IPR020846,IPR036259	GO:0055085,GO:0016021								10	10	No	Yes	No	N/A
OG0000005	203	C. occidentalis	LM78	E4U33_004207-T1		PF07690	IPR011701,IPR020846,IPR036259	GO:0055085,GO:0016021								12	12	No	Yes	No	N/A
OG0000005	203	C. occidentalis	LM78	E4U33_006929-T1														No	No	No	N/A
OG0000005	203	C. occidentalis	LM78	E4U33_007474-T1			IPR011701,IPR020846,IPR036259	GO:0055085,GO:0016021								10	12	No	Yes	No	N/A
OG0000005	203	C. purpurea	LM469	E4U34_002435-T1			IPR011701,IPR020846,IPR036259	GO:0055085,GO:0016021								10	10	No	Yes	No	N/A
OG0000005	203	C. purpurea	LM469	E4U34_004590-T1		PF07690	IPR011701,IPR020846,IPR036259	GO:0055085,GO:0016021								12	12	No	Yes	No	N/A
OG0000005	203	C. purpurea	LM469	E4U34_007573-T1		PF07690	IPR011701,IPR020846,IPR036259	GO:0055085,GO:0016021								12	12	No	Yes	No	N/A
OG0000005	203	C. purpurea	LM60	E4U35_000130-T1		PF07690	IPR011701,IPR020846,IPR036259	GO:0055085,GO:0016021								11	12	No	Yes	No	N/A
OG0000005	203	C. purpurea	LM60	E4U35_002821-T1			IPR011701,IPR020846,IPR036259	GO:0055085,GO:0016021								4	4	No	Yes	No	N/A
OG0000005	203	C. purpurea	LM60	E4U35_002822-T1			IPR036259									5	5	No	Yes	No	N/A
OG0000005	203	C. purpurea	LM60	E4U35_007248-T1		PF07690	IPR011701,IPR020846,IPR036259	GO:0055085,GO:0016021								12	11	No	Yes	No	N/A
OG0000005	203	C. purpurea	LM223	E4U36_001328-T1		PF07690	IPR011701,IPR020846,IPR036259	GO:0055085,GO:0016021								11	12	No	Yes	No	N/A
OG0000005	203	C. purpurea	LM223	E4U36_004176-T1		PF07690	IPR011701,IPR020846,IPR036259	GO:0055085,GO:0016021								12	11	No	Yes	No	N/A
OG0000005	203	C. purpurea	LM223	E4U36_005247-T1			IPR011701,IPR020846,IPR036259	GO:0055085,GO:0016021								4	4	No	Yes	No	N/A
OG0000005	203	C. purpurea	LM223	E4U36_005248-T1			IPR036259									5	5	No	Yes	No	N/A
OG0000005	203	C. purpurea	LM469	E4U37_001133-T1		PF07690	IPR011701,IPR020846,IPR036259	GO:0055085,GO:0016021								11	12	No	Yes	No	N/A
OG0000005	203	C. purpurea	LM469	E4U37_003053-T1			IPR020846,IPR036259									6	6	No	Yes	No	N/A
OG0000005	203	C. purpurea	LM469	E4U37_003054-T1			IPR011701,IPR020846,IPR036259	GO:0055085,GO:0016021								4	4	No	Yes	No	N/A
OG0000005	203	C. purpurea	LM469	E4U37_003578-T1		PF07690	IPR011701,IPR020846,IPR036259	GO:0055085,GO:0016021								12	11	No	Yes	No	N/A
OG0000005	203	C. purpurea	LM474	E4U38_004156-T1			IPR011701,IPR020846,IPR036259	GO:0055085,GO:0016021								4	4	No	Yes	No	N/A
OG0000005	203	C. purpurea	LM474	E4U38_004157-T1			IPR036259									5	5	No	Yes	No	N/A
OG0000005	203	C. purpurea	LM474	E4U38_005907-T1		PF07690	IPR011701,IPR020846,IPR036259	GO:0055085,GO:0016021								11	12	No	Yes	No	N/A
OG0000005	203	C. purpurea	LM474	E4U38_008440-T1		PF07690	IPR011701,IPR020846,IPR036259	GO:0055085,GO:0016021								12	11	No	Yes	No	N/A
OG0000005	203	C. quebecensis	Clav50	E4U39_001226-T1		PF07690	IPR011701,IPR020846,IPR036259	GO:0055085,GO:0016021								12	11	No	Yes	No	N/A
OG0000005	203	C. quebecensis	Clav50	E4U39_001269-T1			IPR011701,IPR020846,IPR036259	GO:0055085,GO:0016021								10	10	No	Yes	No	N/A
OG0000005	203	C. quebecensis	Clav50	E4U39_003998-T1		PF07690	IPR011701,IPR020846,IPR036259	GO:0055085,GO:0016021								12	12	No	Yes	No	N/A
OG0000005	203	C. quebecensis	LM458	E4U40_000747-T1		PF07690	IPR011701,IPR020846,IPR036259	GO:0055085,GO:0016021								12	11	No	Yes	No	N/A
OG0000005	203	C. quebecensis	LM458	E4U40_001022-T1			IPR036259									5	5	No	Yes	No	N/A
OG0000005	203	C. quebecensis	LM458	E4U40_001023-T1			IPR011701,IPR020846,IPR036259	GO:0055085,GO:0016021								4	4	No	Yes	No	N/A
OG0000005	203	C. quebecensis	LM458	E4U40_001563-T1		PF07690	IPR011701,IPR020846,IPR036259	GO:0055085,GO:0016021								12	12	No	Yes	No	N/A
OG0000005	203	C. citrina	CCC265	E4U41_000088-T1		PF07690	IPR011701,IPR020846,IPR036259	GO:0055085,GO:0016021								11	10	No	Yes	No	N/A
OG0000005	203	C. citrina	CCC265	E4U41_002978-T1		PF07690	IPR011701,IPR020846,IPR036259	GO:0055085,GO:0016021								11	10	No	Yes	No	N/A
OG0000005	203	C. citrina	CCC265	E4U41_005948-T1		PF07690	IPR011701,IPR020846,IPR036259	GO:0055085,GO:0016021								12	11	No	Yes	No	N/A
OG0000005	203	C. citrina	CCC265	E4U41_005996-T1			IPR036259									2	2	No	Yes	No	N/A
OG0000005	203	C. citrina	CCC265	E4U41_006938-T1		PF07690	IPR011701,IPR020846,IPR036259	GO:0055085,GO:0016021						Secreted	Secreted		9	No	No	No	N/A
OG0000005	203	C. africana	CCC489	E4U42_000437-T1		PF07690	IPR011701,IPR020846,IPR036259	GO:0055085,GO:0016021								12	10	No	Yes	No	N/A
OG0000005	203	C. africana	CCC489	E4U42_002298-T1			IPR011701,IPR020846,IPR036259	GO:0055085,GO:0016021								4	4	No	Yes	No	N/A
OG0000005	203	C. africana	CCC489	E4U42_002299-T1			IPR020846,IPR036259									6	6	No	Yes	No	N/A
OG0000005	203	C. africana	CCC489	E4U42_003160-T1		PF07690	IPR011701,IPR020846,IPR036259	GO:0055085,GO:0016021								10	11	No	Yes	No	N/A
OG0000005	203	C. africana	CCC489	E4U42_004998-T1		PF07690	IPR011701,IPR020846,IPR036259	GO:0055085,GO:0016021								12	12	No	Yes	No	N/A
OG0000005	203	C. pusilla	CCC602	E4U43_000018-T1		PF07690	IPR011701,IPR020846,IPR036259	GO:0055085,GO:0016021								12	12	No	Yes	No	N/A
OG0000005	203	C. pusilla	CCC602	E4U43_002646-T1		PF07690	IPR011701,IPR020846,IPR036259	GO:0055085,GO:0016021								11	12	No	Yes	No	N/A
OG0000005	203	C. pusilla	CCC602	E4U43_006186-T1		PF07690	IPR011701,IPR020846,IPR036259	GO:0055085,GO:0016021								12	12	No	Yes	No	N/A
OG0000005	203	C. pusilla	CCC602	E4U43_006492-T1		PF07690	IPR011701,IPR020846,IPR036259	GO:0055085,GO:0016021								7	7	No	Yes	No	N/A
OG0000005	203	C. purpurea	Clav26	E4U44_000893-T1		PF07690	IPR011701,IPR020846,IPR036259	GO:0055085,GO:0016021								11	12	No	Yes	No	N/A
OG0000005	203	C. purpurea	Clav26	E4U44_002219-T1			IPR020846,IPR036259									6	6	No	Yes	No	N/A
OG0000005	203	C. purpurea	Clav26	E4U44_002220-T1			IPR011701,IPR020846,IPR036259	GO:0055085,GO:0016021								4	4	No	Yes	No	N/A
OG0000005	203	C. purpurea	Clav26	E4U44_008637-T1		PF07690	IPR011701,IPR020846,IPR036259	GO:0055085,GO:0016021								12	11	No	Yes	No	N/A
OG0000005	203	C. purpurea	Clav46	E4U45_003490-T1		PF07690	IPR011701,IPR020846,IPR036259	GO:0055085,GO:0016021								12	11	No	Yes	No	N/A
OG0000005	203	C. purpurea	Clav46	E4U45_004755-T1		PF07690	IPR011701,IPR020846,IPR036259	GO:0055085,GO:0016021								11	12	No	Yes	No	N/A
OG0000005	203	C. purpurea	Clav46	E4U45_007171-T1			IPR011701,IPR020846,IPR036259	GO:0055085,GO:0016021								10	10	No	Yes	No	N/A
OG0000005	203	C. purpurea	Clav55	E4U46_001269-T1		PF07690	IPR011701,IPR020846,IPR036259	GO:0055085,GO:0016021								11	12	No	Yes	No	N/A
OG0000005	203	C. purpurea	Clav55	E4U46_004798-T1		PF07690	IPR011701,IPR020846,IPR036259	GO:0055085,GO:0016021								12	11	No	Yes	No	N/A
OG0000005	203	C. purpurea	Clav55	E4U46_007195-T1			IPR011701,IPR020846,IPR036259	GO:0055085,GO:0016021								4	4	No	Yes	No	N/A
OG0000005	203	C. purpurea	Clav55	E4U46_007196-T1			IPR036259									5	5	No	Yes	No	N/A
OG0000005	203	C. purpurea	LM4	E4U47_001753-T1		PF07690	IPR011701,IPR020846,IPR036259	GO:0055085,GO:0016021								12	11	No	Yes	No	N/A
OG0000005	203	C. purpurea	LM4	E4U47_005368-T1		PF07690	IPR011701,IPR020846,IPR036259	GO:0055085,GO:0016021								11	12	No	Yes	No	N/A
OG0000005	203	C. purpurea	LM4	E4U47_008340-T1			IPR011701,IPR020846,IPR036259	GO:0055085,GO:0016021								4	4	No	Yes	No	N/A
OG0000005	203	C. purpurea	LM4	E4U47_008341-T1			IPR036259									5	5	No	Yes	No	N/A
OG0000005	203	C. purpurea	LM5	E4U48_001161-T1		PF07690	IPR011701,IPR020846,IPR036259	GO:0055085,GO:0016021								12	11	No	Yes	No	N/A
OG0000005	203	C. purpurea	LM5	E4U48_004815-T1		PF07690	IPR011701,IPR020846,IPR036259	GO:0055085,GO:0016021								11	12	No	Yes	No	N/A
OG0000005	203	C. purpurea	LM5	E4U48_006632-T1			IPR011701,IPR020846,IPR036259	GO:0055085,GO:0016021								10	10	No	Yes	No	N/A
OG0000005	203	C. purpurea	LM14	E4U49_003011-T1		PF07690	IPR011701,IPR020846,IPR036259	GO:0055085,GO:0016021								12	11	No	Yes	No	N/A
OG0000005	203	C. purpurea	LM14	E4U49_004951-T1		PF07690	IPR011701,IPR020846,IPR036259	GO:0055085,GO:0016021								11	12	No	Yes	No	N/A
OG0000005	203	C. purpurea	LM14	E4U49_005577-T1		PF07690	IPR011701,IPR020846,IPR036259	GO:0055085,GO:0016021								12	12	No	Yes	No	N/A
OG0000005	203	C. purpurea	LM71	E4U50_001913-T1		PF07690	IPR011701,IPR020846,IPR036259	GO:0055085,GO:0016021								12	11	No	Yes	No	N/A
OG0000005	203	C. purpurea	LM71	E4U50_004308-T1		PF07690	IPR011701,IPR020846,IPR036259	GO:0055085,GO:0016021								11	12	No	Yes	No	N/A
OG0000005	203	C. purpurea	LM71	E4U50_005751-T1			IPR011701,IPR020846,IPR036259	GO:0055085,GO:0016021								4	4	No	Yes	No	N/A
OG0000005	203	C. purpurea	LM71	E4U50_005752-T1			IPR020846,IPR036259									6	6	No	Yes	No	N/A
OG0000005	203	C. purpurea	LM233	E4U51_003885-T1		PF07690	IPR011701,IPR020846,IPR036259	GO:0055085,GO:0016021								11	12	No	Yes	No	N/A
OG0000005	203	C. purpurea	LM233	E4U51_005015-T1		PF07690	IPR011701,IPR020846,IPR036259	GO:0055085,GO:0016021								12	11	No	Yes	No	N/A
OG0000005	203	C. purpurea	LM233	E4U51_005140-T1			IPR011701,IPR020846,IPR036259	GO:0055085,GO:0016021								4	4	No	Yes	No	N/A
OG0000005	203	C. purpurea	LM233	E4U51_005141-T1			IPR036259									5	5	No	Yes	No	N/A
OG0000005	203	C. spartinae	CCC535	E4U52_000250-T1			IPR011701,IPR020846,IPR036259	GO:0055085,GO:0016021								4	3	No	Yes	No	N/A
OG0000005	203	C. spartinae	CCC535	E4U52_001210-T1		PF07690	IPR011701,IPR020846,IPR036259	GO:0055085,GO:0016021								7	7	No	Yes	No	N/A
OG0000005	203	C. spartinae	CCC535	E4U52_001235-T1			IPR020846,IPR036259								Secreted		5	No	No	No	N/A
OG0000005	203	C. spartinae	CCC535	E4U52_002651-T1		PF07690	IPR011701,IPR020846,IPR036259	GO:0055085,GO:0016021								12	12	No	Yes	No	N/A
OG0000005	203	C. spartinae	CCC535	E4U52_006636-T1			IPR011701,IPR020846,IPR036259	GO:0055085,GO:0016021								10	10	No	Yes	No	N/A
OG0000005	203	C. sorghi	CCC632	E4U53_000459-T1		PF07690	IPR011701,IPR020846,IPR036259	GO:0055085,GO:0016021								9	10	No	Yes	No	N/A
OG0000005	203	C. sorghi	CCC632	E4U53_003703-T1		PF07690	IPR011701,IPR020846,IPR036259	GO:0055085,GO:0016021								12	12	No	Yes	No	N/A
OG0000005	203	C. sorghi	CCC632	E4U53_006021-T1		PF07690	IPR011701,IPR020846,IPR036259	GO:0055085,GO:0016021								12	12	No	Yes	No	N/A
OG0000005	203	C. sorghi	CCC632	E4U53_007982-T1			IPR011701,IPR020846,IPR036259	GO:0055085,GO:0016021								4	4	No	Yes	No	N/A
OG0000005	203	C. sorghi	CCC632	E4U53_007983-T1		PF07690	IPR011701,IPR020846,IPR036259	GO:0055085,GO:0016021						Secreted	Secreted		7	No	No	No	N/A
OG0000005	203	C. lovelessii	CCC647	E4U54_002411-T1		PF07690	IPR011701,IPR020846,IPR036259	GO:0055085,GO:0016021								12	12	No	Yes	No	N/A
OG0000005	203	C. lovelessii	CCC647	E4U54_002986-T1			IPR011701,IPR020846,IPR036259	GO:0055085,GO:0016021								4	4	No	Yes	No	N/A
OG0000005	203	C. lovelessii	CCC647	E4U54_003840-T1		PF07690	IPR011701,IPR020846,IPR036259	GO:0055085,GO:0016021								11	12	No	Yes	No	N/A
OG0000005	203	C. lovelessii	CCC647	E4U54_003985-T1		PF07690	IPR011701,IPR020846,IPR036259	GO:0055085,GO:0016021						Secreted	Secreted		7	No	No	No	N/A
OG0000005	203	C. lovelessii	CCC647	E4U54_005538-T1		PF07690	IPR011701,IPR020846,IPR036259	GO:0055085,GO:0016021								8	9	No	Yes	No	N/A
OG0000005	203	C. digitariae	CCC659	E4U55_001585-T1			IPR011701,IPR020846,IPR036259	GO:0055085,GO:0016021								4	4	No	Yes	No	N/A
OG0000005	203	C. digitariae	CCC659	E4U55_001586-T1			IPR011701,IPR036259	GO:0055085,GO:0016021						Secreted	Secreted		6	No	No	No	N/A
OG0000005	203	C. digitariae	CCC659	E4U55_003473-T1		PF07690	IPR011701,IPR020846,IPR036259	GO:0055085,GO:0016021								12	10	No	Yes	No	N/A
OG0000005	203	C. digitariae	CCC659	E4U55_006197-T1		PF07690	IPR011701,IPR020846,IPR036259	GO:0055085,GO:0016021								10	9	No	Yes	No	N/A
OG0000005	203	C. digitariae	CCC659	E4U55_006763-T1		PF07690	IPR011701,IPR020846,IPR036259	GO:0055085,GO:0016021								10	12	No	Yes	No	N/A
OG0000005	203	C. arundinis	CCC1102	E4U56_001566-T1		PF07690	IPR011701,IPR020846,IPR036259	GO:0055085,GO:0016021								12	12	No	Yes	No	N/A
OG0000005	203	C. arundinis	CCC1102	E4U56_002104-T1		PF07690	IPR011701,IPR020846,IPR036259	GO:0055085,GO:0016021								10	10	No	Yes	No	N/A
OG0000005	203	C. arundinis	CCC1102	E4U56_004066-T1		PF07690	IPR011701,IPR020846,IPR036259	GO:0055085,GO:0016021								12	12	No	Yes	No	N/A
OG0000005	203	C. arundinis	LM582	E4U57_000864-T1		PF07690	IPR011701,IPR020846,IPR036259	GO:0055085,GO:0016021								12	12	No	Yes	No	N/A
OG0000005	203	C. arundinis	LM582	E4U57_001617-T1		PF07690	IPR011701,IPR020846,IPR036259	GO:0055085,GO:0016021								12	12	No	Yes	No	N/A
OG0000005	203	C. arundinis	LM582	E4U57_006531-T1			IPR011701,IPR020846,IPR036259	GO:0055085,GO:0016021								9	9	No	Yes	No	N/A
OG0000005	203	C. cyperi	CCC1219	E4U58_000708-T1			IPR011701,IPR020846,IPR036259	GO:0055085,GO:0016021								10	10	No	Yes	No	N/A
OG0000005	203	C. cyperi	CCC1219	E4U58_004612-T1		PF07690	IPR011701,IPR020846,IPR036259	GO:0055085,GO:0016021								12	12	No	Yes	No	N/A
OG0000005	203	C. monticola	CCC1483	E4U59_001044-T1			IPR011701,IPR020846,IPR036259	GO:0055085,GO:0016021								4	4	No	Yes	No	N/A
OG0000005	203	C. monticola	CCC1483	E4U59_001045-T1			IPR020846,IPR036259									7	6	No	Yes	No	N/A
OG0000005	203	C. monticola	CCC1483	E4U59_001768-T1		PF07690	IPR011701,IPR020846,IPR036259	GO:0055085,GO:0016021								12	11	No	Yes	No	N/A
OG0000005	203	C. monticola	CCC1483	E4U59_004997-T1		PF07690	IPR011701,IPR020846,IPR036259	GO:0055085,GO:0016021								10	11	No	Yes	No	N/A
OG0000005	203	C. pazoutovae	CCC1485	E4U60_002577-T1			IPR011701,IPR020846,IPR036259	GO:0055085,GO:0016021								10	10	No	Yes	No	N/A
OG0000005	203	C. pazoutovae	CCC1485	E4U60_005259-T1		PF07690	IPR011701,IPR020846,IPR036259	GO:0055085,GO:0016021								12	11	No	Yes	No	N/A
OG0000005	203	C. pazoutovae	CCC1485	E4U60_005521-T1		PF07690	IPR011701,IPR020846,IPR036259	GO:0055085,GO:0016021								11	10	No	Yes	No	N/A
OG0000005	203	C. capensis	CCC1504	E4U61_003199-T1		PF07690	IPR011701,IPR020846,IPR036259	GO:0055085,GO:0016021								12	12	No	Yes	No	N/A
OG0000005	203	C. capensis	CCC1504	E4U61_003342-T1		PF07690	IPR011701,IPR020846,IPR036259	GO:0055085,GO:0016021								12	12	No	Yes	No	N/A
OG0000005	203	C. capensis	CCC1504	E4U61_004216-T1		PF07690	IPR011701,IPR020846,IPR036259	GO:0055085,GO:0016021								12	12	No	Yes	No	N/A
OG0000006	176	C. purpurea	20.1	CCE28896.1		PF07690,PF06609	IPR011701,IPR020846,IPR036259	GO:0055085,GO:0016021				SMCOG1005	Cluster_10000111.1			15	13	No	Yes	No	N/A
OG0000006	176	C. purpurea	20.1	CCE28984.1		PF07690	IPR011701,IPR020846,IPR036259	GO:0055085,GO:0016021				SMCOG1005	Cluster_10000111.3,Cluster_10000111.2			14	14	No	Yes	No	N/A
OG0000006	176	C. purpurea	20.1	CCE31569.1		PF07690	IPR011701,IPR020846,IPR036259	GO:0055085,GO:0016021								14	14	No	Yes	No	N/A
OG0000006	176	C. fusiformis	PRL 1980	fgenesh_masked-contig00010-processed-gene-0.111		PF07690	IPR011701,IPR020846,IPR036259	GO:0055085,GO:0016021				SMCOG1005	Cluster_10.1			14	14	No	Yes	No	N/A
OG0000006	176	C. fusiformis	PRL 1980	fgenesh_masked-contig00318-processed-gene-0.21		PF07690,PF06609	IPR011701,IPR020846,IPR036259	GO:0055085,GO:0016021								14	14	No	Yes	No	N/A
OG0000006	176	C. fusiformis	PRL 1980	maker-contig00150-snap-gene-0.89		PF07690	IPR011701,IPR020846,IPR036259	GO:0055085,GO:0016021								14	14	No	Yes	No	N/A
OG0000006	176	C. fusiformis	PRL 1980	maker-contig00403-augustus-gene-0.29		PF07690,PF06609	IPR011701,IPR020846,IPR036259	GO:0055085,GO:0016021								12	12	No	Yes	No	N/A
OG0000006	176	C. fusiformis	PRL 1980	maker-contig01419-fgenesh-gene-0.13		PF07690	IPR011701,IPR020846,IPR036259	GO:0055085,GO:0016021								14	14	No	Yes	No	N/A
OG0000006	176	C. paspali	RRC 1481	maker-contig00159-augustus-gene-0.76		PF07690	IPR011701,IPR020846,IPR036259	GO:0055085,GO:0016021								14	14	No	Yes	No	N/A
OG0000006	176	C. paspali	RRC 1481	maker-contig00209-snap-gene-0.84		PF07690,PF06609	IPR011701,IPR020846,IPR036259	GO:0055085,GO:0016021								14	14	No	Yes	No	N/A
OG0000006	176	C. paspali	RRC 1481	augustus_masked-contig00514-processed-gene-0.20		PF07690,PF06609	IPR011701,IPR020846,IPR036259	GO:0055085,GO:0016021								14	13	No	Yes	No	N/A
OG0000006	176	C. aff. purpurea	Clav52	E4U09_000231-T1		PF07690	IPR011701,IPR020846,IPR036259	GO:0055085,GO:0016021								14	14	No	Yes	No	N/A
OG0000006	176	C. aff. purpurea	Clav52	E4U09_002250-T1		PF07690	IPR011701,IPR020846,IPR036259	GO:0055085,GO:0016021								14	14	No	Yes	No	N/A
OG0000006	176	C. aff. purpurea	Clav52	E4U09_006473-T1		PF07690	IPR011701,IPR020846,IPR036259	GO:0055085,GO:0016021								6	6	No	Yes	No	N/A
OG0000006	176	C. aff. purpurea	Clav52	E4U09_007469-T1			IPR036259								Secreted		6	No	No	No	N/A
OG0000006	176	C. purpurea	LM207	E4U10_002342-T1		PF07690,PF06609	IPR011701,IPR020846,IPR036259	GO:0055085,GO:0016021				SMCOG1005	Cluster_205.1			15	13	No	Yes	No	N/A
OG0000006	176	C. purpurea	LM207	E4U10_006534-T1		PF07690	IPR011701,IPR020846,IPR036259	GO:0055085,GO:0016021				SMCOG1005	Cluster_6.1,Cluster_6.2			14	14	No	Yes	No	N/A
OG0000006	176	C. purpurea	LM207	E4U10_008031-T1		PF07690	IPR011701,IPR020846,IPR036259	GO:0055085,GO:0016021								14	14	No	Yes	No	N/A
OG0000006	176	C. purpurea	LM461	E4U11_001863-T1		PF07690,PF06609	IPR011701,IPR020846,IPR036259	GO:0055085,GO:0016021								15	13	No	Yes	No	N/A
OG0000006	176	C. purpurea	LM461	E4U11_005945-T1		PF07690	IPR011701,IPR020846,IPR036259	GO:0055085,GO:0016021				SMCOG1005	Cluster_50.1,Cluster_50.2			14	14	No	Yes	No	N/A
OG0000006	176	C. purpurea	LM461	E4U11_008595-T1		PF07690	IPR011701,IPR020846,IPR036259	GO:0055085,GO:0016021								14	14	No	Yes	No	N/A
OG0000006	176	C. purpurea	LM582	E4U12_003878-T1		PF07690	IPR011701,IPR020846,IPR036259	GO:0055085,GO:0016021				SMCOG1005	Cluster_31.2,Cluster_31.1			14	14	No	Yes	No	N/A
OG0000006	176	C. purpurea	LM582	E4U12_004830-T1		PF07690	IPR011701,IPR020846,IPR036259	GO:0055085,GO:0016021								14	14	No	Yes	No	N/A
OG0000006	176	C. purpurea	LM582	E4U12_008298-T1		PF07690,PF06609	IPR011701,IPR020846,IPR036259	GO:0055085,GO:0016021								15	13	No	Yes	No	N/A
OG0000006	176	C. humidiphila	LM576	E4U13_001834-T1		PF07690	IPR011701,IPR020846,IPR036259	GO:0055085,GO:0016021								14	14	No	Yes	No	N/A
OG0000006	176	C. humidiphila	LM576	E4U13_001904-T1		PF07690,PF06609	IPR011701,IPR020846,IPR036259	GO:0055085,GO:0016021				SMCOG1005	Cluster_18.1			15	15	No	Yes	No	N/A
OG0000006	176	C. humidiphila	LM576	E4U13_001917-T1		PF07690	IPR011701,IPR020846,IPR036259	GO:0055085,GO:0016021				SMCOG1005	Cluster_18.2,Cluster_18.3			14	14	No	Yes	No	N/A
OG0000006	176	C. ripicola	LM454	E4U14_000679-T1		PF07690,PF06609	IPR011701,IPR020846,IPR036259	GO:0055085,GO:0016021								15	15	No	Yes	No	N/A
OG0000006	176	C. ripicola	LM454	E4U14_003336-T1		PF07690	IPR011701,IPR020846,IPR036259	GO:0055085,GO:0016021				SMCOG1005	Cluster_27.2,Cluster_27.1			14	14	No	Yes	No	N/A
OG0000006	176	C. ripicola	LM454	E4U14_004279-T1		PF07690	IPR011701,IPR020846,IPR036259	GO:0055085,GO:0016021								14	14	No	Yes	No	N/A
OG0000006	176	C. ripicola	LM218	E4U15_005617-T1		PF07690	IPR011701,IPR020846,IPR036259	GO:0055085,GO:0016021								14	14	No	Yes	No	N/A
OG0000006	176	C. ripicola	LM218	E4U15_008238-T1		PF07690,PF06609	IPR011701,IPR020846,IPR036259	GO:0055085,GO:0016021				SMCOG1005	Cluster_96.1			15	15	No	Yes	No	N/A
OG0000006	176	C. ripicola	LM218	E4U15_008250-T1		PF07690	IPR011701,IPR020846,IPR036259	GO:0055085,GO:0016021				SMCOG1005	Cluster_96.2,Cluster_96.3			14	14	No	Yes	No	N/A
OG0000006	176	C. occidentalis	LM84	E4U16_001298-T1		PF07690	IPR011701,IPR020846,IPR036259	GO:0055085,GO:0016021				SMCOG1005	Cluster_15.1,Cluster_15.2			14	14	No	Yes	No	N/A
OG0000006	176	C. occidentalis	LM84	E4U16_001399-T1		PF07690,PF06609	IPR011701,IPR020846,IPR036259	GO:0055085,GO:0016021				SMCOG1005	Cluster_155.1			15	15	No	Yes	No	N/A
OG0000006	176	C. occidentalis	LM84	E4U16_007913-T1		PF07690	IPR011701,IPR020846,IPR036259	GO:0055085,GO:0016021								14	13	No	Yes	No	N/A
OG0000006	176	C. occidentalis	LM77	E4U17_000487-T1		PF07690	IPR011701,IPR020846,IPR036259	GO:0055085,GO:0016021				SMCOG1005	Cluster_111.2,Cluster_111.1			14	14	No	Yes	No	N/A
OG0000006	176	C. occidentalis	LM77	E4U17_001240-T1		PF07690,PF06609	IPR011701,IPR020846,IPR036259	GO:0055085,GO:0016021				SMCOG1005	Cluster_137.1			15	15	No	Yes	No	N/A
OG0000006	176	C. occidentalis	LM77	E4U17_003130-T1		PF07690	IPR011701,IPR020846,IPR036259	GO:0055085,GO:0016021								14	13	No	Yes	No	N/A
OG0000006	176	C. quebecensis	Clav32	E4U19_005256-T1		PF07690	IPR011701,IPR020846,IPR036259	GO:0055085,GO:0016021								14	13	No	Yes	No	N/A
OG0000006	176	C. quebecensis	Clav32	E4U19_006840-T1		PF07690,PF06609	IPR011701,IPR020846,IPR036259	GO:0055085,GO:0016021				SMCOG1005	Cluster_65.1			15	15	No	Yes	No	N/A
OG0000006	176	C. quebecensis	Clav32	E4U19_007550-T1		PF07690	IPR011701,IPR020846,IPR036259	GO:0055085,GO:0016021				SMCOG1005	Cluster_8.2,Cluster_8.1			14	14	No	Yes	No	N/A
OG0000006	176	C. maximensis	CCC398	E4U21_001274-T1		PF07690,PF06609	IPR011701,IPR020846,IPR036259	GO:0055085,GO:0016021								14	14	No	Yes	No	N/A
OG0000006	176	C. maximensis	CCC398	E4U21_004097-T1		PF07690,PF06609	IPR011701,IPR020846,IPR036259	GO:0055085,GO:0016021								14	14	No	Yes	No	N/A
OG0000006	176	C. maximensis	CCC398	E4U21_005581-T1		PF07690	IPR011701,IPR020846,IPR036259	GO:0055085,GO:0016021								14	14	No	Yes	No	N/A
OG0000006	176	C. maximensis	CCC398	E4U21_005731-T1		PF07690	IPR011701,IPR020846,IPR036259	GO:0055085,GO:0016021								14	14	No	Yes	No	N/A
OG0000006	176	C. purpurea	Clav04	E4U22_001693-T1		PF07690,PF06609	IPR011701,IPR020846,IPR036259	GO:0055085,GO:0016021								15	13	No	Yes	No	N/A
OG0000006	176	C. purpurea	Clav04	E4U22_002137-T1		PF07690	IPR011701,IPR020846,IPR036259	GO:0055085,GO:0016021				SMCOG1005	Cluster_17.2,Cluster_17.1			14	14	No	Yes	No	N/A
OG0000006	176	C. purpurea	Clav04	E4U22_008472-T1		PF07690	IPR011701,IPR020846,IPR036259	GO:0055085,GO:0016021								14	14	No	Yes	No	N/A
OG0000006	176	C. purpurea	LM28	E4U23_002269-T1		PF07690,PF06609	IPR011701,IPR020846,IPR036259	GO:0055085,GO:0016021								15	13	No	Yes	No	N/A
OG0000006	176	C. purpurea	LM28	E4U23_002984-T1		PF07690	IPR011701,IPR020846,IPR036259	GO:0055085,GO:0016021								14	14	No	Yes	No	N/A
OG0000006	176	C. purpurea	LM28	E4U23_003422-T1		PF07690	IPR011701,IPR020846,IPR036259	GO:0055085,GO:0016021				SMCOG1005	Cluster_262.2,Cluster_262.1			14	14	No	Yes	No	N/A
OG0000006	176	C. purpurea	LM30	E4U24_004655-T1		PF07690	IPR011701,IPR020846,IPR036259	GO:0055085,GO:0016021								14	14	No	Yes	No	N/A
OG0000006	176	C. purpurea	LM30	E4U24_005955-T1		PF07690	IPR011701,IPR020846,IPR036259	GO:0055085,GO:0016021				SMCOG1005	Cluster_5.2,Cluster_5.1			14	14	No	Yes	No	N/A
OG0000006	176	C. purpurea	LM30	E4U24_008198-T1		PF07690,PF06609	IPR011701,IPR020846,IPR036259	GO:0055085,GO:0016021				SMCOG1005	Cluster_9.1			15	13	No	Yes	No	N/A
OG0000006	176	C. purpurea	LM33	E4U25_000531-T1		PF07690,PF06609	IPR011701,IPR020846,IPR036259	GO:0055085,GO:0016021								15	13	No	Yes	No	N/A
OG0000006	176	C. purpurea	LM33	E4U25_000731-T1		PF07690	IPR011701,IPR020846,IPR036259	GO:0055085,GO:0016021				SMCOG1005	Cluster_12.2,Cluster_12.1			14	14	No	Yes	No	N/A
OG0000006	176	C. purpurea	LM33	E4U25_004512-T1		PF07690	IPR011701,IPR020846,IPR036259	GO:0055085,GO:0016021								14	14	No	Yes	No	N/A
OG0000006	176	C. purpurea	LM39	E4U26_003150-T1		PF07690	IPR011701,IPR020846,IPR036259	GO:0055085,GO:0016021								14	14	No	Yes	No	N/A
OG0000006	176	C. purpurea	LM39	E4U26_003694-T1		PF07690	IPR011701,IPR020846,IPR036259	GO:0055085,GO:0016021				SMCOG1005	Cluster_3.2,Cluster_3.1			14	14	No	Yes	No	N/A
OG0000006	176	C. purpurea	LM39	E4U26_007222-T1		PF07690,PF06609	IPR011701,IPR020846,IPR036259	GO:0055085,GO:0016021								15	13	No	Yes	No	N/A
OG0000006	176	C. purpurea	LM232	E4U27_001938-T1		PF07690	IPR011701,IPR020846,IPR036259	GO:0055085,GO:0016021				SMCOG1005	Cluster_18.1,Cluster_18.2			14	14	No	Yes	No	N/A
OG0000006	176	C. purpurea	LM232	E4U27_002038-T1		PF07690,PF06609	IPR011701,IPR020846,IPR036259	GO:0055085,GO:0016021								15	13	No	Yes	No	N/A
OG0000006	176	C. purpurea	LM232	E4U27_008338-T1		PF07690	IPR011701,IPR020846,IPR036259	GO:0055085,GO:0016021								14	14	No	Yes	No	N/A
OG0000006	176	C. purpurea	LM470	E4U28_001777-T1		PF07690	IPR011701,IPR020846,IPR036259	GO:0055085,GO:0016021								6	6	No	Yes	No	N/A
OG0000006	176	C. purpurea	LM470	E4U28_002995-T1		PF07690	IPR011701,IPR020846,IPR036259	GO:0055085,GO:0016021								14	14	No	Yes	No	N/A
OG0000006	176	C. purpurea	LM470	E4U28_005306-T1			IPR036259					SMCOG1005	Cluster_456.1		Secreted		6	No	No	No	N/A
OG0000006	176	C. purpurea	LM470	E4U28_007397-T1		PF07690	IPR011701,IPR020846,IPR036259	GO:0055085,GO:0016021								14	14	No	Yes	No	N/A
OG0000006	176	C. ripicola	LM220	E4U30_000387-T1		PF07690,PF06609	IPR011701,IPR020846,IPR036259	GO:0055085,GO:0016021				SMCOG1005	Cluster_11.1			15	15	No	Yes	No	N/A
OG0000006	176	C. ripicola	LM220	E4U30_000399-T1		PF07690	IPR011701,IPR020846,IPR036259	GO:0055085,GO:0016021				SMCOG1005	Cluster_11.3,Cluster_11.2			14	14	No	Yes	No	N/A
OG0000006	176	C. ripicola	LM220	E4U30_007931-T1		PF07690	IPR011701,IPR020846,IPR036259	GO:0055085,GO:0016021								14	14	No	Yes	No	N/A
OG0000006	176	C. ripicola	LM219	E4U31_000063-T1		PF07690	IPR011701,IPR020846,IPR036259	GO:0055085,GO:0016021				SMCOG1005	Cluster_1.2,Cluster_1.1			14	14	No	Yes	No	N/A
OG0000006	176	C. ripicola	LM219	E4U31_000075-T1		PF07690,PF06609	IPR011701,IPR020846,IPR036259	GO:0055085,GO:0016021				SMCOG1005	Cluster_1.3			15	15	No	Yes	No	N/A
OG0000006	176	C. ripicola	LM219	E4U31_007810-T1		PF07690	IPR011701,IPR020846,IPR036259	GO:0055085,GO:0016021								14	14	No	Yes	No	N/A
OG0000006	176	C. perihumidiphila	LM81	E4U32_000505-T1		PF07690	IPR011701,IPR020846,IPR036259	GO:0055085,GO:0016021								14	14	No	Yes	No	N/A
OG0000006	176	C. perihumidiphila	LM81	E4U32_006419-T1		PF07690,PF06609	IPR011701,IPR020846,IPR036259	GO:0055085,GO:0016021				SMCOG1005	Cluster_55.1			15	15	No	Yes	No	N/A
OG0000006	176	C. perihumidiphila	LM81	E4U32_006431-T1		PF07690	IPR011701,IPR020846,IPR036259	GO:0055085,GO:0016021				SMCOG1005	Cluster_55.3,Cluster_55.2			14	14	No	Yes	No	N/A
OG0000006	176	C. occidentalis	LM78	E4U33_000008-T1		PF07690	IPR011701,IPR020846,IPR036259	GO:0055085,GO:0016021				SMCOG1005	Cluster_1.2,Cluster_1.1			14	14	No	Yes	No	N/A
OG0000006	176	C. occidentalis	LM78	E4U33_001412-T1		PF07690,PF06609	IPR011701,IPR020846,IPR036259	GO:0055085,GO:0016021				SMCOG1005	Cluster_141.1			15	15	No	Yes	No	N/A
OG0000006	176	C. occidentalis	LM78	E4U33_004510-T1		PF07690	IPR011701,IPR020846,IPR036259	GO:0055085,GO:0016021								14	13	No	Yes	No	N/A
OG0000006	176	C. purpurea	LM469	E4U34_004911-T1		PF07690	IPR011701,IPR020846,IPR036259	GO:0055085,GO:0016021				SMCOG1005	Cluster_4.2,Cluster_4.1			14	14	No	Yes	No	N/A
OG0000006	176	C. purpurea	LM469	E4U34_007157-T1		PF07690,PF06609	IPR011701,IPR020846,IPR036259	GO:0055085,GO:0016021				SMCOG1005	Cluster_7.1			15	13	No	Yes	No	N/A
OG0000006	176	C. purpurea	LM469	E4U34_007950-T1		PF07690	IPR011701,IPR020846,IPR036259	GO:0055085,GO:0016021								14	14	No	Yes	No	N/A
OG0000006	176	C. purpurea	LM60	E4U35_000562-T1		PF07690,PF06609	IPR011701,IPR020846,IPR036259	GO:0055085,GO:0016021				SMCOG1005	Cluster_115.1			15	13	No	Yes	No	N/A
OG0000006	176	C. purpurea	LM60	E4U35_003787-T1		PF07690	IPR011701,IPR020846,IPR036259	GO:0055085,GO:0016021				SMCOG1005	Cluster_307.1,Cluster_307.2			14	14	No	Yes	No	N/A
OG0000006	176	C. purpurea	LM60	E4U35_007598-T1		PF07690	IPR011701,IPR020846,IPR036259	GO:0055085,GO:0016021								14	14	No	Yes	No	N/A
OG0000006	176	C. purpurea	LM223	E4U36_000159-T1		PF07690,PF06609	IPR011701,IPR020846,IPR036259	GO:0055085,GO:0016021				SMCOG1005	Cluster_101.1			15	13	No	Yes	No	N/A
OG0000006	176	C. purpurea	LM223	E4U36_000592-T1		PF07690	IPR011701,IPR020846,IPR036259	GO:0055085,GO:0016021				SMCOG1005	Cluster_118.2,Cluster_118.1			14	14	No	Yes	No	N/A
OG0000006	176	C. purpurea	LM223	E4U36_003539-T1		PF07690	IPR011701,IPR020846,IPR036259	GO:0055085,GO:0016021								14	14	No	Yes	No	N/A
OG0000006	176	C. purpurea	LM469	E4U37_001082-T1		PF07690	IPR011701,IPR020846,IPR036259	GO:0055085,GO:0016021				SMCOG1005	Cluster_14.1,Cluster_14.2			14	14	No	Yes	No	N/A
OG0000006	176	C. purpurea	LM469	E4U37_006615-T1		PF07690	IPR011701,IPR020846,IPR036259	GO:0055085,GO:0016021								14	14	No	Yes	No	N/A
OG0000006	176	C. purpurea	LM469	E4U37_007212-T1		PF07690,PF06609	IPR011701,IPR020846,IPR036259	GO:0055085,GO:0016021				SMCOG1005	Cluster_71.1			15	13	No	Yes	No	N/A
OG0000006	176	C. purpurea	LM474	E4U38_000321-T1		PF07690,PF06609	IPR011701,IPR020846,IPR036259	GO:0055085,GO:0016021				SMCOG1005	Cluster_106.1			15	13	No	Yes	No	N/A
OG0000006	176	C. purpurea	LM474	E4U38_001605-T1		PF07690	IPR011701,IPR020846,IPR036259	GO:0055085,GO:0016021				SMCOG1005	Cluster_160.2,Cluster_160.1			14	14	No	Yes	No	N/A
OG0000006	176	C. purpurea	LM474	E4U38_003077-T1		PF07690	IPR011701,IPR020846,IPR036259	GO:0055085,GO:0016021								14	14	No	Yes	No	N/A
OG0000006	176	C. quebecensis	Clav50	E4U39_000421-T1		PF07690	IPR011701,IPR020846,IPR036259	GO:0055085,GO:0016021				SMCOG1005	Cluster_11.1,Cluster_11.2			14	14	No	Yes	No	N/A
OG0000006	176	C. quebecensis	Clav50	E4U39_004183-T1		PF07690	IPR011701,IPR020846,IPR036259	GO:0055085,GO:0016021								14	13	No	Yes	No	N/A
OG0000006	176	C. quebecensis	Clav50	E4U39_005248-T1		PF07690,PF06609	IPR011701,IPR020846,IPR036259	GO:0055085,GO:0016021				SMCOG1005	Cluster_43.1			15	15	No	Yes	No	N/A
OG0000006	176	C. quebecensis	LM458	E4U40_002422-T1		PF07690	IPR011701,IPR020846,IPR036259	GO:0055085,GO:0016021				SMCOG1005	Cluster_22.2,Cluster_22.1			14	14	No	Yes	No	N/A
OG0000006	176	C. quebecensis	LM458	E4U40_004734-T1		PF07690	IPR011701,IPR020846,IPR036259	GO:0055085,GO:0016021								14	14	No	Yes	No	N/A
OG0000006	176	C. quebecensis	LM458	E4U40_007018-T1		PF07690,PF06609	IPR011701,IPR020846,IPR036259	GO:0055085,GO:0016021								15	15	No	Yes	No	N/A
OG0000006	176	C. citrina	CCC265	E4U41_001678-T1		PF07690	IPR011701,IPR020846,IPR036259	GO:0055085,GO:0016021								14	12	No	Yes	No	N/A
OG0000006	176	C. citrina	CCC265	E4U41_002923-T1		PF07690	IPR011701,IPR020846,IPR036259	GO:0055085,GO:0016021								14	14	No	Yes	No	N/A
OG0000006	176	C. citrina	CCC265	E4U41_003382-T1		PF07690,PF06609	IPR011701,IPR020846,IPR036259	GO:0055085,GO:0016021								14	14	No	Yes	No	N/A
OG0000006	176	C. citrina	CCC265	E4U41_004082-T1												1	1	No	Yes	No	N/A
OG0000006	176	C. citrina	CCC265	E4U41_004333-T1		PF07690	IPR011701,IPR020846,IPR036259	GO:0055085,GO:0016021								13	13	No	Yes	No	N/A
OG0000006	176	C. africana	CCC489	E4U42_000174-T1		PF07690,PF06609	IPR011701,IPR020846,IPR036259	GO:0055085,GO:0016021								14	14	No	Yes	No	N/A
OG0000006	176	C. africana	CCC489	E4U42_001187-T1		PF07690,PF06609	IPR011701,IPR020846,IPR036259	GO:0055085,GO:0016021								13	13	No	Yes	No	N/A
OG0000006	176	C. africana	CCC489	E4U42_005944-T1		PF07690	IPR011701,IPR020846,IPR036259	GO:0055085,GO:0016021								14	14	No	Yes	No	N/A
OG0000006	176	C. pusilla	CCC602	E4U43_002862-T1		PF07690,PF06609	IPR011701,IPR020846,IPR036259	GO:0055085,GO:0016021								12	12	No	Yes	No	N/A
OG0000006	176	C. pusilla	CCC602	E4U43_002915-T1		PF07690,PF06609	IPR011701,IPR020846,IPR036259	GO:0055085,GO:0016021								14	14	No	Yes	No	N/A
OG0000006	176	C. pusilla	CCC602	E4U43_003925-T1		PF07690	IPR011701,IPR020846,IPR036259	GO:0055085,GO:0016021								15	14	No	Yes	No	N/A
OG0000006	176	C. pusilla	CCC602	E4U43_006694-T1		PF07690	IPR011701,IPR020846,IPR036259	GO:0055085,GO:0016021				SMCOG1005	Cluster_470.1			14	14	No	Yes	No	N/A
OG0000006	176	C. pusilla	CCC602	E4U43_007983-T1		PF07690	IPR011701,IPR020846,IPR036259	GO:0055085,GO:0016021								14	14	No	Yes	No	N/A
OG0000006	176	C. purpurea	Clav26	E4U44_002938-T1		PF07690	IPR011701,IPR020846,IPR036259	GO:0055085,GO:0016021								14	14	No	Yes	No	N/A
OG0000006	176	C. purpurea	Clav26	E4U44_006332-T1		PF07690,PF06609	IPR011701,IPR020846,IPR036259	GO:0055085,GO:0016021								15	13	No	Yes	No	N/A
OG0000006	176	C. purpurea	Clav26	E4U44_007362-T1		PF07690	IPR011701,IPR020846,IPR036259	GO:0055085,GO:0016021				SMCOG1005	Cluster_68.1,Cluster_68.2			14	14	No	Yes	No	N/A
OG0000006	176	C. purpurea	Clav46	E4U45_000514-T1		PF07690,PF06609	IPR011701,IPR020846,IPR036259	GO:0055085,GO:0016021				SMCOG1005	Cluster_113.1			15	13	No	Yes	No	N/A
OG0000006	176	C. purpurea	Clav46	E4U45_000571-T1		PF07690	IPR011701,IPR020846,IPR036259	GO:0055085,GO:0016021								14	14	No	Yes	No	N/A
OG0000006	176	C. purpurea	Clav46	E4U45_005952-T1		PF07690	IPR011701,IPR020846,IPR036259	GO:0055085,GO:0016021				SMCOG1005	Cluster_5.2,Cluster_5.1			14	14	No	Yes	No	N/A
OG0000006	176	C. purpurea	Clav55	E4U46_000310-T1		PF07690	IPR011701,IPR020846,IPR036259	GO:0055085,GO:0016021				SMCOG1005	Cluster_106.2,Cluster_106.1			14	14	No	Yes	No	N/A
OG0000006	176	C. purpurea	Clav55	E4U46_006414-T1		PF07690,PF06609	IPR011701,IPR020846,IPR036259	GO:0055085,GO:0016021								15	13	No	Yes	No	N/A
OG0000006	176	C. purpurea	Clav55	E4U46_007978-T1		PF07690	IPR011701,IPR020846,IPR036259	GO:0055085,GO:0016021								14	14	No	Yes	No	N/A
OG0000006	176	C. purpurea	LM4	E4U47_000140-T1		PF07690	IPR011701,IPR020846,IPR036259	GO:0055085,GO:0016021				SMCOG1005	Cluster_100.1,Cluster_100.2			14	14	No	Yes	No	N/A
OG0000006	176	C. purpurea	LM4	E4U47_002612-T1		PF07690,PF06609	IPR011701,IPR020846,IPR036259	GO:0055085,GO:0016021				SMCOG1005	Cluster_221.1			15	13	No	Yes	No	N/A
OG0000006	176	C. purpurea	LM4	E4U47_007904-T1		PF07690	IPR011701,IPR020846,IPR036259	GO:0055085,GO:0016021								14	14	No	Yes	No	N/A
OG0000006	176	C. purpurea	LM5	E4U48_002546-T1		PF07690	IPR011701,IPR020846,IPR036259	GO:0055085,GO:0016021								14	14	No	Yes	No	N/A
OG0000006	176	C. purpurea	LM5	E4U48_007197-T1		PF07690	IPR011701,IPR020846,IPR036259	GO:0055085,GO:0016021				SMCOG1005	Cluster_7.1,Cluster_7.2			14	14	No	Yes	No	N/A
OG0000006	176	C. purpurea	LM5	E4U48_007590-T1		PF07690,PF06609	IPR011701,IPR020846,IPR036259	GO:0055085,GO:0016021				SMCOG1005	Cluster_77.1			15	13	No	Yes	No	N/A
OG0000006	176	C. purpurea	LM14	E4U49_000155-T1		PF07690	IPR011701,IPR020846,IPR036259	GO:0055085,GO:0016021				SMCOG1005	Cluster_10.1,Cluster_10.2			14	14	No	Yes	No	N/A
OG0000006	176	C. purpurea	LM14	E4U49_000177-T1		PF07690	IPR011701,IPR020846,IPR036259	GO:0055085,GO:0016021								14	14	No	Yes	No	N/A
OG0000006	176	C. purpurea	LM14	E4U49_006689-T1		PF07690,PF06609	IPR011701,IPR020846,IPR036259	GO:0055085,GO:0016021								15	13	No	Yes	No	N/A
OG0000006	176	C. purpurea	LM71	E4U50_003988-T1		PF07690	IPR011701,IPR020846,IPR036259	GO:0055085,GO:0016021				SMCOG1005	Cluster_32.1,Cluster_32.2			14	14	No	Yes	No	N/A
OG0000006	176	C. purpurea	LM71	E4U50_007935-T1		PF07690	IPR011701,IPR020846,IPR036259	GO:0055085,GO:0016021								14	14	No	Yes	No	N/A
OG0000006	176	C. purpurea	LM71	E4U50_008314-T1		PF07690,PF06609	IPR011701,IPR020846,IPR036259	GO:0055085,GO:0016021				SMCOG1005	Cluster_95.1			15	13	No	Yes	No	N/A
OG0000006	176	C. purpurea	LM233	E4U51_001901-T1		PF07690,PF06609	IPR011701,IPR020846,IPR036259	GO:0055085,GO:0016021				SMCOG1005	Cluster_177.1			15	13	No	Yes	No	N/A
OG0000006	176	C. purpurea	LM233	E4U51_005455-T1		PF07690	IPR011701,IPR020846,IPR036259	GO:0055085,GO:0016021				SMCOG1005	Cluster_436.2,Cluster_436.1			14	14	No	Yes	No	N/A
OG0000006	176	C. purpurea	LM233	E4U51_008404-T1		PF07690	IPR011701,IPR020846,IPR036259	GO:0055085,GO:0016021								14	14	No	Yes	No	N/A
OG0000006	176	C. spartinae	CCC535	E4U52_002805-T1		PF07690	IPR011701,IPR020846,IPR036259	GO:0055085,GO:0016021				SMCOG1005	Cluster_236.1,Cluster_236.2			14	14	No	Yes	No	N/A
OG0000006	176	C. spartinae	CCC535	E4U52_003546-T1		PF07690,PF06609	IPR011701,IPR020846,IPR036259	GO:0055085,GO:0016021								15	15	No	Yes	No	N/A
OG0000006	176	C. spartinae	CCC535	E4U52_003869-T1		PF07690	IPR011701,IPR020846,IPR036259	GO:0055085,GO:0016021								14	14	No	Yes	No	N/A
OG0000006	176	C. sorghi	CCC632	E4U53_002789-T1		PF07690,PF06609	IPR011701,IPR020846,IPR036259	GO:0055085,GO:0016021								14	13	No	Yes	No	N/A
OG0000006	176	C. sorghi	CCC632	E4U53_004567-T1		PF07690,PF06609	IPR011701,IPR020846,IPR036259	GO:0055085,GO:0016021								14	15	No	Yes	No	N/A
OG0000006	176	C. sorghi	CCC632	E4U53_006259-T1		PF07690	IPR011701,IPR020846,IPR036259	GO:0055085,GO:0016021								14	12	No	Yes	No	N/A
OG0000006	176	C. lovelessii	CCC647	E4U54_002071-T1		PF07690	IPR011701,IPR020846,IPR036259	GO:0055085,GO:0016021				SMCOG1005	Cluster_1707.1			9	8	No	Yes	No	N/A
OG0000006	176	C. lovelessii	CCC647	E4U54_003520-T1		PF07690,PF06609	IPR011701,IPR020846,IPR036259	GO:0055085,GO:0016021								14	14	No	Yes	No	N/A
OG0000006	176	C. lovelessii	CCC647	E4U54_003995-T1		PF07690	IPR011701,IPR020846,IPR036259	GO:0055085,GO:0016021								14	14	No	Yes	No	N/A
OG0000006	176	C. lovelessii	CCC647	E4U54_005234-T1			IPR036259									4	3	No	Yes	No	N/A
OG0000006	176	C. lovelessii	CCC647	E4U54_005984-T1												1	1	No	Yes	No	N/A
OG0000006	176	C. lovelessii	CCC647	E4U54_006217-T1		PF07690	IPR011701,IPR020846,IPR036259	GO:0055085,GO:0016021								7	7	No	Yes	No	N/A
OG0000006	176	C. lovelessii	CCC647	E4U54_008058-T1		PF07690,PF06609	IPR011701,IPR020846,IPR036259	GO:0055085,GO:0016021								15	13	No	Yes	No	N/A
OG0000006	176	C. digitariae	CCC659	E4U55_003150-T1		PF07690,PF06609	IPR011701,IPR020846,IPR036259	GO:0055085,GO:0016021								14	14	No	Yes	No	N/A
OG0000006	176	C. digitariae	CCC659	E4U55_004044-T1		PF07690	IPR011701,IPR020846,IPR036259	GO:0055085,GO:0016021								14	14	No	Yes	No	N/A
OG0000006	176	C. digitariae	CCC659	E4U55_005430-T1		PF07690,PF06609	IPR011701,IPR020846,IPR036259	GO:0055085,GO:0016021								14	14	No	Yes	No	N/A
OG0000006	176	C. digitariae	CCC659	E4U55_005916-T1		PF07690	IPR011701,IPR020846,IPR036259	GO:0055085,GO:0016021								13	12	No	Yes	No	N/A
OG0000006	176	C. digitariae	CCC659	E4U55_007808-T1		PF07690	IPR011701,IPR020846,IPR036259	GO:0055085,GO:0016021				SMCOG1005	Cluster_89.2,Cluster_89.1			12	12	No	Yes	No	N/A
OG0000006	176	C. digitariae	CCC659	E4U55_007910-T1		PF07690	IPR011701,IPR020846,IPR036259	GO:0055085,GO:0016021								14	14	No	Yes	No	N/A
OG0000006	176	C. digitariae	CCC659	E4U55_007956-T1												1	1	No	Yes	No	N/A
OG0000006	176	C. arundinis	CCC1102	E4U56_000628-T1		PF07690	IPR011701,IPR020846,IPR036259	GO:0055085,GO:0016021				SMCOG1005	Cluster_113.1,Cluster_113.2			14	14	No	Yes	No	N/A
OG0000006	176	C. arundinis	CCC1102	E4U56_000862-T1		PF07690	IPR011701,IPR020846,IPR036259	GO:0055085,GO:0016021								14	14	No	Yes	No	N/A
OG0000006	176	C. arundinis	CCC1102	E4U56_003195-T1		PF07690,PF06609	IPR011701,IPR020846,IPR036259	GO:0055085,GO:0016021				SMCOG1005	Cluster_210.1			15	15	No	Yes	No	N/A
OG0000006	176	C. arundinis	LM582	E4U57_002781-T1		PF07690	IPR011701,IPR020846,IPR036259	GO:0055085,GO:0016021								14	14	No	Yes	No	N/A
OG0000006	176	C. arundinis	LM582	E4U57_004846-T1		PF07690	IPR011701,IPR020846,IPR036259	GO:0055085,GO:0016021				SMCOG1005	Cluster_37.1,Cluster_37.2			14	14	No	Yes	No	N/A
OG0000006	176	C. arundinis	LM582	E4U57_004860-T1		PF07690,PF06609	IPR011701,IPR020846,IPR036259	GO:0055085,GO:0016021				SMCOG1005	Cluster_37.3			15	15	No	Yes	No	N/A
OG0000006	176	C. cyperi	CCC1219	E4U58_002971-T1		PF07690	IPR011701,IPR020846,IPR036259	GO:0055085,GO:0016021								14	14	No	Yes	No	N/A
OG0000006	176	C. cyperi	CCC1219	E4U58_005775-T1		PF07690	IPR011701,IPR020846,IPR036259	GO:0055085,GO:0016021								14	14	No	Yes	No	N/A
OG0000006	176	C. cyperi	CCC1219	E4U58_007053-T1		PF07690,PF06609	IPR011701,IPR020846,IPR036259	GO:0055085,GO:0016021								15	15	No	Yes	No	N/A
OG0000006	176	C. monticola	CCC1483	E4U59_000669-T1		PF07690	IPR011701,IPR020846,IPR036259	GO:0055085,GO:0016021								14	14	No	Yes	No	N/A
OG0000006	176	C. monticola	CCC1483	E4U59_002839-T1		PF07690	IPR011701,IPR020846,IPR036259	GO:0055085,GO:0016021								14	14	No	Yes	No	N/A
OG0000006	176	C. monticola	CCC1483	E4U59_003957-T1		PF07690,PF06609	IPR011701,IPR020846,IPR036259	GO:0055085,GO:0016021								15	15	No	Yes	No	N/A
OG0000006	176	C. pazoutovae	CCC1485	E4U60_001528-T1		PF07690,PF06609	IPR011701,IPR020846,IPR036259	GO:0055085,GO:0016021				SMCOG1005	Cluster_162.1			13	13	No	Yes	No	N/A
OG0000006	176	C. pazoutovae	CCC1485	E4U60_006302-T1		PF07690	IPR011701,IPR020846,IPR036259	GO:0055085,GO:0016021				SMCOG1005	Cluster_60.1,Cluster_60.2			14	14	No	Yes	No	N/A
OG0000006	176	C. pazoutovae	CCC1485	E4U60_007564-T1		PF07690	IPR011701,IPR020846,IPR036259	GO:0055085,GO:0016021								14	14	No	Yes	No	N/A
OG0000006	176	C. capensis	CCC1504	E4U61_000451-T1		PF07690	IPR011701,IPR020846,IPR036259	GO:0055085,GO:0016021				SMCOG1005	Cluster_110.2,Cluster_110.1			14	14	No	Yes	No	N/A
OG0000006	176	C. capensis	CCC1504	E4U61_001248-T1		PF07690,PF06609	IPR011701,IPR020846,IPR036259	GO:0055085,GO:0016021				SMCOG1005	Cluster_146.1			15	13	No	Yes	No	N/A
OG0000006	176	C. capensis	CCC1504	E4U61_006652-T1		PF07690	IPR011701,IPR020846,IPR036259	GO:0055085,GO:0016021								14	14	No	Yes	No	N/A
OG0000007	967	C. purpurea	20.1	CCE26704.1										Secreted	Secreted			Yes	No	Yes	0.889
OG0000007	967	C. purpurea	20.1	CCE26705.1										Secreted	Secreted			Yes	No	Yes	0.747
OG0000007	967	C. purpurea	20.1	CCE26706.1										Secreted	Secreted			Yes	No	Yes	0.766
OG0000007	967	C. purpurea	20.1	CCE26707.1										Secreted	Secreted			Yes	No	Yes	0.632
OG0000007	967	C. purpurea	20.1	CCE26708.1										Secreted	Secreted			Yes	No	Yes	0.917
OG0000007	967	C. purpurea	20.1	CCE27946.1										Secreted	Secreted			Yes	No	Yes	0.894
OG0000007	967	C. purpurea	20.1	CCE27947.1										Secreted	Secreted			Yes	No	Yes	0.935
OG0000007	967	C. purpurea	20.1	CCE27948.1										Secreted	Secreted			Yes	No	Yes	0.831
OG0000007	967	C. purpurea	20.1	CCE28492.1										Secreted	Secreted			Yes	No	No	N/A
OG0000007	967	C. purpurea	20.1	CCE28493.1										Secreted	Secreted			Yes	No	Yes	0.875
OG0000007	967	C. purpurea	20.1	CCE28495.1										Secreted	Secreted			Yes	No	Yes	0.891
OG0000007	967	C. purpurea	20.1	CCE28496.1										Secreted	Secreted			Yes	No	Yes	0.878
OG0000007	967	C. purpurea	20.1	CCE28497.1										Secreted	Secreted			Yes	No	Yes	0.719
OG0000007	967	C. purpurea	20.1	CCE29076.1										Secreted	Secreted			Yes	No	Yes	0.88
OG0000007	967	C. purpurea	20.1	CCE29077.1										Secreted	Secreted			Yes	No	No	N/A
OG0000007	967	C. purpurea	20.1	CCE35274.1										Secreted	Secreted			Yes	No	Yes	0.906
OG0000007	967	C. purpurea	20.1	CCE35277.1										Secreted	Secreted			Yes	No	Yes	0.95
OG0000007	967	C. purpurea	20.1	CCE30620.1										Secreted	Secreted		1	No	No	No	N/A
OG0000007	967	C. purpurea	20.1	CCE31113.1										Secreted	Secreted			Yes	No	Yes	0.92
OG0000007	967	C. purpurea	20.1	CCE33802.1										Secreted	Secreted			Yes	No	No	N/A
OG0000007	967	C. purpurea	20.1	CCE33803.1										Secreted	Secreted			Yes	No	Yes	0.724
OG0000007	967	C. purpurea	20.1	CCE34160.1										Secreted	Secreted			Yes	No	Yes	0.72
OG0000007	967	C. purpurea	20.1	CCE34161.1										Secreted	Secreted		1	No	No	No	N/A
OG0000007	967	C. purpurea	20.1	CCE34162.1										Secreted	Secreted			Yes	No	Yes	0.769
OG0000007	967	C. purpurea	20.1	CCE34163.1										Secreted	Secreted			Yes	No	Yes	0.953
OG0000007	967	C. purpurea	20.1	CCE34164.1										Secreted	Secreted			Yes	No	Yes	0.811
OG0000007	967	C. purpurea	20.1	CCE34176.1										Secreted	Secreted			Yes	No	Yes	0.948
OG0000007	967	C. purpurea	20.1	CCE34177.1										Secreted	Secreted			Yes	No	Yes	0.823
OG0000007	967	C. purpurea	20.1	CCE34178.1										Secreted	Secreted			Yes	No	Yes	0.922
OG0000007	967	C. purpurea	20.1	CCE34179.1										Secreted	Secreted			Yes	No	Yes	0.747
OG0000007	967	C. fusiformis	PRL 1980	fgenesh_masked-contig00339-processed-gene-0.18										Secreted	Secreted			Yes	No	Yes	0.86
OG0000007	967	C. fusiformis	PRL 1980	snap_masked-contig00389-processed-gene-0.18										Secreted	Secreted			Yes	No	Yes	0.881
OG0000007	967	C. fusiformis	PRL 1980	snap_masked-contig00389-processed-gene-0.19										Secreted	Secreted			Yes	No	Yes	0.946
OG0000007	967	C. aff. purpurea	Clav52	E4U09_000327-T1										Secreted	Secreted			Yes	No	Yes	0.715
OG0000007	967	C. aff. purpurea	Clav52	E4U09_001429-T1										Secreted	Secreted			Yes	No	Yes	0.917
OG0000007	967	C. aff. purpurea	Clav52	E4U09_001430-T1										Secreted	Secreted			Yes	No	Yes	0.856
OG0000007	967	C. aff. purpurea	Clav52	E4U09_001434-T1										Secreted	Secreted			Yes	No	Yes	0.709
OG0000007	967	C. aff. purpurea	Clav52	E4U09_001548-T1										Secreted	Secreted			Yes	No	Yes	0.786
OG0000007	967	C. aff. purpurea	Clav52	E4U09_001549-T1										Secreted	Secreted			Yes	No	Yes	0.905
OG0000007	967	C. aff. purpurea	Clav52	E4U09_001611-T1												1		No	No	No	N/A
OG0000007	967	C. aff. purpurea	Clav52	E4U09_001612-T1										Secreted	Secreted			Yes	No	Yes	0.919
OG0000007	967	C. aff. purpurea	Clav52	E4U09_004048-T1										Secreted	Secreted			Yes	No	Yes	0.929
OG0000007	967	C. aff. purpurea	Clav52	E4U09_004049-T1										Secreted	Secreted			Yes	No	Yes	0.869
OG0000007	967	C. aff. purpurea	Clav52	E4U09_004051-T1										Secreted	Secreted			Yes	No	No	N/A
OG0000007	967	C. aff. purpurea	Clav52	E4U09_004052-T1										Secreted	Secreted		1	No	No	No	N/A
OG0000007	967	C. aff. purpurea	Clav52	E4U09_007098-T1										Secreted	Secreted			Yes	No	Yes	0.922
OG0000007	967	C. aff. purpurea	Clav52	E4U09_007212-T1										Secreted	Secreted			Yes	No	Yes	0.922
OG0000007	967	C. aff. purpurea	Clav52	E4U09_007213-T1										Secreted	Secreted			Yes	No	Yes	0.943
OG0000007	967	C. aff. purpurea	Clav52	E4U09_007214-T1										Secreted	Secreted			Yes	No	Yes	0.829
OG0000007	967	C. aff. purpurea	Clav52	E4U09_007215-T1										Secreted	Secreted			Yes	No	Yes	0.886
OG0000007	967	C. aff. purpurea	Clav52	E4U09_007340-T1										Secreted	Secreted			Yes	No	Yes	0.811
OG0000007	967	C. aff. purpurea	Clav52	E4U09_007341-T1										Secreted	Secreted			Yes	No	Yes	0.954
OG0000007	967	C. aff. purpurea	Clav52	E4U09_007342-T1											Secreted			No	No	No	N/A
OG0000007	967	C. aff. purpurea	Clav52	E4U09_007752-T1										Secreted	Secreted			Yes	No	Yes	0.611
OG0000007	967	C. purpurea	LM207	E4U10_000732-T1										Secreted	Secreted			Yes	No	Yes	0.921
OG0000007	967	C. purpurea	LM207	E4U10_000733-T1										Secreted	Secreted			Yes	No	Yes	0.774
OG0000007	967	C. purpurea	LM207	E4U10_000734-T1										Secreted	Secreted			Yes	No	Yes	0.736
OG0000007	967	C. purpurea	LM207	E4U10_000791-T1										Secreted	Secreted			Yes	No	Yes	0.914
OG0000007	967	C. purpurea	LM207	E4U10_000792-T1														No	No	No	N/A
OG0000007	967	C. purpurea	LM207	E4U10_000793-T1										Secreted	Secreted			Yes	No	Yes	0.905
OG0000007	967	C. purpurea	LM207	E4U10_001020-T1										Secreted	Secreted		1	No	No	No	N/A
OG0000007	967	C. purpurea	LM207	E4U10_001021-T1										Secreted	Secreted			Yes	No	No	N/A
OG0000007	967	C. purpurea	LM207	E4U10_001022-T1										Secreted	Secreted			Yes	No	Yes	0.9
OG0000007	967	C. purpurea	LM207	E4U10_001024-T1										Secreted	Secreted			Yes	No	Yes	0.92
OG0000007	967	C. purpurea	LM207	E4U10_001025-T1										Secreted	Secreted			Yes	No	Yes	0.878
[truncated: 217,783+ more rows]
