# Supplementary material for: Whole-Genome Comparisons of Ergot Fungi Reveals the Divergence and Evolution of Species within the Genus Claviceps Are the Result of Varying Mechanisms Driving Genome Evolution and Host Range Expansion
Source: Genome Biol Evol. 2021 Jan 29;13(2):evaa267. doi: 10.1093/gbe/evaa267 (PMC7883665; doi:10.1093/gbe/evaa267)
Supplement: evaa267_Supplementary_Data [file evaa267_supplementary_data.zip › Additional_File_4_Table_S11-2.xlsx]

## Sheet: Table S10-2 OG0003583-OG0082266
Table S11-2: Orthogroups from OrthoFinder analysis of all 53 Claviceps genomes used in this study with corresponding functional classifications for each protein.
Gene_family_ID	Gene_family_size	Organism	Strain	Protein_id	Gene_product	PFAM_domains	Iprscan_domains	Gene_ontology	MEROPS	CAZy	2nd_metabolite_backbone	smCOGs	Antismash_cluster	SignalP	Phobius_secreted	Phobius_transmembrane_domains	TMHMM	Secretome	Transmembrane	EffecorP_candidate	EffectorP_score
OG0003583	53	C. purpurea	20.1	CCE26977.1		PF00899	IPR000594,IPR030667,IPR035985	GO:0008641,GO:0019781,GO:0045116										No	No	No	N/A
OG0003583	53	C. fusiformis	PRL 1980	maker-contig02967-augustus-gene-0.6		PF00899	IPR030667,IPR000594,IPR035985	GO:0045116,GO:0019781,GO:0008641										No	No	No	N/A
OG0003583	53	C. paspali	RRC 1481	maker-contig00018-snap-gene-0.159		PF00899	IPR000594,IPR030667,IPR035985	GO:0008641,GO:0019781,GO:0045116										No	No	No	N/A
OG0003583	53	C. aff. purpurea	Clav52	E4U09_003421-T1		PF00899	IPR030667,IPR000594,IPR035985	GO:0045116,GO:0019781,GO:0008641										No	No	No	N/A
OG0003583	53	C. purpurea	LM207	E4U10_006799-T1		PF00899	IPR000594,IPR030667,IPR035985	GO:0008641,GO:0019781,GO:0045116										No	No	No	N/A
OG0003583	53	C. purpurea	LM461	E4U11_005742-T1		PF00899	IPR030667,IPR000594,IPR035985	GO:0045116,GO:0019781,GO:0008641										No	No	No	N/A
OG0003583	53	C. purpurea	LM582	E4U12_000396-T1		PF00899	IPR000594,IPR030667,IPR035985	GO:0008641,GO:0019781,GO:0045116										No	No	No	N/A
OG0003583	53	C. humidiphila	LM576	E4U13_008176-T1		PF00899	IPR030667,IPR000594,IPR035985	GO:0045116,GO:0019781,GO:0008641										No	No	No	N/A
OG0003583	53	C. ripicola	LM454	E4U14_007327-T1		PF00899	IPR000594,IPR030667,IPR035985	GO:0008641,GO:0019781,GO:0045116										No	No	No	N/A
OG0003583	53	C. ripicola	LM218	E4U15_007624-T1		PF00899	IPR000594,IPR030667,IPR035985	GO:0008641,GO:0019781,GO:0045116										No	No	No	N/A
OG0003583	53	C. occidentalis	LM84	E4U16_007318-T1		PF00899	IPR030667,IPR000594,IPR035985	GO:0045116,GO:0019781,GO:0008641										No	No	No	N/A
OG0003583	53	C. occidentalis	LM77	E4U17_000566-T1		PF00899	IPR030667,IPR000594,IPR035985	GO:0045116,GO:0019781,GO:0008641										No	No	No	N/A
OG0003583	53	C. quebecensis	Clav32	E4U19_006764-T1		PF00899	IPR030667,IPR000594,IPR035985	GO:0045116,GO:0019781,GO:0008641										No	No	No	N/A
OG0003583	53	C. maximensis	CCC398	E4U21_007545-T1		PF00899	IPR030667,IPR000594,IPR035985	GO:0045116,GO:0019781,GO:0008641										No	No	No	N/A
OG0003583	53	C. purpurea	Clav04	E4U22_006216-T1		PF00899	IPR000594,IPR030667,IPR035985	GO:0008641,GO:0019781,GO:0045116										No	No	No	N/A
OG0003583	53	C. purpurea	LM28	E4U23_006514-T1		PF00899	IPR030667,IPR000594,IPR035985	GO:0045116,GO:0019781,GO:0008641										No	No	No	N/A
OG0003583	53	C. purpurea	LM30	E4U24_005540-T1		PF00899	IPR000594,IPR030667,IPR035985	GO:0008641,GO:0019781,GO:0045116										No	No	No	N/A
OG0003583	53	C. purpurea	LM33	E4U25_007468-T1		PF00899	IPR000594,IPR030667,IPR035985	GO:0008641,GO:0019781,GO:0045116										No	No	No	N/A
OG0003583	53	C. purpurea	LM39	E4U26_006206-T1		PF00899	IPR030667,IPR000594,IPR035985	GO:0045116,GO:0019781,GO:0008641										No	No	No	N/A
OG0003583	53	C. purpurea	LM232	E4U27_006040-T1		PF00899	IPR000594,IPR030667,IPR035985	GO:0008641,GO:0019781,GO:0045116										No	No	No	N/A
OG0003583	53	C. purpurea	LM470	E4U28_006195-T1		PF00899	IPR000594,IPR030667,IPR035985	GO:0008641,GO:0019781,GO:0045116										No	No	No	N/A
OG0003583	53	C. ripicola	LM220	E4U30_007995-T1		PF00899	IPR030667,IPR000594,IPR035985	GO:0045116,GO:0019781,GO:0008641										No	No	No	N/A
OG0003583	53	C. ripicola	LM219	E4U31_007830-T1		PF00899	IPR030667,IPR000594,IPR035985	GO:0045116,GO:0019781,GO:0008641										No	No	No	N/A
OG0003583	53	C. perihumidiphila	LM81	E4U32_007110-T1		PF00899	IPR030667,IPR000594,IPR035985	GO:0045116,GO:0019781,GO:0008641										No	No	No	N/A
OG0003583	53	C. occidentalis	LM78	E4U33_001046-T1		PF00899	IPR030667,IPR000594,IPR035985	GO:0045116,GO:0019781,GO:0008641										No	No	No	N/A
OG0003583	53	C. purpurea	LM469	E4U34_006698-T1		PF00899	IPR000594,IPR030667,IPR035985	GO:0008641,GO:0019781,GO:0045116										No	No	No	N/A
OG0003583	53	C. purpurea	LM60	E4U35_006849-T1		PF00899	IPR030667,IPR000594,IPR035985	GO:0045116,GO:0019781,GO:0008641										No	No	No	N/A
OG0003583	53	C. purpurea	LM223	E4U36_006332-T1		PF00899	IPR000594,IPR030667,IPR035985	GO:0008641,GO:0019781,GO:0045116										No	No	No	N/A
OG0003583	53	C. purpurea	LM469	E4U37_005240-T1		PF00899	IPR000594,IPR030667,IPR035985	GO:0008641,GO:0019781,GO:0045116										No	No	No	N/A
OG0003583	53	C. purpurea	LM474	E4U38_007508-T1		PF00899	IPR000594,IPR030667,IPR035985	GO:0008641,GO:0019781,GO:0045116										No	No	No	N/A
OG0003583	53	C. quebecensis	Clav50	E4U39_006373-T1		PF00899	IPR030667,IPR000594,IPR035985	GO:0045116,GO:0019781,GO:0008641										No	No	No	N/A
OG0003583	53	C. quebecensis	LM458	E4U40_007124-T1		PF00899	IPR030667,IPR000594,IPR035985	GO:0045116,GO:0019781,GO:0008641										No	No	No	N/A
OG0003583	53	C. citrina	CCC265	E4U41_000039-T1		PF00899	IPR000594,IPR030667,IPR035985	GO:0008641,GO:0019781,GO:0045116										No	No	No	N/A
OG0003583	53	C. africana	CCC489	E4U42_006509-T1		PF00899	IPR030667,IPR000594,IPR035985	GO:0045116,GO:0019781,GO:0008641										No	No	No	N/A
OG0003583	53	C. pusilla	CCC602	E4U43_007544-T1		PF00899	IPR030667,IPR000594,IPR035985	GO:0045116,GO:0019781,GO:0008641										No	No	No	N/A
OG0003583	53	C. purpurea	Clav26	E4U44_008650-T1		PF00899	IPR030667,IPR000594,IPR035985	GO:0045116,GO:0019781,GO:0008641										No	No	No	N/A
OG0003583	53	C. purpurea	Clav46	E4U45_005580-T1		PF00899	IPR030667,IPR000594,IPR035985	GO:0045116,GO:0019781,GO:0008641										No	No	No	N/A
OG0003583	53	C. purpurea	Clav55	E4U46_006038-T1		PF00899	IPR000594,IPR030667,IPR035985	GO:0008641,GO:0019781,GO:0045116										No	No	No	N/A
OG0003583	53	C. purpurea	LM4	E4U47_006077-T1		PF00899	IPR000594,IPR030667,IPR035985	GO:0008641,GO:0019781,GO:0045116										No	No	No	N/A
OG0003583	53	C. purpurea	LM5	E4U48_006838-T1		PF00899	IPR000594,IPR030667,IPR035985	GO:0008641,GO:0019781,GO:0045116										No	No	No	N/A
OG0003583	53	C. purpurea	LM14	E4U49_007006-T1		PF00899	IPR000594,IPR030667,IPR035985	GO:0008641,GO:0019781,GO:0045116										No	No	No	N/A
OG0003583	53	C. purpurea	LM71	E4U50_000142-T1		PF00899	IPR000594,IPR030667,IPR035985	GO:0008641,GO:0019781,GO:0045116										No	No	No	N/A
OG0003583	53	C. purpurea	LM233	E4U51_007285-T1		PF00899	IPR030667,IPR000594,IPR035985	GO:0045116,GO:0019781,GO:0008641										No	No	No	N/A
OG0003583	53	C. spartinae	CCC535	E4U52_007206-T1		PF00899	IPR000594,IPR030667,IPR035985	GO:0008641,GO:0019781,GO:0045116										No	No	No	N/A
OG0003583	53	C. sorghi	CCC632	E4U53_007088-T1		PF00899	IPR000594,IPR030667,IPR035985	GO:0008641,GO:0019781,GO:0045116										No	No	No	N/A
OG0003583	53	C. lovelessii	CCC647	E4U54_002884-T1		PF00899	IPR030667,IPR000594,IPR035985	GO:0045116,GO:0019781,GO:0008641										No	No	No	N/A
OG0003583	53	C. digitariae	CCC659	E4U55_001357-T1		PF00899	IPR000594,IPR030667,IPR035985	GO:0008641,GO:0019781,GO:0045116										No	No	No	N/A
OG0003583	53	C. arundinis	CCC1102	E4U56_006787-T1		PF00899	IPR000594,IPR030667,IPR035985	GO:0008641,GO:0019781,GO:0045116										No	No	No	N/A
OG0003583	53	C. arundinis	LM582	E4U57_007379-T1		PF00899	IPR030667,IPR000594,IPR035985	GO:0045116,GO:0019781,GO:0008641										No	No	No	N/A
OG0003583	53	C. cyperi	CCC1219	E4U58_000973-T1		PF00899	IPR030667,IPR000594,IPR035985	GO:0045116,GO:0019781,GO:0008641										No	No	No	N/A
OG0003583	53	C. monticola	CCC1483	E4U59_002432-T1		PF00899	IPR000594,IPR030667,IPR035985	GO:0008641,GO:0019781,GO:0045116										No	No	No	N/A
OG0003583	53	C. pazoutovae	CCC1485	E4U60_007022-T1		PF00899	IPR000594,IPR030667,IPR035985	GO:0008641,GO:0019781,GO:0045116										No	No	No	N/A
OG0003583	53	C. capensis	CCC1504	E4U61_006355-T1		PF00899	IPR000594,IPR030667,IPR035985	GO:0008641,GO:0019781,GO:0045116										No	No	No	N/A
OG0003584	54	C. purpurea	20.1	CCE27921.1		PF00179	IPR000608,IPR016135											No	No	No	N/A
OG0003584	54	C. fusiformis	PRL 1980	maker-contig00085-snap-gene-0.127		PF00179	IPR000608,IPR016135											No	No	No	N/A
OG0003584	54	C. paspali	RRC 1481	maker-contig00089-augustus-gene-0.101		PF00179	IPR016135,IPR000608											No	No	No	N/A
OG0003584	54	C. aff. purpurea	Clav52	E4U09_001675-T1		PF00179	IPR016135,IPR000608											No	No	No	N/A
OG0003584	54	C. purpurea	LM207	E4U10_001272-T1		PF00179	IPR016135,IPR000608											No	No	No	N/A
OG0003584	54	C. purpurea	LM461	E4U11_001402-T1		PF00179	IPR000608,IPR016135											No	No	No	N/A
OG0003584	54	C. purpurea	LM582	E4U12_002772-T1		PF00179	IPR016135,IPR000608											No	No	No	N/A
OG0003584	54	C. humidiphila	LM576	E4U13_006590-T1		PF00179	IPR016135,IPR000608											No	No	No	N/A
OG0003584	54	C. ripicola	LM454	E4U14_001892-T1		PF00179	IPR016135,IPR000608											No	No	No	N/A
OG0003584	54	C. ripicola	LM218	E4U15_006202-T1		PF00179	IPR016135,IPR000608											No	No	No	N/A
OG0003584	54	C. occidentalis	LM84	E4U16_000198-T1		PF00179	IPR000608,IPR016135											No	No	No	N/A
OG0003584	54	C. occidentalis	LM77	E4U17_000717-T1		PF00179	IPR000608,IPR016135											No	No	No	N/A
OG0003584	54	C. quebecensis	Clav32	E4U19_002485-T1		PF00179	IPR000608,IPR016135											No	No	No	N/A
OG0003584	54	C. maximensis	CCC398	E4U21_002147-T1		PF00179	IPR000608,IPR016135											No	No	No	N/A
OG0003584	54	C. purpurea	Clav04	E4U22_008008-T1		PF00179	IPR016135,IPR000608											No	No	No	N/A
OG0003584	54	C. purpurea	LM28	E4U23_007165-T1														No	No	No	N/A
OG0003584	54	C. purpurea	LM30	E4U24_000763-T1		PF00179	IPR016135,IPR000608											No	No	No	N/A
OG0003584	54	C. purpurea	LM33	E4U25_000132-T1		PF00179	IPR016135,IPR000608											No	No	No	N/A
OG0003584	54	C. purpurea	LM39	E4U26_007431-T1		PF00179	IPR016135,IPR000608											No	No	No	N/A
OG0003584	54	C. purpurea	LM232	E4U27_000707-T1														No	No	No	N/A
OG0003584	54	C. purpurea	LM470	E4U28_007852-T1		PF00179	IPR016135,IPR000608											No	No	No	N/A
OG0003584	54	C. ripicola	LM220	E4U30_007331-T1		PF00179	IPR016135,IPR000608											No	No	No	N/A
OG0003584	54	C. ripicola	LM219	E4U31_006324-T1		PF00179	IPR016135,IPR000608											No	No	No	N/A
OG0003584	54	C. perihumidiphila	LM81	E4U32_005930-T1		PF00179	IPR016135,IPR000608											No	No	No	N/A
OG0003584	54	C. occidentalis	LM78	E4U33_000729-T1		PF00179	IPR000608,IPR016135											No	No	No	N/A
OG0003584	54	C. purpurea	LM469	E4U34_000527-T1														No	No	No	N/A
OG0003584	54	C. purpurea	LM60	E4U35_004357-T1		PF00179	IPR016135,IPR000608											No	No	No	N/A
OG0003584	54	C. purpurea	LM223	E4U36_006893-T1		PF00179	IPR016135,IPR000608											No	No	No	N/A
OG0003584	54	C. purpurea	LM469	E4U37_000445-T1														No	No	No	N/A
OG0003584	54	C. purpurea	LM474	E4U38_001619-T1		PF00179	IPR016135,IPR000608											No	No	No	N/A
OG0003584	54	C. quebecensis	Clav50	E4U39_001113-T1		PF00179	IPR000608,IPR016135											No	No	No	N/A
OG0003584	54	C. quebecensis	LM458	E4U40_001116-T1		PF00179	IPR000608,IPR016135											No	No	No	N/A
OG0003584	54	C. citrina	CCC265	E4U41_006329-T1		PF00179	IPR016135,IPR000608											No	No	No	N/A
OG0003584	54	C. africana	CCC489	E4U42_003329-T1		PF00179	IPR000608,IPR016135											No	No	No	N/A
OG0003584	54	C. pusilla	CCC602	E4U43_004454-T1														No	No	No	N/A
OG0003584	54	C. purpurea	Clav26	E4U44_002981-T1		PF00179	IPR016135,IPR000608											No	No	No	N/A
OG0003584	54	C. purpurea	Clav46	E4U45_007373-T1		PF00179	IPR016135,IPR000608											No	No	No	N/A
OG0003584	54	C. purpurea	Clav55	E4U46_006789-T1		PF00179	IPR016135,IPR000608											No	No	No	N/A
OG0003584	54	C. purpurea	LM4	E4U47_004750-T1		PF00179	IPR016135,IPR000608											No	No	No	N/A
OG0003584	54	C. purpurea	LM5	E4U48_004521-T1		PF00179	IPR016135,IPR000608											No	No	No	N/A
OG0003584	54	C. purpurea	LM14	E4U49_001559-T1		PF00179	IPR000608,IPR016135											No	No	No	N/A
OG0003584	54	C. purpurea	LM71	E4U50_007430-T1		PF00179	IPR016135,IPR000608											No	No	No	N/A
OG0003584	54	C. purpurea	LM233	E4U51_002786-T1		PF00179	IPR016135,IPR000608											No	No	No	N/A
OG0003584	54	C. spartinae	CCC535	E4U52_000322-T1		PF00179	IPR016135,IPR000608											No	No	No	N/A
OG0003584	54	C. sorghi	CCC632	E4U53_003981-T1		PF00179	IPR016135,IPR000608											No	No	No	N/A
OG0003584	54	C. lovelessii	CCC647	E4U54_000990-T1														No	No	No	N/A
OG0003584	54	C. lovelessii	CCC647	E4U54_001944-T1		PF00179	IPR000608,IPR016135											No	No	No	N/A
OG0003584	54	C. digitariae	CCC659	E4U55_002995-T1		PF00179	IPR016135,IPR000608											No	No	No	N/A
OG0003584	54	C. arundinis	CCC1102	E4U56_005185-T1		PF00179	IPR016135,IPR000608											No	No	No	N/A
OG0003584	54	C. arundinis	LM582	E4U57_005448-T1		PF00179	IPR016135,IPR000608											No	No	No	N/A
OG0003584	54	C. cyperi	CCC1219	E4U58_000367-T1		PF00179	IPR000608,IPR016135											No	No	No	N/A
OG0003584	54	C. monticola	CCC1483	E4U59_006501-T1		PF00179	IPR016135,IPR000608											No	No	No	N/A
OG0003584	54	C. pazoutovae	CCC1485	E4U60_004161-T1		PF00179	IPR000608,IPR016135											No	No	No	N/A
OG0003584	54	C. capensis	CCC1504	E4U61_003704-T1		PF00179	IPR016135,IPR000608											No	No	No	N/A
OG0003585	53	C. purpurea	20.1	CCE29766.1		PF01504	IPR002498,IPR027483,IPR027484	GO:0016307,GO:0046488										No	No	No	N/A
OG0003585	53	C. fusiformis	PRL 1980	maker-contig01100-fgenesh-gene-0.14		PF01504	IPR002498,IPR027483,IPR027484	GO:0016307,GO:0046488										No	No	No	N/A
OG0003585	53	C. paspali	RRC 1481	maker-contig00360-augustus-gene-0.46		PF01504	IPR002498,IPR027483,IPR027484	GO:0016307,GO:0046488										No	No	No	N/A
OG0003585	53	C. aff. purpurea	Clav52	E4U09_008208-T1		PF01504	IPR002498,IPR027484,IPR027483	GO:0016307,GO:0046488										No	No	No	N/A
OG0003585	53	C. purpurea	LM207	E4U10_000643-T1		PF01504	IPR002498,IPR027483,IPR027484	GO:0016307,GO:0046488										No	No	No	N/A
OG0003585	53	C. purpurea	LM461	E4U11_005202-T1		PF01504	IPR002498,IPR027483,IPR027484	GO:0016307,GO:0046488										No	No	No	N/A
OG0003585	53	C. purpurea	LM582	E4U12_004530-T1		PF01504	IPR002498,IPR027483,IPR027484	GO:0016307,GO:0046488										No	No	No	N/A
OG0003585	53	C. humidiphila	LM576	E4U13_005275-T1		PF01504	IPR002498,IPR027484,IPR027483	GO:0016307,GO:0046488										No	No	No	N/A
OG0003585	53	C. ripicola	LM454	E4U14_007094-T1		PF01504	IPR002498,IPR027483,IPR027484	GO:0016307,GO:0046488										No	No	No	N/A
OG0003585	53	C. ripicola	LM218	E4U15_007699-T1		PF01504	IPR002498,IPR027483,IPR027484	GO:0016307,GO:0046488										No	No	No	N/A
OG0003585	53	C. occidentalis	LM84	E4U16_002397-T1		PF01504	IPR002498,IPR027484,IPR027483	GO:0016307,GO:0046488										No	No	No	N/A
OG0003585	53	C. occidentalis	LM77	E4U17_000112-T1		PF01504	IPR002498,IPR027484,IPR027483	GO:0016307,GO:0046488										No	No	No	N/A
OG0003585	53	C. quebecensis	Clav32	E4U19_003157-T1		PF01504	IPR002498,IPR027484,IPR027483	GO:0016307,GO:0046488										No	No	No	N/A
OG0003585	53	C. maximensis	CCC398	E4U21_000221-T1		PF01504	IPR002498,IPR027483,IPR027484	GO:0016307,GO:0046488										No	No	No	N/A
OG0003585	53	C. purpurea	Clav04	E4U22_008000-T1		PF01504	IPR002498,IPR027484,IPR027483	GO:0016307,GO:0046488										No	No	No	N/A
OG0003585	53	C. purpurea	LM28	E4U23_002130-T1		PF01504	IPR002498,IPR027483,IPR027484	GO:0016307,GO:0046488										No	No	No	N/A
OG0003585	53	C. purpurea	LM30	E4U24_004884-T1		PF01504	IPR002498,IPR027483,IPR027484	GO:0016307,GO:0046488										No	No	No	N/A
OG0003585	53	C. purpurea	LM33	E4U25_002926-T1		PF01504	IPR002498,IPR027483,IPR027484	GO:0016307,GO:0046488										No	No	No	N/A
OG0003585	53	C. purpurea	LM39	E4U26_005359-T1		PF01504	IPR002498,IPR027483,IPR027484	GO:0016307,GO:0046488										No	No	No	N/A
OG0003585	53	C. purpurea	LM232	E4U27_005221-T1		PF01504	IPR002498,IPR027483,IPR027484	GO:0016307,GO:0046488										No	No	No	N/A
OG0003585	53	C. purpurea	LM470	E4U28_008565-T1		PF01504	IPR002498,IPR027484,IPR027483	GO:0016307,GO:0046488										No	No	No	N/A
OG0003585	53	C. ripicola	LM220	E4U30_006204-T1		PF01504	IPR002498,IPR027483,IPR027484	GO:0016307,GO:0046488										No	No	No	N/A
OG0003585	53	C. ripicola	LM219	E4U31_003445-T1		PF01504	IPR002498,IPR027483,IPR027484	GO:0016307,GO:0046488										No	No	No	N/A
OG0003585	53	C. perihumidiphila	LM81	E4U32_005145-T1		PF01504	IPR002498,IPR027484,IPR027483	GO:0016307,GO:0046488										No	No	No	N/A
OG0003585	53	C. occidentalis	LM78	E4U33_002036-T1		PF01504	IPR002498,IPR027484,IPR027483	GO:0016307,GO:0046488										No	No	No	N/A
OG0003585	53	C. purpurea	LM469	E4U34_000054-T1		PF01504	IPR002498,IPR027483,IPR027484	GO:0016307,GO:0046488										No	No	No	N/A
OG0003585	53	C. purpurea	LM60	E4U35_003679-T1		PF01504	IPR002498,IPR027483,IPR027484	GO:0016307,GO:0046488										No	No	No	N/A
OG0003585	53	C. purpurea	LM223	E4U36_001696-T1		PF01504	IPR002498,IPR027483,IPR027484	GO:0016307,GO:0046488										No	No	No	N/A
OG0003585	53	C. purpurea	LM469	E4U37_007006-T1		PF01504	IPR002498,IPR027483,IPR027484	GO:0016307,GO:0046488										No	No	No	N/A
OG0003585	53	C. purpurea	LM474	E4U38_004610-T1		PF01504	IPR002498,IPR027484,IPR027483	GO:0016307,GO:0046488										No	No	No	N/A
OG0003585	53	C. quebecensis	Clav50	E4U39_000740-T1		PF01504	IPR002498,IPR027484,IPR027483	GO:0016307,GO:0046488										No	No	No	N/A
OG0003585	53	C. quebecensis	LM458	E4U40_006035-T1		PF01504	IPR002498,IPR027484,IPR027483	GO:0016307,GO:0046488										No	No	No	N/A
OG0003585	53	C. citrina	CCC265	E4U41_007690-T1		PF01504	IPR002498,IPR027483,IPR027484	GO:0016307,GO:0046488										No	No	No	N/A
OG0003585	53	C. africana	CCC489	E4U42_003217-T1		PF01504	IPR002498,IPR027483,IPR027484	GO:0016307,GO:0046488										No	No	No	N/A
OG0003585	53	C. pusilla	CCC602	E4U43_007726-T1		PF01504	IPR002498,IPR027483,IPR027484	GO:0016307,GO:0046488										No	No	No	N/A
OG0003585	53	C. purpurea	Clav26	E4U44_006953-T1		PF01504	IPR002498,IPR027483,IPR027484	GO:0016307,GO:0046488										No	No	No	N/A
OG0003585	53	C. purpurea	Clav46	E4U45_002330-T1		PF01504	IPR002498,IPR027483,IPR027484	GO:0016307,GO:0046488										No	No	No	N/A
OG0003585	53	C. purpurea	Clav55	E4U46_002247-T1		PF01504	IPR002498,IPR027483,IPR027484	GO:0016307,GO:0046488										No	No	No	N/A
OG0003585	53	C. purpurea	LM4	E4U47_002890-T1		PF01504	IPR002498,IPR027483,IPR027484	GO:0016307,GO:0046488										No	No	No	N/A
OG0003585	53	C. purpurea	LM5	E4U48_002079-T1		PF01504	IPR002498,IPR027483,IPR027484	GO:0016307,GO:0046488										No	No	No	N/A
OG0003585	53	C. purpurea	LM14	E4U49_000732-T1		PF01504	IPR002498,IPR027483,IPR027484	GO:0016307,GO:0046488										No	No	No	N/A
OG0003585	53	C. purpurea	LM71	E4U50_000968-T1		PF01504	IPR002498,IPR027483,IPR027484	GO:0016307,GO:0046488										No	No	No	N/A
OG0003585	53	C. purpurea	LM233	E4U51_003942-T1		PF01504	IPR002498,IPR027483,IPR027484	GO:0016307,GO:0046488										No	No	No	N/A
OG0003585	53	C. spartinae	CCC535	E4U52_007096-T1		PF01504	IPR002498,IPR027484,IPR027483	GO:0016307,GO:0046488										No	No	No	N/A
OG0003585	53	C. sorghi	CCC632	E4U53_001539-T1		PF01504	IPR002498,IPR027483,IPR027484	GO:0016307,GO:0046488										No	No	No	N/A
OG0003585	53	C. lovelessii	CCC647	E4U54_001262-T1		PF01504	IPR002498,IPR027483,IPR027484	GO:0016307,GO:0046488										No	No	No	N/A
OG0003585	53	C. digitariae	CCC659	E4U55_005768-T1		PF01504	IPR002498,IPR027483,IPR027484	GO:0016307,GO:0046488										No	No	No	N/A
OG0003585	53	C. arundinis	CCC1102	E4U56_000823-T1		PF01504	IPR002498,IPR027483,IPR027484	GO:0016307,GO:0046488										No	No	No	N/A
OG0003585	53	C. arundinis	LM582	E4U57_006393-T1		PF01504	IPR002498,IPR027483,IPR027484	GO:0016307,GO:0046488										No	No	No	N/A
OG0003585	53	C. cyperi	CCC1219	E4U58_007192-T1		PF01504	IPR002498,IPR027484,IPR027483	GO:0016307,GO:0046488										No	No	No	N/A
OG0003585	53	C. monticola	CCC1483	E4U59_004043-T1		PF01504	IPR002498,IPR027483,IPR027484	GO:0016307,GO:0046488										No	No	No	N/A
OG0003585	53	C. pazoutovae	CCC1485	E4U60_002303-T1		PF01504	IPR002498,IPR027483,IPR027484	GO:0016307,GO:0046488										No	No	No	N/A
OG0003585	53	C. capensis	CCC1504	E4U61_001513-T1		PF01504	IPR002498,IPR027483,IPR027484	GO:0016307,GO:0046488										No	No	No	N/A
OG0003586	53	C. purpurea	20.1	CCE29899.1		PF02450	IPR029058,IPR003386	GO:0008374,GO:0006629								1	1	No	Yes	No	N/A
OG0003586	53	C. fusiformis	PRL 1980	fgenesh_masked-contig00180-processed-gene-0.27		PF02450	IPR029058,IPR003386	GO:0008374,GO:0006629								1	1	No	Yes	No	N/A
OG0003586	53	C. paspali	RRC 1481	fgenesh_masked-contig00218-processed-gene-0.19		PF02450	IPR029058,IPR003386	GO:0008374,GO:0006629								1	1	No	Yes	No	N/A
OG0003586	53	C. aff. purpurea	Clav52	E4U09_004104-T1		PF02450	IPR003386,IPR029058	GO:0008374,GO:0006629								1	1	No	Yes	No	N/A
OG0003586	53	C. purpurea	LM207	E4U10_004824-T1		PF02450	IPR029058,IPR003386	GO:0008374,GO:0006629								1	1	No	Yes	No	N/A
OG0003586	53	C. purpurea	LM461	E4U11_005603-T1		PF02450	IPR029058,IPR003386	GO:0008374,GO:0006629								1	1	No	Yes	No	N/A
OG0003586	53	C. purpurea	LM582	E4U12_000803-T1		PF02450	IPR029058,IPR003386	GO:0008374,GO:0006629								1	1	No	Yes	No	N/A
OG0003586	53	C. humidiphila	LM576	E4U13_001284-T1		PF02450	IPR029058,IPR003386	GO:0008374,GO:0006629								1	1	No	Yes	No	N/A
OG0003586	53	C. ripicola	LM454	E4U14_005726-T1		PF02450	IPR003386,IPR029058	GO:0008374,GO:0006629								1	1	No	Yes	No	N/A
OG0003586	53	C. ripicola	LM218	E4U15_003335-T1		PF02450	IPR003386,IPR029058	GO:0008374,GO:0006629								1	1	No	Yes	No	N/A
OG0003586	53	C. occidentalis	LM84	E4U16_002249-T1		PF02450	IPR003386,IPR029058	GO:0008374,GO:0006629								1	1	No	Yes	No	N/A
OG0003586	53	C. occidentalis	LM77	E4U17_001527-T1		PF02450	IPR003386,IPR029058	GO:0008374,GO:0006629								1	1	No	Yes	No	N/A
OG0003586	53	C. quebecensis	Clav32	E4U19_008156-T1		PF02450	IPR003386,IPR029058	GO:0008374,GO:0006629								1	1	No	Yes	No	N/A
OG0003586	53	C. maximensis	CCC398	E4U21_007393-T1		PF02450	IPR003386,IPR029058	GO:0008374,GO:0006629								1	1	No	Yes	No	N/A
OG0003586	53	C. purpurea	Clav04	E4U22_008102-T1		PF02450	IPR029058,IPR003386	GO:0008374,GO:0006629								1	1	No	Yes	No	N/A
OG0003586	53	C. purpurea	LM28	E4U23_001001-T1		PF02450	IPR029058,IPR003386	GO:0008374,GO:0006629								1	1	No	Yes	No	N/A
OG0003586	53	C. purpurea	LM30	E4U24_002764-T1		PF02450	IPR029058,IPR003386	GO:0008374,GO:0006629								1	1	No	Yes	No	N/A
OG0003586	53	C. purpurea	LM33	E4U25_006661-T1		PF02450	IPR029058,IPR003386	GO:0008374,GO:0006629								1	1	No	Yes	No	N/A
OG0003586	53	C. purpurea	LM39	E4U26_000844-T1		PF02450	IPR029058,IPR003386	GO:0008374,GO:0006629								1	1	No	Yes	No	N/A
OG0003586	53	C. purpurea	LM232	E4U27_006080-T1		PF02450	IPR029058,IPR003386	GO:0008374,GO:0006629								1	1	No	Yes	No	N/A
OG0003586	53	C. purpurea	LM470	E4U28_005186-T1		PF02450	IPR029058,IPR003386	GO:0008374,GO:0006629								1	1	No	Yes	No	N/A
OG0003586	53	C. ripicola	LM220	E4U30_002241-T1		PF02450	IPR003386,IPR029058	GO:0008374,GO:0006629								1	1	No	Yes	No	N/A
OG0003586	53	C. ripicola	LM219	E4U31_000180-T1		PF02450	IPR003386,IPR029058	GO:0008374,GO:0006629								1	1	No	Yes	No	N/A
OG0003586	53	C. perihumidiphila	LM81	E4U32_007111-T1		PF02450	IPR003386,IPR029058	GO:0008374,GO:0006629								1	1	No	Yes	No	N/A
OG0003586	53	C. occidentalis	LM78	E4U33_002019-T1		PF02450	IPR003386,IPR029058	GO:0008374,GO:0006629								1	1	No	Yes	No	N/A
OG0003586	53	C. purpurea	LM469	E4U34_000523-T1		PF02450	IPR029058,IPR003386	GO:0008374,GO:0006629								1	1	No	Yes	No	N/A
OG0003586	53	C. purpurea	LM60	E4U35_006984-T1		PF02450	IPR029058,IPR003386	GO:0008374,GO:0006629								1	1	No	Yes	No	N/A
OG0003586	53	C. purpurea	LM223	E4U36_003669-T1		PF02450	IPR029058,IPR003386	GO:0008374,GO:0006629								1	1	No	Yes	No	N/A
OG0003586	53	C. purpurea	LM469	E4U37_002480-T1		PF02450	IPR029058,IPR003386	GO:0008374,GO:0006629								1	1	No	Yes	No	N/A
OG0003586	53	C. purpurea	LM474	E4U38_003954-T1		PF02450	IPR003386,IPR029058	GO:0008374,GO:0006629								1	1	No	Yes	No	N/A
OG0003586	53	C. quebecensis	Clav50	E4U39_006850-T1		PF02450	IPR003386,IPR029058	GO:0008374,GO:0006629								1	1	No	Yes	No	N/A
OG0003586	53	C. quebecensis	LM458	E4U40_007325-T1		PF02450	IPR003386,IPR029058	GO:0008374,GO:0006629								1	1	No	Yes	No	N/A
OG0003586	53	C. citrina	CCC265	E4U41_001309-T1		PF02450	IPR003386,IPR029058	GO:0008374,GO:0006629								1	1	No	Yes	No	N/A
OG0003586	53	C. africana	CCC489	E4U42_006091-T1		PF02450	IPR029058,IPR003386	GO:0008374,GO:0006629								1	1	No	Yes	No	N/A
OG0003586	53	C. pusilla	CCC602	E4U43_007170-T1		PF02450	IPR003386,IPR029058	GO:0008374,GO:0006629								1	1	No	Yes	No	N/A
OG0003586	53	C. purpurea	Clav26	E4U44_002694-T1		PF02450	IPR029058,IPR003386	GO:0008374,GO:0006629								1	1	No	Yes	No	N/A
OG0003586	53	C. purpurea	Clav46	E4U45_007136-T1		PF02450	IPR029058,IPR003386	GO:0008374,GO:0006629								1	1	No	Yes	No	N/A
OG0003586	53	C. purpurea	Clav55	E4U46_002005-T1		PF02450	IPR029058,IPR003386	GO:0008374,GO:0006629								1	1	No	Yes	No	N/A
OG0003586	53	C. purpurea	LM4	E4U47_005521-T1		PF02450	IPR029058,IPR003386	GO:0008374,GO:0006629								1	1	No	Yes	No	N/A
OG0003586	53	C. purpurea	LM5	E4U48_002185-T1		PF02450	IPR029058,IPR003386	GO:0008374,GO:0006629								1	1	No	Yes	No	N/A
OG0003586	53	C. purpurea	LM14	E4U49_004515-T1		PF02450	IPR029058,IPR003386	GO:0008374,GO:0006629								1	1	No	Yes	No	N/A
OG0003586	53	C. purpurea	LM71	E4U50_000318-T1		PF02450	IPR029058,IPR003386	GO:0008374,GO:0006629								1	1	No	Yes	No	N/A
OG0003586	53	C. purpurea	LM233	E4U51_000300-T1		PF02450	IPR029058,IPR003386	GO:0008374,GO:0006629								1	1	No	Yes	No	N/A
OG0003586	53	C. spartinae	CCC535	E4U52_000174-T1		PF02450	IPR003386,IPR029058	GO:0008374,GO:0006629								1	1	No	Yes	No	N/A
OG0003586	53	C. sorghi	CCC632	E4U53_006162-T1		PF02450	IPR003386,IPR029058	GO:0008374,GO:0006629								1	1	No	Yes	No	N/A
OG0003586	53	C. lovelessii	CCC647	E4U54_000225-T1		PF02450	IPR003386,IPR029058	GO:0008374,GO:0006629								1	1	No	Yes	No	N/A
OG0003586	53	C. digitariae	CCC659	E4U55_006860-T1		PF02450	IPR029058,IPR003386	GO:0008374,GO:0006629								1	1	No	Yes	No	N/A
OG0003586	53	C. arundinis	CCC1102	E4U56_006964-T1		PF02450	IPR029058,IPR003386	GO:0008374,GO:0006629								1	1	No	Yes	No	N/A
OG0003586	53	C. arundinis	LM582	E4U57_007427-T1		PF02450	IPR029058,IPR003386	GO:0008374,GO:0006629								1	1	No	Yes	No	N/A
OG0003586	53	C. cyperi	CCC1219	E4U58_001111-T1		PF02450	IPR003386,IPR029058	GO:0008374,GO:0006629								1	1	No	Yes	No	N/A
OG0003586	53	C. monticola	CCC1483	E4U59_004950-T1		PF02450	IPR029058,IPR003386	GO:0008374,GO:0006629								1	1	No	Yes	No	N/A
OG0003586	53	C. pazoutovae	CCC1485	E4U60_001629-T1		PF02450	IPR029058,IPR003386	GO:0008374,GO:0006629								1	1	No	Yes	No	N/A
OG0003586	53	C. capensis	CCC1504	E4U61_003148-T1		PF02450	IPR003386,IPR029058	GO:0008374,GO:0006629								1	1	No	Yes	No	N/A
OG0003587	53	C. purpurea	20.1	CCE30038.1	transcription elongation factor spt4	PF06093	IPR022800,IPR038510,IPR009287,IPR029040	GO:0006355,GO:0032786,GO:0005634,GO:0008270										No	No	No	N/A
OG0003587	53	C. fusiformis	PRL 1980	genemark-contig00038-processed-gene-0.11	transcription elongation factor spt4	PF06093	IPR022800,IPR038510,IPR009287,IPR029040	GO:0006355,GO:0032786,GO:0005634,GO:0008270										No	No	No	N/A
OG0003587	53	C. paspali	RRC 1481	augustus_masked-contig00267-processed-gene-0.36	transcription elongation factor spt4	PF06093	IPR022800,IPR038510,IPR009287,IPR029040	GO:0006355,GO:0032786,GO:0005634,GO:0008270										No	No	No	N/A
OG0003587	53	C. aff. purpurea	Clav52	E4U09_003360-T1	transcription elongation factor spt4	PF06093	IPR022800,IPR038510,IPR009287,IPR029040	GO:0008270,GO:0006355,GO:0032786,GO:0005634										No	No	No	N/A
OG0003587	53	C. purpurea	LM207	E4U10_006299-T1	transcription elongation factor spt4	PF06093	IPR022800,IPR009287,IPR038510,IPR029040	GO:0006355,GO:0032786,GO:0005634,GO:0008270										No	No	No	N/A
OG0003587	53	C. purpurea	LM461	E4U11_001226-T1	transcription elongation factor spt4	PF06093	IPR022800,IPR038510,IPR009287,IPR029040	GO:0006355,GO:0032786,GO:0005634,GO:0008270										No	No	No	N/A
OG0003587	53	C. purpurea	LM582	E4U12_002314-T1	transcription elongation factor spt4	PF06093	IPR022800,IPR009287,IPR038510,IPR029040	GO:0006355,GO:0032786,GO:0005634,GO:0008270										No	No	No	N/A
OG0003587	53	C. humidiphila	LM576	E4U13_006217-T1	transcription elongation factor spt4	PF06093	IPR022800,IPR009287,IPR038510,IPR029040	GO:0008270,GO:0006355,GO:0032786,GO:0005634										No	No	No	N/A
OG0003587	53	C. ripicola	LM454	E4U14_001265-T1	transcription elongation factor spt4	PF06093	IPR022800,IPR038510,IPR009287,IPR029040	GO:0006355,GO:0032786,GO:0005634,GO:0008270										No	No	No	N/A
OG0003587	53	C. ripicola	LM218	E4U15_001432-T1	transcription elongation factor spt4	PF06093	IPR022800,IPR009287,IPR038510,IPR029040	GO:0008270,GO:0006355,GO:0032786,GO:0005634										No	No	No	N/A
OG0003587	53	C. occidentalis	LM84	E4U16_000100-T1	transcription elongation factor spt4	PF06093	IPR022800,IPR009287,IPR038510,IPR029040	GO:0006355,GO:0032786,GO:0005634,GO:0008270										No	No	No	N/A
OG0003587	53	C. occidentalis	LM77	E4U17_002031-T1	transcription elongation factor spt4	PF06093	IPR022800,IPR038510,IPR009287,IPR029040	GO:0006355,GO:0032786,GO:0005634,GO:0008270										No	No	No	N/A
OG0003587	53	C. quebecensis	Clav32	E4U19_007958-T1	transcription elongation factor spt4	PF06093	IPR022800,IPR009287,IPR038510,IPR029040	GO:0006355,GO:0032786,GO:0005634,GO:0008270										No	No	No	N/A
OG0003587	53	C. maximensis	CCC398	E4U21_001809-T1	transcription elongation factor spt4	PF06093	IPR022800,IPR009287,IPR038510,IPR029040	GO:0008270,GO:0006355,GO:0032786,GO:0005634										No	No	No	N/A
OG0003587	53	C. purpurea	Clav04	E4U22_005215-T1	transcription elongation factor spt4	PF06093	IPR022800,IPR038510,IPR009287,IPR029040	GO:0006355,GO:0032786,GO:0005634,GO:0008270										No	No	No	N/A
OG0003587	53	C. purpurea	LM28	E4U23_001403-T1	transcription elongation factor spt4	PF06093	IPR022800,IPR009287,IPR038510,IPR029040	GO:0008270,GO:0006355,GO:0032786,GO:0005634										No	No	No	N/A
OG0003587	53	C. purpurea	LM30	E4U24_001027-T1	transcription elongation factor spt4	PF06093	IPR022800,IPR009287,IPR038510,IPR029040	GO:0008270,GO:0006355,GO:0032786,GO:0005634										No	No	No	N/A
OG0003587	53	C. purpurea	LM33	E4U25_007456-T1	transcription elongation factor spt4	PF06093	IPR022800,IPR038510,IPR009287,IPR029040	GO:0006355,GO:0032786,GO:0005634,GO:0008270										No	No	No	N/A
OG0003587	53	C. purpurea	LM39	E4U26_002949-T1	transcription elongation factor spt4	PF06093	IPR022800,IPR038510,IPR009287,IPR029040	GO:0008270,GO:0006355,GO:0032786,GO:0005634										No	No	No	N/A
OG0003587	53	C. purpurea	LM232	E4U27_002161-T1	transcription elongation factor spt4	PF06093	IPR022800,IPR009287,IPR038510,IPR029040	GO:0006355,GO:0032786,GO:0005634,GO:0008270										No	No	No	N/A
OG0003587	53	C. purpurea	LM470	E4U28_000392-T1	transcription elongation factor spt4	PF06093	IPR022800,IPR009287,IPR038510,IPR029040	GO:0006355,GO:0032786,GO:0005634,GO:0008270										No	No	No	N/A
OG0003587	53	C. ripicola	LM220	E4U30_000922-T1	transcription elongation factor spt4	PF06093	IPR022800,IPR009287,IPR038510,IPR029040	GO:0008270,GO:0006355,GO:0032786,GO:0005634										No	No	No	N/A
OG0003587	53	C. ripicola	LM219	E4U31_002862-T1	transcription elongation factor spt4	PF06093	IPR022800,IPR009287,IPR038510,IPR029040	GO:0006355,GO:0032786,GO:0005634,GO:0008270										No	No	No	N/A
OG0003587	53	C. perihumidiphila	LM81	E4U32_006901-T1	transcription elongation factor spt4	PF06093	IPR022800,IPR009287,IPR038510,IPR029040	GO:0008270,GO:0006355,GO:0032786,GO:0005634										No	No	No	N/A
OG0003587	53	C. occidentalis	LM78	E4U33_007345-T1	transcription elongation factor spt4	PF06093	IPR022800,IPR038510,IPR009287,IPR029040	GO:0008270,GO:0006355,GO:0032786,GO:0005634										No	No	No	N/A
OG0003587	53	C. purpurea	LM469	E4U34_001422-T1	transcription elongation factor spt4	PF06093	IPR022800,IPR009287,IPR038510,IPR029040	GO:0008270,GO:0006355,GO:0032786,GO:0005634										No	No	No	N/A
OG0003587	53	C. purpurea	LM60	E4U35_004556-T1	transcription elongation factor spt4	PF06093	IPR022800,IPR009287,IPR038510,IPR029040	GO:0006355,GO:0032786,GO:0005634,GO:0008270										No	No	No	N/A
OG0003587	53	C. purpurea	LM223	E4U36_003006-T1	transcription elongation factor spt4	PF06093	IPR022800,IPR009287,IPR038510,IPR029040	GO:0006355,GO:0032786,GO:0005634,GO:0008270										No	No	No	N/A
OG0003587	53	C. purpurea	LM469	E4U37_002593-T1	transcription elongation factor spt4	PF06093	IPR022800,IPR009287,IPR038510,IPR029040	GO:0006355,GO:0032786,GO:0005634,GO:0008270										No	No	No	N/A
OG0003587	53	C. purpurea	LM474	E4U38_002355-T1	transcription elongation factor spt4	PF06093	IPR022800,IPR009287,IPR038510,IPR029040	GO:0008270,GO:0006355,GO:0032786,GO:0005634										No	No	No	N/A
OG0003587	53	C. quebecensis	Clav50	E4U39_002649-T1	transcription elongation factor spt4	PF06093	IPR022800,IPR038510,IPR009287,IPR029040	GO:0006355,GO:0032786,GO:0005634,GO:0008270										No	No	No	N/A
OG0003587	53	C. quebecensis	LM458	E4U40_006058-T1	transcription elongation factor spt4	PF06093	IPR022800,IPR038510,IPR009287,IPR029040	GO:0008270,GO:0006355,GO:0032786,GO:0005634										No	No	No	N/A
OG0003587	53	C. citrina	CCC265	E4U41_004306-T1	transcription elongation factor spt4	PF06093	IPR022800,IPR009287,IPR038510,IPR029040	GO:0008270,GO:0006355,GO:0032786,GO:0005634										No	No	No	N/A
OG0003587	53	C. africana	CCC489	E4U42_002429-T1	transcription elongation factor spt4	PF06093	IPR022800,IPR038510,IPR009287,IPR029040	GO:0006355,GO:0032786,GO:0005634,GO:0008270										No	No	No	N/A
OG0003587	53	C. pusilla	CCC602	E4U43_003810-T1	transcription elongation factor spt4	PF06093	IPR022800,IPR038510,IPR009287,IPR029040	GO:0008270,GO:0006355,GO:0032786,GO:0005634										No	No	No	N/A
OG0003587	53	C. purpurea	Clav26	E4U44_006591-T1	transcription elongation factor spt4	PF06093	IPR022800,IPR038510,IPR009287,IPR029040	GO:0008270,GO:0006355,GO:0032786,GO:0005634										No	No	No	N/A
OG0003587	53	C. purpurea	Clav46	E4U45_008070-T1	transcription elongation factor spt4	PF06093	IPR022800,IPR038510,IPR009287,IPR029040	GO:0006355,GO:0032786,GO:0005634,GO:0008270										No	No	No	N/A
OG0003587	53	C. purpurea	Clav55	E4U46_004995-T1	transcription elongation factor spt4	PF06093	IPR022800,IPR009287,IPR038510,IPR029040	GO:0008270,GO:0006355,GO:0032786,GO:0005634										No	No	No	N/A
OG0003587	53	C. purpurea	LM4	E4U47_003589-T1	transcription elongation factor spt4	PF06093	IPR022800,IPR009287,IPR038510,IPR029040	GO:0006355,GO:0032786,GO:0005634,GO:0008270										No	No	No	N/A
OG0003587	53	C. purpurea	LM5	E4U48_008267-T1	transcription elongation factor spt4	PF06093	IPR022800,IPR009287,IPR038510,IPR029040	GO:0008270,GO:0006355,GO:0032786,GO:0005634										No	No	No	N/A
OG0003587	53	C. purpurea	LM14	E4U49_000780-T1	transcription elongation factor spt4	PF06093	IPR022800,IPR009287,IPR038510,IPR029040	GO:0008270,GO:0006355,GO:0032786,GO:0005634										No	No	No	N/A
OG0003587	53	C. purpurea	LM71	E4U50_004141-T1	transcription elongation factor spt4	PF06093	IPR022800,IPR009287,IPR038510,IPR029040	GO:0006355,GO:0032786,GO:0005634,GO:0008270										No	No	No	N/A
OG0003587	53	C. purpurea	LM233	E4U51_006352-T1	transcription elongation factor spt4	PF06093	IPR022800,IPR009287,IPR038510,IPR029040	GO:0006355,GO:0032786,GO:0005634,GO:0008270										No	No	No	N/A
OG0003587	53	C. spartinae	CCC535	E4U52_000810-T1	transcription elongation factor spt4	PF06093	IPR022800,IPR009287,IPR038510,IPR029040	GO:0006355,GO:0032786,GO:0005634,GO:0008270										No	No	No	N/A
OG0003587	53	C. sorghi	CCC632	E4U53_002224-T1	transcription elongation factor spt4	PF06093	IPR022800,IPR038510,IPR009287,IPR029040	GO:0006355,GO:0032786,GO:0005634,GO:0008270										No	No	No	N/A
OG0003587	53	C. lovelessii	CCC647	E4U54_002059-T1	transcription elongation factor spt4	PF06093	IPR022800,IPR038510,IPR029040											No	No	No	N/A
OG0003587	53	C. digitariae	CCC659	E4U55_005970-T1	transcription elongation factor spt4	PF06093	IPR022800,IPR009287,IPR038510,IPR029040	GO:0006355,GO:0032786,GO:0005634,GO:0008270										No	No	No	N/A
OG0003587	53	C. arundinis	CCC1102	E4U56_000276-T1	transcription elongation factor spt4	PF06093	IPR022800,IPR009287,IPR038510,IPR029040	GO:0008270,GO:0006355,GO:0032786,GO:0005634										No	No	No	N/A
OG0003587	53	C. arundinis	LM582	E4U57_002057-T1	transcription elongation factor spt4	PF06093	IPR022800,IPR009287,IPR038510,IPR029040	GO:0006355,GO:0032786,GO:0005634,GO:0008270										No	No	No	N/A
OG0003587	53	C. cyperi	CCC1219	E4U58_005406-T1	transcription elongation factor spt4	PF06093	IPR022800,IPR009287,IPR038510,IPR029040	GO:0006355,GO:0032786,GO:0005634,GO:0008270										No	No	No	N/A
OG0003587	53	C. monticola	CCC1483	E4U59_005583-T1	transcription elongation factor spt4	PF06093	IPR022800,IPR009287,IPR038510,IPR029040	GO:0008270,GO:0006355,GO:0032786,GO:0005634										No	No	No	N/A
OG0003587	53	C. pazoutovae	CCC1485	E4U60_006698-T1	transcription elongation factor spt4	PF06093	IPR022800,IPR009287,IPR038510,IPR029040	GO:0006355,GO:0032786,GO:0005634,GO:0008270										No	No	No	N/A
OG0003587	53	C. capensis	CCC1504	E4U61_000391-T1	transcription elongation factor spt4	PF06093	IPR022800,IPR038510,IPR009287,IPR029040	GO:0006355,GO:0032786,GO:0005634,GO:0008270										No	No	No	N/A
OG0003588	64	C. purpurea	20.1	CCE35316.1											Secreted		3	No	No	No	N/A
OG0003588	64	C. fusiformis	PRL 1980	fgenesh_masked-contig00079-processed-gene-0.45												4	3	No	Yes	No	N/A
OG0003588	64	C. fusiformis	PRL 1980	maker-contig00125-augustus-gene-0.93											Secreted		3	No	No	No	N/A
OG0003588	64	C. paspali	RRC 1481	maker-contig00034-augustus-gene-0.165												3	3	No	Yes	No	N/A
OG0003588	64	C. aff. purpurea	Clav52	E4U09_004845-T1											Secreted		3	No	No	No	N/A
OG0003588	64	C. purpurea	LM207	E4U10_007537-T1											Secreted		3	No	No	No	N/A
OG0003588	64	C. purpurea	LM461	E4U11_004429-T1											Secreted		3	No	No	No	N/A
OG0003588	64	C. purpurea	LM582	E4U12_007013-T1											Secreted		3	No	No	No	N/A
OG0003588	64	C. humidiphila	LM576	E4U13_007321-T1														No	No	No	N/A
OG0003588	64	C. humidiphila	LM576	E4U13_007918-T1			IPR008952	GO:0016021							Secreted			No	No	No	N/A
OG0003588	64	C. ripicola	LM454	E4U14_001871-T1											Secreted		3	No	No	No	N/A
OG0003588	64	C. ripicola	LM218	E4U15_000654-T1											Secreted		3	No	No	No	N/A
OG0003588	64	C. occidentalis	LM84	E4U16_005199-T1											Secreted		3	No	No	No	N/A
OG0003588	64	C. occidentalis	LM77	E4U17_004829-T1											Secreted		3	No	No	No	N/A
OG0003588	64	C. quebecensis	Clav32	E4U19_000673-T1											Secreted		3	No	No	No	N/A
OG0003588	64	C. maximensis	CCC398	E4U21_002254-T1												3		No	No	No	N/A
OG0003588	64	C. maximensis	CCC398	E4U21_007301-T1												3	3	No	Yes	No	N/A
OG0003588	64	C. purpurea	Clav04	E4U22_006898-T1											Secreted		3	No	No	No	N/A
OG0003588	64	C. purpurea	LM28	E4U23_004346-T1												4	4	No	Yes	No	N/A
OG0003588	64	C. purpurea	LM30	E4U24_004593-T1											Secreted		3	No	No	No	N/A
OG0003588	64	C. purpurea	LM33	E4U25_008487-T1											Secreted		3	No	No	No	N/A
OG0003588	64	C. purpurea	LM39	E4U26_004041-T1											Secreted		3	No	No	No	N/A
OG0003588	64	C. purpurea	LM232	E4U27_006837-T1											Secreted		3	No	No	No	N/A
OG0003588	64	C. purpurea	LM470	E4U28_006018-T1											Secreted		3	No	No	No	N/A
OG0003588	64	C. ripicola	LM220	E4U30_007458-T1											Secreted		3	No	No	No	N/A
OG0003588	64	C. ripicola	LM219	E4U31_002267-T1											Secreted		3	No	No	No	N/A
OG0003588	64	C. perihumidiphila	LM81	E4U32_001217-T1											Secreted		3	No	No	No	N/A
OG0003588	64	C. occidentalis	LM78	E4U33_000806-T1											Secreted		3	No	No	No	N/A
OG0003588	64	C. purpurea	LM469	E4U34_000399-T1											Secreted		3	No	No	No	N/A
OG0003588	64	C. purpurea	LM60	E4U35_006795-T1											Secreted		3	No	No	No	N/A
OG0003588	64	C. purpurea	LM223	E4U36_000027-T1											Secreted		3	No	No	No	N/A
OG0003588	64	C. purpurea	LM469	E4U37_007542-T1											Secreted		3	No	No	No	N/A
OG0003588	64	C. purpurea	LM474	E4U38_003924-T1											Secreted		3	No	No	No	N/A
OG0003588	64	C. quebecensis	Clav50	E4U39_001373-T1											Secreted		3	No	No	No	N/A
OG0003588	64	C. quebecensis	LM458	E4U40_000468-T1											Secreted		3	No	No	No	N/A
OG0003588	64	C. citrina	CCC265	E4U41_001016-T1			IPR008952	GO:0016021								3	4	No	Yes	No	N/A
OG0003588	64	C. citrina	CCC265	E4U41_003013-T1														No	No	No	N/A
OG0003588	64	C. africana	CCC489	E4U42_000240-T1											Secreted		4	No	No	No	N/A
OG0003588	64	C. africana	CCC489	E4U42_006239-T1												3	3	No	Yes	No	N/A
OG0003588	64	C. pusilla	CCC602	E4U43_006360-T1														No	No	No	N/A
OG0003588	64	C. pusilla	CCC602	E4U43_007491-T1												4	3	No	Yes	No	N/A
OG0003588	64	C. purpurea	Clav26	E4U44_005492-T1											Secreted		3	No	No	No	N/A
OG0003588	64	C. purpurea	Clav46	E4U45_002458-T1											Secreted		3	No	No	No	N/A
OG0003588	64	C. purpurea	Clav55	E4U46_006318-T1											Secreted		3	No	No	No	N/A
OG0003588	64	C. purpurea	LM4	E4U47_004907-T1											Secreted		3	No	No	No	N/A
OG0003588	64	C. purpurea	LM5	E4U48_002419-T1											Secreted		3	No	No	No	N/A
OG0003588	64	C. purpurea	LM14	E4U49_005202-T1											Secreted		3	No	No	No	N/A
OG0003588	64	C. purpurea	LM71	E4U50_001164-T1											Secreted		3	No	No	No	N/A
OG0003588	64	C. purpurea	LM233	E4U51_007578-T1			IPR008952	GO:0016021							Secreted			No	No	No	N/A
OG0003588	64	C. purpurea	LM233	E4U51_007902-T1														No	No	No	N/A
OG0003588	64	C. spartinae	CCC535	E4U52_008024-T1											Secreted		3	No	No	No	N/A
OG0003588	64	C. sorghi	CCC632	E4U53_004610-T1			IPR008952	GO:0016021								3	3	No	Yes	No	N/A
OG0003588	64	C. sorghi	CCC632	E4U53_006390-T1												4	4	No	Yes	No	N/A
OG0003588	64	C. lovelessii	CCC647	E4U54_006730-T1			IPR008952	GO:0016021							Secreted			No	No	No	N/A
OG0003588	64	C. lovelessii	CCC647	E4U54_007003-T1												3	1	No	Yes	No	N/A
OG0003588	64	C. lovelessii	CCC647	E4U54_007084-T1														No	No	No	N/A
OG0003588	64	C. digitariae	CCC659	E4U55_003937-T1		PF00335	IPR018499	GO:0016021								4	4	No	Yes	No	N/A
OG0003588	64	C. digitariae	CCC659	E4U55_008155-T1												4	4	No	Yes	No	N/A
OG0003588	64	C. arundinis	CCC1102	E4U56_000946-T1			IPR008952	GO:0016021							Secreted		3	No	No	No	N/A
OG0003588	64	C. arundinis	LM582	E4U57_007414-T1			IPR008952	GO:0016021							Secreted		3	No	No	No	N/A
OG0003588	64	C. cyperi	CCC1219	E4U58_001809-T1												4	3	No	Yes	No	N/A
OG0003588	64	C. monticola	CCC1483	E4U59_002783-T1											Secreted		3	No	No	No	N/A
OG0003588	64	C. pazoutovae	CCC1485	E4U60_002445-T1			IPR008952	GO:0016021							Secreted		3	No	No	No	N/A
OG0003588	64	C. capensis	CCC1504	E4U61_000355-T1												3	2	No	Yes	No	N/A
OG0003589	56	C. purpurea	20.1	CCE33632.1			IPR019734,IPR013026,IPR011990	GO:0005515										No	No	No	N/A
OG0003589	56	C. fusiformis	PRL 1980	genemark-contig00643-processed-gene-0.2			IPR019734,IPR011990,IPR013026	GO:0005515										No	No	No	N/A
OG0003589	56	C. paspali	RRC 1481	fgenesh_masked-contig00836-processed-gene-0.4			IPR019734,IPR011990,IPR013026	GO:0005515										No	No	No	N/A
OG0003589	56	C. aff. purpurea	Clav52	E4U09_000780-T1			IPR019734,IPR013026,IPR011990	GO:0005515										No	No	No	N/A
OG0003589	56	C. purpurea	LM207	E4U10_007464-T1			IPR019734,IPR013026,IPR011990	GO:0005515										No	No	No	N/A
OG0003589	56	C. purpurea	LM461	E4U11_003490-T1			IPR019734,IPR013026,IPR011990	GO:0005515										No	No	No	N/A
OG0003589	56	C. purpurea	LM582	E4U12_001451-T1			IPR019734,IPR013026,IPR011990	GO:0005515										No	No	No	N/A
OG0003589	56	C. humidiphila	LM576	E4U13_003316-T1			IPR019734,IPR011990,IPR013026	GO:0005515										No	No	No	N/A
OG0003589	56	C. ripicola	LM454	E4U14_001593-T1			IPR019734,IPR013026,IPR011990	GO:0005515										No	No	No	N/A
OG0003589	56	C. ripicola	LM218	E4U15_007042-T1			IPR019734,IPR013026,IPR011990	GO:0005515										No	No	No	N/A
OG0003589	56	C. occidentalis	LM84	E4U16_001232-T1			IPR019734,IPR013026,IPR011990	GO:0005515										No	No	No	N/A
OG0003589	56	C. occidentalis	LM77	E4U17_003175-T1			IPR019734,IPR013026,IPR011990	GO:0005515										No	No	No	N/A
OG0003589	56	C. quebecensis	Clav32	E4U19_002430-T1			IPR019734,IPR013026,IPR011990	GO:0005515										No	No	No	N/A
OG0003589	56	C. maximensis	CCC398	E4U21_002416-T1			IPR019734,IPR011990,IPR013026	GO:0005515										No	No	No	N/A
OG0003589	56	C. purpurea	Clav04	E4U22_007131-T1			IPR019734,IPR013026,IPR011990	GO:0005515										No	No	No	N/A
OG0003589	56	C. purpurea	LM28	E4U23_008468-T1			IPR019734,IPR013026,IPR011990	GO:0005515										No	No	No	N/A
OG0003589	56	C. purpurea	LM30	E4U24_003642-T1			IPR019734,IPR013026,IPR011990	GO:0005515										No	No	No	N/A
OG0003589	56	C. purpurea	LM33	E4U25_001567-T1			IPR019734,IPR013026,IPR011990	GO:0005515										No	No	No	N/A
OG0003589	56	C. purpurea	LM39	E4U26_003881-T1			IPR019734,IPR013026,IPR011990	GO:0005515										No	No	No	N/A
OG0003589	56	C. purpurea	LM232	E4U27_001753-T1			IPR019734,IPR013026,IPR011990	GO:0005515										No	No	No	N/A
OG0003589	56	C. purpurea	LM470	E4U28_005338-T1			IPR019734,IPR013026,IPR011990	GO:0005515										No	No	No	N/A
OG0003589	56	C. ripicola	LM220	E4U30_004305-T1			IPR019734,IPR013026,IPR011990	GO:0005515										No	No	No	N/A
OG0003589	56	C. ripicola	LM219	E4U31_000479-T1			IPR019734,IPR013026,IPR011990	GO:0005515										No	No	No	N/A
OG0003589	56	C. perihumidiphila	LM81	E4U32_004880-T1			IPR019734,IPR013026,IPR011990	GO:0005515										No	No	No	N/A
OG0003589	56	C. occidentalis	LM78	E4U33_003507-T1			IPR019734,IPR013026,IPR011990	GO:0005515										No	No	No	N/A
OG0003589	56	C. purpurea	LM469	E4U34_005979-T1			IPR019734,IPR013026,IPR011990	GO:0005515										No	No	No	N/A
OG0003589	56	C. purpurea	LM60	E4U35_005457-T1			IPR019734,IPR013026,IPR011990	GO:0005515										No	No	No	N/A
OG0003589	56	C. purpurea	LM223	E4U36_005608-T1			IPR019734,IPR013026,IPR011990	GO:0005515										No	No	No	N/A
OG0003589	56	C. purpurea	LM469	E4U37_005174-T1			IPR019734,IPR013026,IPR011990	GO:0005515										No	No	No	N/A
OG0003589	56	C. purpurea	LM474	E4U38_000398-T1			IPR019734,IPR013026,IPR011990	GO:0005515										No	No	No	N/A
OG0003589	56	C. quebecensis	Clav50	E4U39_001723-T1			IPR019734,IPR013026,IPR011990	GO:0005515										No	No	No	N/A
OG0003589	56	C. quebecensis	LM458	E4U40_006989-T1			IPR019734,IPR013026,IPR011990	GO:0005515										No	No	No	N/A
OG0003589	56	C. citrina	CCC265	E4U41_000446-T1			IPR011990	GO:0005515										No	No	No	N/A
OG0003589	56	C. citrina	CCC265	E4U41_000992-T1														No	No	No	N/A
OG0003589	56	C. africana	CCC489	E4U42_003425-T1			IPR011990	GO:0005515										No	No	No	N/A
OG0003589	56	C. africana	CCC489	E4U42_007896-T1														No	No	No	N/A
OG0003589	56	C. pusilla	CCC602	E4U43_002643-T1			IPR019734,IPR013026,IPR011990	GO:0005515										No	No	No	N/A
OG0003589	56	C. purpurea	Clav26	E4U44_003080-T1			IPR019734,IPR013026,IPR011990	GO:0005515										No	No	No	N/A
OG0003589	56	C. purpurea	Clav46	E4U45_002499-T1			IPR019734,IPR013026,IPR011990	GO:0005515										No	No	No	N/A
OG0003589	56	C. purpurea	Clav55	E4U46_007417-T1			IPR019734,IPR013026,IPR011990	GO:0005515										No	No	No	N/A
OG0003589	56	C. purpurea	LM4	E4U47_007686-T1			IPR019734,IPR013026,IPR011990	GO:0005515										No	No	No	N/A
OG0003589	56	C. purpurea	LM5	E4U48_001432-T1			IPR019734,IPR013026,IPR011990	GO:0005515										No	No	No	N/A
OG0003589	56	C. purpurea	LM14	E4U49_007125-T1			IPR019734,IPR013026,IPR011990	GO:0005515										No	No	No	N/A
OG0003589	56	C. purpurea	LM71	E4U50_001349-T1			IPR019734,IPR013026,IPR011990	GO:0005515										No	No	No	N/A
OG0003589	56	C. purpurea	LM233	E4U51_004211-T1			IPR019734,IPR013026,IPR011990	GO:0005515										No	No	No	N/A
OG0003589	56	C. spartinae	CCC535	E4U52_001685-T1			IPR019734,IPR011990,IPR013026	GO:0005515										No	No	No	N/A
OG0003589	56	C. sorghi	CCC632	E4U53_000339-T1			IPR019734,IPR011990	GO:0005515										No	No	No	N/A
OG0003589	56	C. sorghi	CCC632	E4U53_004753-T1														No	No	No	N/A
OG0003589	56	C. lovelessii	CCC647	E4U54_003504-T1			IPR019734,IPR011990,IPR013026	GO:0005515										No	No	No	N/A
OG0003589	56	C. digitariae	CCC659	E4U55_005209-T1			IPR019734,IPR013026,IPR011990	GO:0005515										No	No	No	N/A
OG0003589	56	C. arundinis	CCC1102	E4U56_004295-T1			IPR019734,IPR011990,IPR013026	GO:0005515										No	No	No	N/A
OG0003589	56	C. arundinis	LM582	E4U57_006073-T1			IPR019734,IPR011990,IPR013026	GO:0005515										No	No	No	N/A
OG0003589	56	C. cyperi	CCC1219	E4U58_002404-T1			IPR019734,IPR013026,IPR011990	GO:0005515										No	No	No	N/A
OG0003589	56	C. monticola	CCC1483	E4U59_001482-T1			IPR019734,IPR013026,IPR011990	GO:0005515										No	No	No	N/A
OG0003589	56	C. pazoutovae	CCC1485	E4U60_004430-T1			IPR019734,IPR013026,IPR011990	GO:0005515										No	No	No	N/A
OG0003589	56	C. capensis	CCC1504	E4U61_002419-T1			IPR019734,IPR013026,IPR011990	GO:0005515										No	No	No	N/A
OG0003590	53	C. purpurea	20.1	CCE33945.1														No	No	No	N/A
OG0003590	53	C. fusiformis	PRL 1980	maker-contig00071-snap-gene-0.82														No	No	No	N/A
OG0003590	53	C. paspali	RRC 1481	fgenesh_masked-contig00055-processed-gene-0.10														No	No	No	N/A
OG0003590	53	C. aff. purpurea	Clav52	E4U09_007852-T1														No	No	No	N/A
OG0003590	53	C. purpurea	LM207	E4U10_006207-T1														No	No	No	N/A
OG0003590	53	C. purpurea	LM461	E4U11_000599-T1														No	No	No	N/A
OG0003590	53	C. purpurea	LM582	E4U12_006709-T1														No	No	No	N/A
OG0003590	53	C. humidiphila	LM576	E4U13_001053-T1														No	No	No	N/A
OG0003590	53	C. ripicola	LM454	E4U14_006839-T1														No	No	No	N/A
OG0003590	53	C. ripicola	LM218	E4U15_006177-T1														No	No	No	N/A
OG0003590	53	C. occidentalis	LM84	E4U16_006684-T1														No	No	No	N/A
OG0003590	53	C. occidentalis	LM77	E4U17_004998-T1														No	No	No	N/A
OG0003590	53	C. quebecensis	Clav32	E4U19_003105-T1														No	No	No	N/A
OG0003590	53	C. maximensis	CCC398	E4U21_004649-T1														No	No	No	N/A
OG0003590	53	C. purpurea	Clav04	E4U22_002246-T1														No	No	No	N/A
OG0003590	53	C. purpurea	LM28	E4U23_000151-T1														No	No	No	N/A
OG0003590	53	C. purpurea	LM30	E4U24_006658-T1														No	No	No	N/A
OG0003590	53	C. purpurea	LM33	E4U25_000402-T1														No	No	No	N/A
OG0003590	53	C. purpurea	LM39	E4U26_008142-T1														No	No	No	N/A
OG0003590	53	C. purpurea	LM232	E4U27_008072-T1														No	No	No	N/A
OG0003590	53	C. purpurea	LM470	E4U28_007779-T1														No	No	No	N/A
OG0003590	53	C. ripicola	LM220	E4U30_006966-T1														No	No	No	N/A
OG0003590	53	C. ripicola	LM219	E4U31_005895-T1														No	No	No	N/A
OG0003590	53	C. perihumidiphila	LM81	E4U32_000798-T1														No	No	No	N/A
OG0003590	53	C. occidentalis	LM78	E4U33_001189-T1														No	No	No	N/A
OG0003590	53	C. purpurea	LM469	E4U34_008006-T1														No	No	No	N/A
OG0003590	53	C. purpurea	LM60	E4U35_008041-T1														No	No	No	N/A
OG0003590	53	C. purpurea	LM223	E4U36_000495-T1														No	No	No	N/A
OG0003590	53	C. purpurea	LM469	E4U37_006680-T1														No	No	No	N/A
OG0003590	53	C. purpurea	LM474	E4U38_008293-T1														No	No	No	N/A
OG0003590	53	C. quebecensis	Clav50	E4U39_003310-T1														No	No	No	N/A
OG0003590	53	C. quebecensis	LM458	E4U40_002728-T1														No	No	No	N/A
OG0003590	53	C. citrina	CCC265	E4U41_007417-T1														No	No	No	N/A
OG0003590	53	C. africana	CCC489	E4U42_007537-T1														No	No	No	N/A
OG0003590	53	C. pusilla	CCC602	E4U43_005398-T1														No	No	No	N/A
OG0003590	53	C. purpurea	Clav26	E4U44_008259-T1														No	No	No	N/A
OG0003590	53	C. purpurea	Clav46	E4U45_000326-T1														No	No	No	N/A
OG0003590	53	C. purpurea	Clav55	E4U46_006290-T1														No	No	No	N/A
OG0003590	53	C. purpurea	LM4	E4U47_008118-T1														No	No	No	N/A
OG0003590	53	C. purpurea	LM5	E4U48_008017-T1														No	No	No	N/A
OG0003590	53	C. purpurea	LM14	E4U49_008014-T1														No	No	No	N/A
OG0003590	53	C. purpurea	LM71	E4U50_000560-T1														No	No	No	N/A
OG0003590	53	C. purpurea	LM233	E4U51_008303-T1														No	No	No	N/A
OG0003590	53	C. spartinae	CCC535	E4U52_006758-T1														No	No	No	N/A
OG0003590	53	C. sorghi	CCC632	E4U53_005078-T1														No	No	No	N/A
OG0003590	53	C. lovelessii	CCC647	E4U54_007866-T1														No	No	No	N/A
OG0003590	53	C. digitariae	CCC659	E4U55_006003-T1														No	No	No	N/A
OG0003590	53	C. arundinis	CCC1102	E4U56_002855-T1														No	No	No	N/A
OG0003590	53	C. arundinis	LM582	E4U57_002160-T1														No	No	No	N/A
OG0003590	53	C. cyperi	CCC1219	E4U58_000250-T1														No	No	No	N/A
OG0003590	53	C. monticola	CCC1483	E4U59_006412-T1														No	No	No	N/A
OG0003590	53	C. pazoutovae	CCC1485	E4U60_002139-T1														No	No	No	N/A
OG0003590	53	C. capensis	CCC1504	E4U61_007859-T1														No	No	No	N/A
OG0003591	53	C. purpurea	20.1	CCE29676.1		PF00632	IPR000569,IPR000048,IPR035983	GO:0005515,GO:0004842										No	No	No	N/A
OG0003591	53	C. fusiformis	PRL 1980	snap_masked-contig01486-processed-gene-0.4		PF00632	IPR000569,IPR000048,IPR035983	GO:0005515,GO:0004842										No	No	No	N/A
OG0003591	53	C. paspali	RRC 1481	maker-contig00467-fgenesh-gene-0.27		PF00632	IPR000569,IPR000048,IPR035983	GO:0005515,GO:0004842										No	No	No	N/A
OG0003591	53	C. aff. purpurea	Clav52	E4U09_000050-T1		PF00632	IPR000569,IPR000048,IPR035983	GO:0005515,GO:0004842										No	No	No	N/A
OG0003591	53	C. purpurea	LM207	E4U10_005307-T1		PF00632	IPR000569,IPR000048,IPR035983	GO:0005515,GO:0004842										No	No	No	N/A
OG0003591	53	C. purpurea	LM461	E4U11_005858-T1		PF00632	IPR000569,IPR000048,IPR035983	GO:0005515,GO:0004842										No	No	No	N/A
OG0003591	53	C. purpurea	LM582	E4U12_004137-T1		PF00632	IPR000569,IPR000048,IPR035983	GO:0005515,GO:0004842										No	No	No	N/A
OG0003591	53	C. humidiphila	LM576	E4U13_007359-T1		PF00632	IPR000569,IPR000048,IPR035983	GO:0005515,GO:0004842										No	No	No	N/A
OG0003591	53	C. ripicola	LM454	E4U14_000500-T1		PF00632	IPR000569,IPR000048,IPR035983	GO:0005515,GO:0004842										No	No	No	N/A
OG0003591	53	C. ripicola	LM218	E4U15_004899-T1		PF00632	IPR000569,IPR000048,IPR035983	GO:0005515,GO:0004842										No	No	No	N/A
OG0003591	53	C. occidentalis	LM84	E4U16_006657-T1		PF00632	IPR000569,IPR000048,IPR035983	GO:0005515,GO:0004842										No	No	No	N/A
OG0003591	53	C. occidentalis	LM77	E4U17_002166-T1		PF00632	IPR000569,IPR000048,IPR035983	GO:0005515,GO:0004842										No	No	No	N/A
OG0003591	53	C. quebecensis	Clav32	E4U19_003055-T1		PF00632	IPR000569,IPR000048,IPR035983	GO:0005515,GO:0004842										No	No	No	N/A
OG0003591	53	C. maximensis	CCC398	E4U21_002944-T1		PF00632	IPR000569,IPR000048,IPR035983	GO:0005515,GO:0004842								2		No	No	No	N/A
OG0003591	53	C. purpurea	Clav04	E4U22_001238-T1		PF00632	IPR000569,IPR000048,IPR035983	GO:0005515,GO:0004842										No	No	No	N/A
OG0003591	53	C. purpurea	LM28	E4U23_003449-T1		PF00632	IPR000569,IPR000048,IPR035983	GO:0005515,GO:0004842										No	No	No	N/A
OG0003591	53	C. purpurea	LM30	E4U24_004427-T1		PF00632	IPR000569,IPR000048,IPR035983	GO:0005515,GO:0004842										No	No	No	N/A
OG0003591	53	C. purpurea	LM33	E4U25_006013-T1		PF00632	IPR000569,IPR000048,IPR035983	GO:0005515,GO:0004842										No	No	No	N/A
OG0003591	53	C. purpurea	LM39	E4U26_005138-T1		PF00632	IPR000569,IPR000048,IPR035983	GO:0005515,GO:0004842										No	No	No	N/A
OG0003591	53	C. purpurea	LM232	E4U27_003341-T1		PF00632	IPR000569,IPR000048,IPR035983	GO:0005515,GO:0004842										No	No	No	N/A
OG0003591	53	C. purpurea	LM470	E4U28_000842-T1		PF00632	IPR000569,IPR000048,IPR035983	GO:0005515,GO:0004842										No	No	No	N/A
OG0003591	53	C. ripicola	LM220	E4U30_005715-T1		PF00632	IPR000569,IPR000048,IPR035983	GO:0005515,GO:0004842										No	No	No	N/A
OG0003591	53	C. ripicola	LM219	E4U31_007768-T1		PF00632	IPR000569,IPR000048,IPR035983	GO:0005515,GO:0004842										No	No	No	N/A
OG0003591	53	C. perihumidiphila	LM81	E4U32_002749-T1		PF00632	IPR000569,IPR000048,IPR035983	GO:0005515,GO:0004842										No	No	No	N/A
OG0003591	53	C. occidentalis	LM78	E4U33_002513-T1		PF00632	IPR000569,IPR000048,IPR035983	GO:0005515,GO:0004842										No	No	No	N/A
OG0003591	53	C. purpurea	LM469	E4U34_002528-T1		PF00632	IPR000569,IPR000048,IPR035983	GO:0005515,GO:0004842										No	No	No	N/A
OG0003591	53	C. purpurea	LM60	E4U35_005509-T1		PF00632	IPR000569,IPR000048,IPR035983	GO:0005515,GO:0004842										No	No	No	N/A
OG0003591	53	C. purpurea	LM223	E4U36_005839-T1		PF00632	IPR000569,IPR000048,IPR035983	GO:0005515,GO:0004842										No	No	No	N/A
OG0003591	53	C. purpurea	LM469	E4U37_003698-T1		PF00632	IPR000569,IPR000048,IPR035983	GO:0005515,GO:0004842										No	No	No	N/A
OG0003591	53	C. purpurea	LM474	E4U38_000189-T1		PF00632	IPR000569,IPR000048,IPR035983	GO:0005515,GO:0004842										No	No	No	N/A
OG0003591	53	C. quebecensis	Clav50	E4U39_000871-T1		PF00632	IPR000569,IPR000048,IPR035983	GO:0005515,GO:0004842										No	No	No	N/A
OG0003591	53	C. quebecensis	LM458	E4U40_007649-T1		PF00632	IPR000569,IPR000048,IPR035983	GO:0005515,GO:0004842										No	No	No	N/A
OG0003591	53	C. citrina	CCC265	E4U41_002463-T1		PF00632	IPR000569,IPR000048,IPR035983	GO:0005515,GO:0004842										No	No	No	N/A
OG0003591	53	C. africana	CCC489	E4U42_007508-T1		PF00632	IPR000569,IPR000048,IPR035983	GO:0005515,GO:0004842										No	No	No	N/A
OG0003591	53	C. pusilla	CCC602	E4U43_004078-T1		PF00632	IPR000569,IPR000048,IPR035983	GO:0005515,GO:0004842										No	No	No	N/A
OG0003591	53	C. purpurea	Clav26	E4U44_007730-T1		PF00632	IPR000569,IPR000048,IPR035983	GO:0005515,GO:0004842										No	No	No	N/A
OG0003591	53	C. purpurea	Clav46	E4U45_004036-T1		PF00632	IPR000569,IPR000048,IPR035983	GO:0005515,GO:0004842										No	No	No	N/A
OG0003591	53	C. purpurea	Clav55	E4U46_003445-T1		PF00632	IPR000569,IPR000048,IPR035983	GO:0005515,GO:0004842										No	No	No	N/A
OG0003591	53	C. purpurea	LM4	E4U47_000233-T1		PF00632	IPR000569,IPR000048,IPR035983	GO:0005515,GO:0004842										No	No	No	N/A
OG0003591	53	C. purpurea	LM5	E4U48_002315-T1		PF00632	IPR000569,IPR000048,IPR035983	GO:0005515,GO:0004842										No	No	No	N/A
OG0003591	53	C. purpurea	LM14	E4U49_000643-T1		PF00632	IPR000569,IPR000048,IPR035983	GO:0005515,GO:0004842										No	No	No	N/A
OG0003591	53	C. purpurea	LM71	E4U50_006224-T1		PF00632	IPR000569,IPR000048,IPR035983	GO:0005515,GO:0004842										No	No	No	N/A
OG0003591	53	C. purpurea	LM233	E4U51_003697-T1		PF00632	IPR000569,IPR000048,IPR035983	GO:0005515,GO:0004842										No	No	No	N/A
OG0003591	53	C. spartinae	CCC535	E4U52_004320-T1		PF00632	IPR000569,IPR000048,IPR035983	GO:0005515,GO:0004842										No	No	No	N/A
OG0003591	53	C. sorghi	CCC632	E4U53_006805-T1		PF00632	IPR000569,IPR000048,IPR035983	GO:0005515,GO:0004842										No	No	No	N/A
OG0003591	53	C. lovelessii	CCC647	E4U54_003543-T1		PF00632	IPR000569,IPR000048,IPR035983	GO:0005515,GO:0004842										No	No	No	N/A
OG0003591	53	C. digitariae	CCC659	E4U55_005485-T1		PF00632	IPR000569,IPR000048,IPR035983	GO:0005515,GO:0004842										No	No	No	N/A
OG0003591	53	C. arundinis	CCC1102	E4U56_004436-T1		PF00632	IPR000569,IPR000048,IPR035983	GO:0005515,GO:0004842										No	No	No	N/A
OG0003591	53	C. arundinis	LM582	E4U57_007855-T1		PF00632	IPR000569,IPR000048,IPR035983	GO:0005515,GO:0004842										No	No	No	N/A
OG0003591	53	C. cyperi	CCC1219	E4U58_007003-T1		PF00632	IPR000569,IPR000048,IPR035983	GO:0005515,GO:0004842										No	No	No	N/A
OG0003591	53	C. monticola	CCC1483	E4U59_000632-T1		PF00632	IPR000569,IPR000048,IPR035983	GO:0005515,GO:0004842										No	No	No	N/A
OG0003591	53	C. pazoutovae	CCC1485	E4U60_001433-T1		PF00632	IPR000569,IPR000048,IPR035983	GO:0005515,GO:0004842										No	No	No	N/A
OG0003591	53	C. capensis	CCC1504	E4U61_006282-T1		PF00632	IPR000569,IPR000048,IPR035983	GO:0005515,GO:0004842										No	No	No	N/A
OG0003592	58	C. purpurea	20.1	CCE32543.1			IPR000727									1	1	No	Yes	No	N/A
OG0003592	58	C. fusiformis	PRL 1980	fgenesh_masked-contig00009-processed-gene-0.84			IPR000727									1	1	No	Yes	No	N/A
OG0003592	58	C. paspali	RRC 1481	maker-contig00147-augustus-gene-0.47			IPR000727									1	1	No	Yes	No	N/A
OG0003592	58	C. aff. purpurea	Clav52	E4U09_006755-T1			IPR000727									1	1	No	Yes	No	N/A
OG0003592	58	C. purpurea	LM207	E4U10_004543-T1			IPR000727									1	1	No	Yes	No	N/A
OG0003592	58	C. purpurea	LM461	E4U11_007342-T1			IPR000727											No	No	No	N/A
OG0003592	58	C. purpurea	LM582	E4U12_004845-T1			IPR000727									1	1	No	Yes	No	N/A
OG0003592	58	C. humidiphila	LM576	E4U13_001520-T1			IPR000727									1	1	No	Yes	No	N/A
OG0003592	58	C. ripicola	LM454	E4U14_007769-T1			IPR000727									1	1	No	Yes	No	N/A
OG0003592	58	C. ripicola	LM218	E4U15_004330-T1			IPR000727									1	1	No	Yes	No	N/A
OG0003592	58	C. occidentalis	LM84	E4U16_005721-T1												1	1	No	Yes	No	N/A
OG0003592	58	C. occidentalis	LM84	E4U16_006150-T1														No	No	No	N/A
OG0003592	58	C. occidentalis	LM77	E4U17_004689-T1												1	1	No	Yes	No	N/A
OG0003592	58	C. occidentalis	LM77	E4U17_006047-T1														No	No	No	N/A
OG0003592	58	C. quebecensis	Clav32	E4U19_005885-T1			IPR000727									1	1	No	Yes	No	N/A
OG0003592	58	C. maximensis	CCC398	E4U21_000004-T1			IPR000727									1	1	No	Yes	No	N/A
OG0003592	58	C. purpurea	Clav04	E4U22_008166-T1			IPR000727									1	1	No	Yes	No	N/A
OG0003592	58	C. purpurea	LM28	E4U23_007755-T1			IPR000727									1	1	No	Yes	No	N/A
OG0003592	58	C. purpurea	LM30	E4U24_002406-T1			IPR000727									1	1	No	Yes	No	N/A
OG0003592	58	C. purpurea	LM33	E4U25_007798-T1			IPR000727									1	1	No	Yes	No	N/A
OG0003592	58	C. purpurea	LM39	E4U26_008263-T1			IPR000727									1	1	No	Yes	No	N/A
OG0003592	58	C. purpurea	LM232	E4U27_007609-T1			IPR000727									1	1	No	Yes	No	N/A
OG0003592	58	C. purpurea	LM470	E4U28_001802-T1			IPR000727									1	1	No	Yes	No	N/A
OG0003592	58	C. ripicola	LM220	E4U30_004897-T1			IPR000727									1	1	No	Yes	No	N/A
OG0003592	58	C. ripicola	LM219	E4U31_005633-T1			IPR000727									1	1	No	Yes	No	N/A
OG0003592	58	C. perihumidiphila	LM81	E4U32_004112-T1			IPR000727									1	1	No	Yes	No	N/A
OG0003592	58	C. occidentalis	LM78	E4U33_005618-T1												1	1	No	Yes	No	N/A
OG0003592	58	C. occidentalis	LM78	E4U33_006228-T1														No	No	No	N/A
OG0003592	58	C. purpurea	LM469	E4U34_007983-T1			IPR000727									1	1	No	Yes	No	N/A
OG0003592	58	C. purpurea	LM60	E4U35_004105-T1			IPR000727									1	1	No	Yes	No	N/A
OG0003592	58	C. purpurea	LM223	E4U36_004451-T1			IPR000727									1	1	No	Yes	No	N/A
OG0003592	58	C. purpurea	LM469	E4U37_007761-T1			IPR000727									1	1	No	Yes	No	N/A
OG0003592	58	C. purpurea	LM474	E4U38_005067-T1			IPR000727									1	1	No	Yes	No	N/A
OG0003592	58	C. quebecensis	Clav50	E4U39_005565-T1			IPR000727									1	1	No	Yes	No	N/A
OG0003592	58	C. quebecensis	LM458	E4U40_000240-T1												1	1	No	Yes	No	N/A
OG0003592	58	C. quebecensis	LM458	E4U40_003577-T1														No	No	No	N/A
OG0003592	58	C. citrina	CCC265	E4U41_003367-T1			IPR000727									1	2	No	Yes	No	N/A
OG0003592	58	C. africana	CCC489	E4U42_003799-T1			IPR000727									1	1	No	Yes	No	N/A
OG0003592	58	C. pusilla	CCC602	E4U43_002802-T1			IPR000727									1	1	No	Yes	No	N/A
OG0003592	58	C. purpurea	Clav26	E4U44_003762-T1			IPR000727									1	1	No	Yes	No	N/A
OG0003592	58	C. purpurea	Clav46	E4U45_004776-T1			IPR000727									1	1	No	Yes	No	N/A
OG0003592	58	C. purpurea	Clav55	E4U46_003586-T1			IPR000727									1	1	No	Yes	No	N/A
OG0003592	58	C. purpurea	LM4	E4U47_001336-T1			IPR000727									1	1	No	Yes	No	N/A
OG0003592	58	C. purpurea	LM5	E4U48_002106-T1			IPR000727									1	1	No	Yes	No	N/A
OG0003592	58	C. purpurea	LM14	E4U49_008027-T1			IPR000727									1	1	No	Yes	No	N/A
OG0003592	58	C. purpurea	LM71	E4U50_005991-T1			IPR000727									1	1	No	Yes	No	N/A
OG0003592	58	C. purpurea	LM233	E4U51_002313-T1			IPR000727									1	1	No	Yes	No	N/A
OG0003592	58	C. spartinae	CCC535	E4U52_005427-T1			IPR000727									1	1	No	Yes	No	N/A
OG0003592	58	C. sorghi	CCC632	E4U53_000105-T1														No	No	No	N/A
OG0003592	58	C. sorghi	CCC632	E4U53_002798-T1												1	1	No	Yes	No	N/A
OG0003592	58	C. lovelessii	CCC647	E4U54_007495-T1			IPR000727									1	1	No	Yes	No	N/A
OG0003592	58	C. digitariae	CCC659	E4U55_000686-T1			IPR000727									1	1	No	Yes	No	N/A
OG0003592	58	C. arundinis	CCC1102	E4U56_001973-T1			IPR000727									1	1	No	Yes	No	N/A
OG0003592	58	C. arundinis	LM582	E4U57_004007-T1			IPR000727									1	1	No	Yes	No	N/A
OG0003592	58	C. cyperi	CCC1219	E4U58_003477-T1			IPR000727									1	1	No	Yes	No	N/A
OG0003592	58	C. monticola	CCC1483	E4U59_006942-T1			IPR000727									1	1	No	Yes	No	N/A
OG0003592	58	C. pazoutovae	CCC1485	E4U60_002903-T1			IPR000727									1	1	No	Yes	No	N/A
OG0003592	58	C. capensis	CCC1504	E4U61_003507-T1			IPR000727									1	1	No	Yes	No	N/A
OG0003593	53	C. purpurea	20.1	CCE32737.1	csm1-like protein	PF14617,PF00270	IPR032704,IPR027417											No	No	No	N/A
OG0003593	53	C. fusiformis	PRL 1980	maker-contig00169-fgenesh-gene-0.56		PF14617	IPR032704,IPR027417											No	No	No	N/A
OG0003593	53	C. paspali	RRC 1481	maker-contig00308-fgenesh-gene-0.40	csm1-like protein	PF14617,PF00270	IPR032704,IPR027417											No	No	No	N/A
OG0003593	53	C. aff. purpurea	Clav52	E4U09_000416-T1	csm1-like protein	PF14617,PF00270	IPR032704,IPR027417											No	No	No	N/A
OG0003593	53	C. purpurea	LM207	E4U10_006178-T1	csm1-like protein	PF14617,PF00270	IPR032704,IPR027417											No	No	No	N/A
OG0003593	53	C. purpurea	LM461	E4U11_006895-T1	csm1-like protein	PF14617,PF00270	IPR032704,IPR027417											No	No	No	N/A
OG0003593	53	C. purpurea	LM582	E4U12_007279-T1	csm1-like protein	PF14617,PF00270	IPR032704,IPR027417											No	No	No	N/A
OG0003593	53	C. humidiphila	LM576	E4U13_007811-T1	csm1-like protein	PF14617,PF00270	IPR032704,IPR027417											No	No	No	N/A
OG0003593	53	C. ripicola	LM454	E4U14_002444-T1		PF00270	IPR032704,IPR027417											No	No	No	N/A
OG0003593	53	C. ripicola	LM218	E4U15_008080-T1	csm1-like protein	PF14617,PF00270	IPR032704,IPR027417											No	No	No	N/A
OG0003593	53	C. occidentalis	LM84	E4U16_004332-T1	csm1-like protein	PF14617,PF00270	IPR032704,IPR027417											No	No	No	N/A
OG0003593	53	C. occidentalis	LM77	E4U17_005294-T1	csm1-like protein	PF14617,PF00270	IPR032704,IPR027417											No	No	No	N/A
OG0003593	53	C. quebecensis	Clav32	E4U19_004473-T1	csm1-like protein	PF14617,PF00270	IPR032704,IPR027417											No	No	No	N/A
OG0003593	53	C. maximensis	CCC398	E4U21_003020-T1		PF14617	IPR032704,IPR027417											No	No	No	N/A
OG0003593	53	C. purpurea	Clav04	E4U22_000719-T1	csm1-like protein	PF14617,PF00270	IPR032704,IPR027417											No	No	No	N/A
OG0003593	53	C. purpurea	LM28	E4U23_003325-T1	csm1-like protein	PF14617,PF00270	IPR032704,IPR027417											No	No	No	N/A
OG0003593	53	C. purpurea	LM30	E4U24_003742-T1	csm1-like protein	PF14617,PF00270	IPR032704,IPR027417											No	No	No	N/A
OG0003593	53	C. purpurea	LM33	E4U25_006980-T1	csm1-like protein	PF14617,PF00270	IPR032704,IPR027417											No	No	No	N/A
OG0003593	53	C. purpurea	LM39	E4U26_007306-T1	csm1-like protein	PF14617,PF00270	IPR032704,IPR027417											No	No	No	N/A
OG0003593	53	C. purpurea	LM232	E4U27_001712-T1	csm1-like protein	PF14617,PF00270	IPR032704,IPR027417											No	No	No	N/A
OG0003593	53	C. purpurea	LM470	E4U28_006788-T1	csm1-like protein	PF14617,PF00270	IPR032704,IPR027417											No	No	No	N/A
OG0003593	53	C. ripicola	LM220	E4U30_002102-T1	csm1-like protein	PF14617,PF00270	IPR032704,IPR027417											No	No	No	N/A
OG0003593	53	C. ripicola	LM219	E4U31_000403-T1	csm1-like protein	PF14617,PF00270	IPR032704,IPR027417											No	No	No	N/A
OG0003593	53	C. perihumidiphila	LM81	E4U32_003586-T1	csm1-like protein	PF14617,PF00270	IPR032704,IPR027417											No	No	No	N/A
OG0003593	53	C. occidentalis	LM78	E4U33_007305-T1	csm1-like protein	PF14617,PF00270	IPR032704,IPR027417											No	No	No	N/A
OG0003593	53	C. purpurea	LM469	E4U34_006382-T1	csm1-like protein	PF14617,PF00270	IPR032704,IPR027417											No	No	No	N/A
OG0003593	53	C. purpurea	LM60	E4U35_002216-T1	csm1-like protein	PF14617,PF00270	IPR032704,IPR027417											No	No	No	N/A
OG0003593	53	C. purpurea	LM223	E4U36_006773-T1	csm1-like protein	PF14617,PF00270	IPR032704,IPR027417											No	No	No	N/A
OG0003593	53	C. purpurea	LM469	E4U37_001041-T1	csm1-like protein	PF14617,PF00270	IPR032704,IPR027417											No	No	No	N/A
OG0003593	53	C. purpurea	LM474	E4U38_001715-T1	csm1-like protein	PF14617,PF00270	IPR032704,IPR027417											No	No	No	N/A
OG0003593	53	C. quebecensis	Clav50	E4U39_002979-T1	csm1-like protein	PF14617,PF00270	IPR032704,IPR027417											No	No	No	N/A
OG0003593	53	C. quebecensis	LM458	E4U40_003130-T1	csm1-like protein	PF14617,PF00270	IPR032704,IPR027417											No	No	No	N/A
OG0003593	53	C. citrina	CCC265	E4U41_004104-T1	csm1-like protein	PF14617,PF00270												No	No	No	N/A
OG0003593	53	C. africana	CCC489	E4U42_001100-T1	csm1-like protein	PF14617	IPR032704											No	No	No	N/A
OG0003593	53	C. pusilla	CCC602	E4U43_006926-T1		PF14617	IPR032704											No	No	No	N/A
OG0003593	53	C. purpurea	Clav26	E4U44_007762-T1	csm1-like protein	PF14617,PF00270	IPR032704,IPR027417											No	No	No	N/A
OG0003593	53	C. purpurea	Clav46	E4U45_007708-T1	csm1-like protein	PF14617,PF00270	IPR032704,IPR027417											No	No	No	N/A
OG0003593	53	C. purpurea	Clav55	E4U46_006901-T1	csm1-like protein	PF14617,PF00270	IPR032704,IPR027417											No	No	No	N/A
OG0003593	53	C. purpurea	LM4	E4U47_007241-T1	csm1-like protein	PF14617,PF00270	IPR032704,IPR027417											No	No	No	N/A
OG0003593	53	C. purpurea	LM5	E4U48_000984-T1	csm1-like protein	PF14617,PF00270	IPR032704,IPR027417											No	No	No	N/A
OG0003593	53	C. purpurea	LM14	E4U49_001908-T1	csm1-like protein	PF14617,PF00270	IPR032704,IPR027417											No	No	No	N/A
OG0003593	53	C. purpurea	LM71	E4U50_000653-T1	csm1-like protein	PF14617,PF00270	IPR032704,IPR027417											No	No	No	N/A
OG0003593	53	C. purpurea	LM233	E4U51_003019-T1	csm1-like protein	PF14617,PF00270	IPR032704,IPR027417											No	No	No	N/A
OG0003593	53	C. spartinae	CCC535	E4U52_003552-T1	csm1-like protein	PF14617,PF00270	IPR032704,IPR027417											No	No	No	N/A
OG0003593	53	C. sorghi	CCC632	E4U53_001586-T1		PF14617	IPR032704											No	No	No	N/A
OG0003593	53	C. lovelessii	CCC647	E4U54_005432-T1		PF14617	IPR032704											No	No	No	N/A
OG0003593	53	C. digitariae	CCC659	E4U55_000357-T1		PF14617	IPR032704											No	No	No	N/A
OG0003593	53	C. arundinis	CCC1102	E4U56_000347-T1	csm1-like protein	PF14617,PF00270	IPR032704,IPR027417											No	No	No	N/A
OG0003593	53	C. arundinis	LM582	E4U57_002290-T1	csm1-like protein	PF14617,PF00270	IPR032704,IPR027417											No	No	No	N/A
OG0003593	53	C. cyperi	CCC1219	E4U58_003691-T1	csm1-like protein	PF14617,PF00270	IPR032704,IPR027417											No	No	No	N/A
OG0003593	53	C. monticola	CCC1483	E4U59_000737-T1		PF14617,PF00270	IPR032704,IPR027417											No	No	No	N/A
OG0003593	53	C. pazoutovae	CCC1485	E4U60_002795-T1	csm1-like protein	PF14617,PF00270	IPR032704,IPR027417											No	No	No	N/A
OG0003593	53	C. capensis	CCC1504	E4U61_001350-T1	csm1-like protein	PF14617,PF00270	IPR032704,IPR027417											No	No	No	N/A
OG0003594	51	C. purpurea	20.1	CCE27283.1	negative cofactor 2 transcription regulator complex subunit ncb2	PF00808	IPR003958,IPR009072	GO:0046982										No	No	No	N/A
OG0003594	51	C. fusiformis	PRL 1980	maker-contig00203-fgenesh-gene-0.59	negative cofactor 2 transcription regulator complex subunit ncb2	PF00808	IPR009072,IPR003958	GO:0046982										No	No	No	N/A
OG0003594	51	C. paspali	RRC 1481	maker-contig00238-snap-gene-0.58	negative cofactor 2 transcription regulator complex subunit ncb2	PF00808	IPR003958,IPR009072	GO:0046982										No	No	No	N/A
OG0003594	51	C. aff. purpurea	Clav52	E4U09_005097-T1	negative cofactor 2 transcription regulator complex subunit ncb2	PF00808	IPR009072,IPR003958	GO:0046982										No	No	No	N/A
OG0003594	51	C. purpurea	LM207	E4U10_004607-T1	negative cofactor 2 transcription regulator complex subunit ncb2	PF00808	IPR009072,IPR003958	GO:0046982										No	No	No	N/A
OG0003594	51	C. purpurea	LM461	E4U11_007279-T1	negative cofactor 2 transcription regulator complex subunit ncb2	PF00808	IPR009072,IPR003958	GO:0046982										No	No	No	N/A
OG0003594	51	C. purpurea	LM582	E4U12_004056-T1	negative cofactor 2 transcription regulator complex subunit ncb2	PF00808	IPR009072,IPR003958	GO:0046982										No	No	No	N/A
OG0003594	51	C. humidiphila	LM576	E4U13_005401-T1	negative cofactor 2 transcription regulator complex subunit ncb2	PF00808	IPR009072,IPR003958	GO:0046982										No	No	No	N/A
OG0003594	51	C. ripicola	LM454	E4U14_008036-T1	negative cofactor 2 transcription regulator complex subunit ncb2	PF00808	IPR009072,IPR003958	GO:0046982										No	No	No	N/A
OG0003594	51	C. ripicola	LM218	E4U15_005999-T1	negative cofactor 2 transcription regulator complex subunit ncb2	PF00808	IPR009072,IPR003958	GO:0046982										No	No	No	N/A
OG0003594	51	C. occidentalis	LM84	E4U16_003008-T1	negative cofactor 2 transcription regulator complex subunit ncb2	PF00808	IPR009072,IPR003958	GO:0046982										No	No	No	N/A
OG0003594	51	C. occidentalis	LM77	E4U17_002610-T1	negative cofactor 2 transcription regulator complex subunit ncb2	PF00808	IPR009072,IPR003958	GO:0046982										No	No	No	N/A
OG0003594	51	C. quebecensis	Clav32	E4U19_007047-T1	negative cofactor 2 transcription regulator complex subunit ncb2	PF00808	IPR009072,IPR003958	GO:0046982										No	No	No	N/A
OG0003594	51	C. maximensis	CCC398	E4U21_003286-T1	negative cofactor 2 transcription regulator complex subunit ncb2	PF00808	IPR009072,IPR003958	GO:0046982										No	No	No	N/A
OG0003594	51	C. purpurea	Clav04	E4U22_003596-T1	negative cofactor 2 transcription regulator complex subunit ncb2	PF00808	IPR009072,IPR003958	GO:0046982										No	No	No	N/A
OG0003594	51	C. purpurea	LM28	E4U23_008338-T1	negative cofactor 2 transcription regulator complex subunit ncb2	PF00808	IPR009072,IPR003958	GO:0046982										No	No	No	N/A
OG0003594	51	C. purpurea	LM30	E4U24_001035-T1	negative cofactor 2 transcription regulator complex subunit ncb2	PF00808	IPR009072,IPR003958	GO:0046982										No	No	No	N/A
OG0003594	51	C. purpurea	LM33	E4U25_003228-T1	negative cofactor 2 transcription regulator complex subunit ncb2	PF00808	IPR009072,IPR003958	GO:0046982										No	No	No	N/A
OG0003594	51	C. purpurea	LM39	E4U26_002508-T1	negative cofactor 2 transcription regulator complex subunit ncb2	PF00808	IPR009072,IPR003958	GO:0046982										No	No	No	N/A
OG0003594	51	C. purpurea	LM232	E4U27_004295-T1	negative cofactor 2 transcription regulator complex subunit ncb2	PF00808	IPR009072,IPR003958	GO:0046982										No	No	No	N/A
OG0003594	51	C. purpurea	LM470	E4U28_004114-T1	negative cofactor 2 transcription regulator complex subunit ncb2	PF00808	IPR009072,IPR003958	GO:0046982										No	No	No	N/A
OG0003594	51	C. ripicola	LM220	E4U30_003617-T1	negative cofactor 2 transcription regulator complex subunit ncb2	PF00808	IPR009072,IPR003958	GO:0046982										No	No	No	N/A
OG0003594	51	C. ripicola	LM219	E4U31_001775-T1	negative cofactor 2 transcription regulator complex subunit ncb2	PF00808	IPR009072,IPR003958	GO:0046982										No	No	No	N/A
OG0003594	51	C. perihumidiphila	LM81	E4U32_005347-T1	negative cofactor 2 transcription regulator complex subunit ncb2	PF00808	IPR009072,IPR003958	GO:0046982										No	No	No	N/A
OG0003594	51	C. occidentalis	LM78	E4U33_002647-T1	negative cofactor 2 transcription regulator complex subunit ncb2	PF00808	IPR009072,IPR003958	GO:0046982										No	No	No	N/A
OG0003594	51	C. purpurea	LM469	E4U34_005288-T1	negative cofactor 2 transcription regulator complex subunit ncb2	PF00808	IPR009072,IPR003958	GO:0046982										No	No	No	N/A
OG0003594	51	C. purpurea	LM60	E4U35_002944-T1	negative cofactor 2 transcription regulator complex subunit ncb2	PF00808	IPR009072,IPR003958	GO:0046982										No	No	No	N/A
OG0003594	51	C. purpurea	LM223	E4U36_006080-T1	negative cofactor 2 transcription regulator complex subunit ncb2	PF00808	IPR009072,IPR003958	GO:0046982										No	No	No	N/A
OG0003594	51	C. purpurea	LM469	E4U37_002177-T1	negative cofactor 2 transcription regulator complex subunit ncb2	PF00808	IPR009072,IPR003958	GO:0046982										No	No	No	N/A
OG0003594	51	C. purpurea	LM474	E4U38_004437-T1	negative cofactor 2 transcription regulator complex subunit ncb2	PF00808	IPR009072,IPR003958	GO:0046982										No	No	No	N/A
OG0003594	51	C. quebecensis	Clav50	E4U39_005137-T1	negative cofactor 2 transcription regulator complex subunit ncb2	PF00808	IPR009072,IPR003958	GO:0046982										No	No	No	N/A
OG0003594	51	C. quebecensis	LM458	E4U40_002490-T1	negative cofactor 2 transcription regulator complex subunit ncb2	PF00808	IPR009072,IPR003958	GO:0046982										No	No	No	N/A
OG0003594	51	C. citrina	CCC265	E4U41_003597-T1	negative cofactor 2 transcription regulator complex subunit ncb2	PF00808	IPR003958,IPR009072	GO:0046982										No	No	No	N/A
OG0003594	51	C. africana	CCC489	E4U42_006987-T1	negative cofactor 2 transcription regulator complex subunit ncb2	PF00808	IPR003958,IPR009072	GO:0046982										No	No	No	N/A
OG0003594	51	C. purpurea	Clav26	E4U44_003740-T1	negative cofactor 2 transcription regulator complex subunit ncb2	PF00808	IPR009072,IPR003958	GO:0046982										No	No	No	N/A
OG0003594	51	C. purpurea	Clav46	E4U45_005639-T1	negative cofactor 2 transcription regulator complex subunit ncb2	PF00808	IPR009072,IPR003958	GO:0046982										No	No	No	N/A
OG0003594	51	C. purpurea	Clav55	E4U46_001410-T1	negative cofactor 2 transcription regulator complex subunit ncb2	PF00808	IPR009072,IPR003958	GO:0046982										No	No	No	N/A
OG0003594	51	C. purpurea	LM4	E4U47_004013-T1	negative cofactor 2 transcription regulator complex subunit ncb2	PF00808	IPR009072,IPR003958	GO:0046982										No	No	No	N/A
OG0003594	51	C. purpurea	LM5	E4U48_005472-T1	negative cofactor 2 transcription regulator complex subunit ncb2	PF00808	IPR009072,IPR003958	GO:0046982										No	No	No	N/A
OG0003594	51	C. purpurea	LM14	E4U49_001218-T1	negative cofactor 2 transcription regulator complex subunit ncb2	PF00808	IPR009072,IPR003958	GO:0046982										No	No	No	N/A
OG0003594	51	C. purpurea	LM71	E4U50_004625-T1	negative cofactor 2 transcription regulator complex subunit ncb2	PF00808	IPR009072,IPR003958	GO:0046982										No	No	No	N/A
OG0003594	51	C. purpurea	LM233	E4U51_004923-T1	negative cofactor 2 transcription regulator complex subunit ncb2	PF00808	IPR009072,IPR003958	GO:0046982										No	No	No	N/A
OG0003594	51	C. spartinae	CCC535	E4U52_000603-T1	negative cofactor 2 transcription regulator complex subunit ncb2	PF00808	IPR009072,IPR003958	GO:0046982										No	No	No	N/A
OG0003594	51	C. sorghi	CCC632	E4U53_004399-T1	negative cofactor 2 transcription regulator complex subunit ncb2	PF00808	IPR009072,IPR003958	GO:0046982										No	No	No	N/A
OG0003594	51	C. digitariae	CCC659	E4U55_004214-T1	negative cofactor 2 transcription regulator complex subunit ncb2	PF00808	IPR009072,IPR003958	GO:0046982										No	No	No	N/A
OG0003594	51	C. arundinis	CCC1102	E4U56_004090-T1	negative cofactor 2 transcription regulator complex subunit ncb2	PF00808	IPR009072,IPR003958	GO:0046982										No	No	No	N/A
OG0003594	51	C. arundinis	LM582	E4U57_004983-T1	negative cofactor 2 transcription regulator complex subunit ncb2	PF00808	IPR009072,IPR003958	GO:0046982										No	No	No	N/A
OG0003594	51	C. cyperi	CCC1219	E4U58_004654-T1	negative cofactor 2 transcription regulator complex subunit ncb2	PF00808	IPR009072,IPR003958	GO:0046982										No	No	No	N/A
OG0003594	51	C. monticola	CCC1483	E4U59_001827-T1	negative cofactor 2 transcription regulator complex subunit ncb2	PF00808	IPR009072,IPR003958	GO:0046982										No	No	No	N/A
OG0003594	51	C. pazoutovae	CCC1485	E4U60_004692-T1	negative cofactor 2 transcription regulator complex subunit ncb2	PF00808	IPR009072,IPR003958	GO:0046982										No	No	No	N/A
OG0003594	51	C. capensis	CCC1504	E4U61_000097-T1	negative cofactor 2 transcription regulator complex subunit ncb2	PF00808	IPR009072,IPR003958	GO:0046982										No	No	No	N/A
OG0003595	53	C. purpurea	20.1	CCE27282.1		PF00106,PF13561,PF08659	IPR002347,IPR020904,IPR036291	GO:0016491							Secreted			No	No	No	N/A
OG0003595	53	C. fusiformis	PRL 1980	augustus_masked-contig00203-processed-gene-0.52		PF00106,PF08659	IPR002347,IPR020904,IPR036291	GO:0016491								1	1	No	Yes	No	N/A
OG0003595	53	C. paspali	RRC 1481	maker-contig00238-fgenesh-gene-0.39		PF00106,PF13561,PF08659	IPR002347,IPR020904,IPR036291	GO:0016491										No	No	No	N/A
OG0003595	53	C. aff. purpurea	Clav52	E4U09_005096-T1		PF00106,PF13561,PF08659	IPR002347,IPR020904,IPR036291	GO:0016491							Secreted			No	No	No	N/A
OG0003595	53	C. purpurea	LM207	E4U10_004608-T1		PF00106,PF13561,PF08659	IPR002347,IPR020904,IPR036291	GO:0016491							Secreted			No	No	No	N/A
OG0003595	53	C. purpurea	LM461	E4U11_007278-T1		PF00106,PF13561,PF08659	IPR002347,IPR020904,IPR036291	GO:0016491							Secreted			No	No	No	N/A
OG0003595	53	C. purpurea	LM582	E4U12_004057-T1		PF00106,PF13561,PF08659	IPR002347,IPR020904,IPR036291	GO:0016491								1		No	No	No	N/A
OG0003595	53	C. humidiphila	LM576	E4U13_005400-T1		PF00106,PF13561,PF08659	IPR002347,IPR020904,IPR036291	GO:0016491										No	No	No	N/A
OG0003595	53	C. ripicola	LM454	E4U14_008379-T1		PF00106,PF13561,PF08659	IPR002347,IPR020904,IPR036291	GO:0016491							Secreted			No	No	No	N/A
OG0003595	53	C. ripicola	LM218	E4U15_005998-T1		PF00106,PF13561,PF08659	IPR002347,IPR020904,IPR036291	GO:0016491							Secreted			No	No	No	N/A
OG0003595	53	C. occidentalis	LM84	E4U16_003007-T1		PF00106,PF13561,PF08659	IPR002347,IPR020904,IPR036291	GO:0016491										No	No	No	N/A
OG0003595	53	C. occidentalis	LM77	E4U17_002609-T1		PF00106,PF13561,PF08659	IPR002347,IPR020904,IPR036291	GO:0016491										No	No	No	N/A
OG0003595	53	C. quebecensis	Clav32	E4U19_007048-T1		PF00106,PF13561,PF08659	IPR002347,IPR020904,IPR036291	GO:0016491							Secreted			No	No	No	N/A
OG0003595	53	C. maximensis	CCC398	E4U21_003285-T1		PF00106,PF13561,PF08659	IPR002347,IPR020904,IPR036291	GO:0016491										No	No	No	N/A
OG0003595	53	C. purpurea	Clav04	E4U22_003595-T1		PF00106,PF13561,PF08659	IPR002347,IPR020904,IPR036291	GO:0016491							Secreted			No	No	No	N/A
OG0003595	53	C. purpurea	LM28	E4U23_008339-T1		PF00106,PF13561,PF08659	IPR002347,IPR020904,IPR036291	GO:0016491								1		No	No	No	N/A
OG0003595	53	C. purpurea	LM30	E4U24_001034-T1		PF00106,PF13561,PF08659	IPR002347,IPR020904,IPR036291	GO:0016491							Secreted			No	No	No	N/A
OG0003595	53	C. purpurea	LM33	E4U25_003229-T1		PF00106,PF13561,PF08659	IPR002347,IPR020904,IPR036291	GO:0016491										No	No	No	N/A
OG0003595	53	C. purpurea	LM39	E4U26_002509-T1		PF00106,PF13561,PF08659	IPR002347,IPR020904,IPR036291	GO:0016491							Secreted			No	No	No	N/A
OG0003595	53	C. purpurea	LM232	E4U27_004296-T1		PF00106,PF13561,PF08659	IPR002347,IPR020904,IPR036291	GO:0016491								1		No	No	No	N/A
OG0003595	53	C. purpurea	LM470	E4U28_004113-T1		PF00106,PF13561,PF08659	IPR002347,IPR020904,IPR036291	GO:0016491							Secreted			No	No	No	N/A
OG0003595	53	C. ripicola	LM220	E4U30_003616-T1		PF00106,PF13561,PF08659	IPR002347,IPR020904,IPR036291	GO:0016491							Secreted			No	No	No	N/A
OG0003595	53	C. ripicola	LM219	E4U31_001774-T1		PF00106,PF13561,PF08659	IPR002347,IPR020904,IPR036291	GO:0016491							Secreted			No	No	No	N/A
OG0003595	53	C. perihumidiphila	LM81	E4U32_005348-T1		PF00106,PF13561,PF08659	IPR002347,IPR020904,IPR036291	GO:0016491										No	No	No	N/A
OG0003595	53	C. occidentalis	LM78	E4U33_002648-T1		PF00106,PF13561,PF08659	IPR002347,IPR020904,IPR036291	GO:0016491										No	No	No	N/A
OG0003595	53	C. purpurea	LM469	E4U34_005289-T1		PF00106,PF13561,PF08659	IPR002347,IPR020904,IPR036291	GO:0016491							Secreted			No	No	No	N/A
OG0003595	53	C. purpurea	LM60	E4U35_002945-T1		PF00106,PF13561,PF08659	IPR002347,IPR020904,IPR036291	GO:0016491								1		No	No	No	N/A
OG0003595	53	C. purpurea	LM223	E4U36_006079-T1		PF00106,PF13561,PF08659	IPR002347,IPR020904,IPR036291	GO:0016491							Secreted			No	No	No	N/A
OG0003595	53	C. purpurea	LM469	E4U37_002178-T1		PF00106,PF13561,PF08659	IPR002347,IPR020904,IPR036291	GO:0016491							Secreted			No	No	No	N/A
OG0003595	53	C. purpurea	LM474	E4U38_004438-T1		PF00106,PF13561,PF08659	IPR002347,IPR020904,IPR036291	GO:0016491								1		No	No	No	N/A
OG0003595	53	C. quebecensis	Clav50	E4U39_005138-T1		PF00106,PF13561,PF08659	IPR002347,IPR020904,IPR036291	GO:0016491							Secreted			No	No	No	N/A
OG0003595	53	C. quebecensis	LM458	E4U40_002491-T1		PF00106,PF13561,PF08659	IPR002347,IPR020904,IPR036291	GO:0016491							Secreted			No	No	No	N/A
OG0003595	53	C. citrina	CCC265	E4U41_003596-T1		PF00106,PF13561,PF08659	IPR002347,IPR020904,IPR036291	GO:0016491										No	No	No	N/A
OG0003595	53	C. africana	CCC489	E4U42_006986-T1		PF00106,PF13561,PF08659	IPR002347,IPR020904,IPR036291	GO:0016491										No	No	No	N/A
OG0003595	53	C. pusilla	CCC602	E4U43_004123-T1		PF00106,PF13561,PF08659	IPR002347,IPR020904,IPR036291	GO:0016491										No	No	No	N/A
OG0003595	53	C. purpurea	Clav26	E4U44_003739-T1		PF00106,PF13561,PF08659	IPR002347,IPR020904,IPR036291	GO:0016491							Secreted			No	No	No	N/A
OG0003595	53	C. purpurea	Clav46	E4U45_005638-T1		PF00106,PF13561,PF08659	IPR002347,IPR020904,IPR036291	GO:0016491							Secreted			No	No	No	N/A
OG0003595	53	C. purpurea	Clav55	E4U46_001409-T1		PF00106,PF13561,PF08659	IPR002347,IPR020904,IPR036291	GO:0016491							Secreted			No	No	No	N/A
OG0003595	53	C. purpurea	LM4	E4U47_004012-T1		PF00106,PF13561,PF08659	IPR002347,IPR020904,IPR036291	GO:0016491							Secreted			No	No	No	N/A
OG0003595	53	C. purpurea	LM5	E4U48_005471-T1		PF00106,PF13561,PF08659	IPR002347,IPR020904,IPR036291	GO:0016491							Secreted			No	No	No	N/A
OG0003595	53	C. purpurea	LM14	E4U49_001219-T1		PF00106,PF13561,PF08659	IPR002347,IPR020904,IPR036291	GO:0016491								1		No	No	No	N/A
OG0003595	53	C. purpurea	LM71	E4U50_004624-T1		PF00106,PF13561,PF08659	IPR002347,IPR020904,IPR036291	GO:0016491							Secreted			No	No	No	N/A
OG0003595	53	C. purpurea	LM233	E4U51_004922-T1		PF00106,PF13561,PF08659	IPR002347,IPR020904,IPR036291	GO:0016491							Secreted			No	No	No	N/A
OG0003595	53	C. spartinae	CCC535	E4U52_000602-T1		PF00106,PF13561,PF08659	IPR002347,IPR020904,IPR036291	GO:0016491							Secreted			No	No	No	N/A
OG0003595	53	C. sorghi	CCC632	E4U53_004361-T1		PF00106,PF13561,PF08659	IPR002347,IPR020904,IPR036291	GO:0016491							Secreted			No	No	No	N/A
OG0003595	53	C. lovelessii	CCC647	E4U54_005745-T1		PF00106,PF13561,PF08659	IPR002347,IPR020904,IPR036291	GO:0016491										No	No	No	N/A
OG0003595	53	C. digitariae	CCC659	E4U55_004215-T1		PF00106,PF13561,PF08659	IPR002347,IPR020904,IPR036291	GO:0016491										No	No	No	N/A
OG0003595	53	C. arundinis	CCC1102	E4U56_004089-T1		PF00106,PF13561,PF08659	IPR002347,IPR020904,IPR036291	GO:0016491										No	No	No	N/A
OG0003595	53	C. arundinis	LM582	E4U57_004982-T1		PF00106,PF13561,PF08659	IPR002347,IPR020904,IPR036291	GO:0016491							Secreted			No	No	No	N/A
OG0003595	53	C. cyperi	CCC1219	E4U58_004653-T1		PF00106,PF13561,PF08659	IPR002347,IPR020904,IPR036291	GO:0016491							Secreted			No	No	No	N/A
OG0003595	53	C. monticola	CCC1483	E4U59_001826-T1		PF00106,PF13561,PF08659	IPR002347,IPR020904,IPR036291	GO:0016491										No	No	No	N/A
OG0003595	53	C. pazoutovae	CCC1485	E4U60_004693-T1		PF00106,PF13561,PF08659	IPR002347,IPR020904,IPR036291	GO:0016491							Secreted			No	No	No	N/A
OG0003595	53	C. capensis	CCC1504	E4U61_000096-T1		PF00106,PF13561,PF08659	IPR002347,IPR020904,IPR036291	GO:0016491							Secreted			No	No	No	N/A
OG0003596	54	C. purpurea	20.1	CCE33100.1	argininosuccinate lyase	PF02222,PF02786,PF02787,PF07478	IPR005483,IPR005480,IPR036914,IPR006275,IPR013815,IPR036897,IPR005479,IPR011761,IPR016185	GO:0046872,GO:0006807,GO:0005524										No	No	No	N/A
OG0003596	54	C. fusiformis	PRL 1980	maker-contig00001-snap-gene-0.301	argininosuccinate lyase	PF02222,PF02786,PF02787,PF07478	IPR005483,IPR005480,IPR006275,IPR013815,IPR036914,IPR036897,IPR005479,IPR011761,IPR016185	GO:0046872,GO:0006807,GO:0005524										No	No	No	N/A
OG0003596	54	C. paspali	RRC 1481	maker-contig00016-fgenesh-gene-0.99	argininosuccinate lyase	PF02222,PF02786,PF02787,PF07478	IPR005483,IPR005480,IPR006275,IPR013815,IPR036914,IPR036897,IPR005479,IPR011761,IPR016185	GO:0046872,GO:0006807,GO:0005524										No	No	No	N/A
OG0003596	54	C. aff. purpurea	Clav52	E4U09_004311-T1	argininosuccinate lyase	PF02222,PF02786,PF02787,PF07478	IPR005483,IPR005480,IPR036914,IPR036897,IPR006275,IPR013815,IPR005479,IPR011761,IPR016185	GO:0046872,GO:0006807,GO:0005524										No	No	No	N/A
OG0003596	54	C. purpurea	LM207	E4U10_004480-T1	argininosuccinate lyase	PF02222,PF02786,PF02787,PF07478	IPR005483,IPR005480,IPR036914,IPR036897,IPR013815,IPR005479,IPR006275,IPR011761,IPR016185	GO:0046872,GO:0006807,GO:0005524										No	No	No	N/A
OG0003596	54	C. purpurea	LM461	E4U11_007986-T1	argininosuccinate lyase	PF02222,PF02786,PF02787,PF07478	IPR005483,IPR005480,IPR013815,IPR036914,IPR006275,IPR036897,IPR005479,IPR011761,IPR016185	GO:0046872,GO:0006807,GO:0005524										No	No	No	N/A
OG0003596	54	C. purpurea	LM582	E4U12_003747-T1	argininosuccinate lyase	PF02222,PF02786,PF02787,PF07478	IPR005483,IPR005480,IPR013815,IPR036914,IPR036897,IPR005479,IPR006275,IPR011761,IPR016185	GO:0046872,GO:0006807,GO:0005524										No	No	No	N/A
OG0003596	54	C. humidiphila	LM576	E4U13_000040-T1	argininosuccinate lyase	PF02222,PF02786,PF02787,PF07478	IPR005483,IPR005480,IPR013815,IPR005479,IPR036914,IPR006275,IPR036897,IPR011761,IPR016185	GO:0046872,GO:0006807,GO:0005524										No	No	No	N/A
OG0003596	54	C. ripicola	LM454	E4U14_004549-T1	argininosuccinate lyase	PF02222,PF02786,PF02787,PF07478	IPR005483,IPR005480,IPR036914,IPR005479,IPR006275,IPR036897,IPR013815,IPR011761,IPR016185	GO:0046872,GO:0006807,GO:0005524										No	No	No	N/A
OG0003596	54	C. ripicola	LM218	E4U15_006101-T1	argininosuccinate lyase	PF02222,PF02786,PF02787,PF07478	IPR005483,IPR005480,IPR036914,IPR005479,IPR006275,IPR036897,IPR013815,IPR011761,IPR016185	GO:0046872,GO:0006807,GO:0005524										No	No	No	N/A
OG0003596	54	C. occidentalis	LM84	E4U16_000479-T1	argininosuccinate lyase	PF02222,PF02786,PF02787,PF07478	IPR005483,IPR005480,IPR006275,IPR005479,IPR013815,IPR036914,IPR036897,IPR011761,IPR016185	GO:0046872,GO:0006807,GO:0005524										No	No	No	N/A
OG0003596	54	C. occidentalis	LM77	E4U17_007145-T1	argininosuccinate lyase	PF02222,PF02786,PF02787,PF07478	IPR005483,IPR005480,IPR006275,IPR005479,IPR013815,IPR036914,IPR036897,IPR011761,IPR016185	GO:0046872,GO:0006807,GO:0005524										No	No	No	N/A
OG0003596	54	C. quebecensis	Clav32	E4U19_003572-T1	argininosuccinate lyase	PF02222,PF02786,PF02787,PF07478	IPR005483,IPR005480,IPR006275,IPR013815,IPR005479,IPR036897,IPR036914,IPR011761,IPR016185	GO:0046872,GO:0006807,GO:0005524										No	No	No	N/A
OG0003596	54	C. maximensis	CCC398	E4U21_003677-T1	argininosuccinate lyase	PF02222,PF02786,PF02787,PF07478	IPR005483,IPR005480,IPR006275,IPR036914,IPR013815,IPR036897,IPR005479,IPR011761,IPR016185	GO:0046872,GO:0006807,GO:0005524										No	No	No	N/A
OG0003596	54	C. purpurea	Clav04	E4U22_000171-T1	argininosuccinate lyase	PF02222,PF02786,PF02787,PF07478	IPR005483,IPR005480,IPR006275,IPR036897,IPR013815,IPR005479,IPR036914,IPR011761,IPR016185	GO:0046872,GO:0006807,GO:0005524										No	No	No	N/A
OG0003596	54	C. purpurea	LM28	E4U23_004884-T1	argininosuccinate lyase	PF02222,PF02786,PF02787,PF07478	IPR005483,IPR005480,IPR036914,IPR013815,IPR006275,IPR036897,IPR005479,IPR011761,IPR016185	GO:0046872,GO:0006807,GO:0005524										No	No	No	N/A
OG0003596	54	C. purpurea	LM30	E4U24_001544-T1	argininosuccinate lyase	PF02222,PF02786,PF02787,PF07478	IPR005483,IPR005480,IPR036914,IPR036897,IPR013815,IPR005479,IPR006275,IPR011761,IPR016185	GO:0046872,GO:0006807,GO:0005524										No	No	No	N/A
OG0003596	54	C. purpurea	LM33	E4U25_006408-T1	argininosuccinate lyase	PF02222,PF02786,PF02787,PF07478	IPR005483,IPR005480,IPR013815,IPR036914,IPR036897,IPR006275,IPR005479,IPR011761,IPR016185	GO:0046872,GO:0006807,GO:0005524										No	No	No	N/A
OG0003596	54	C. purpurea	LM39	E4U26_006213-T1	argininosuccinate lyase	PF02222,PF02786,PF02787,PF07478	IPR005480,IPR036914,IPR036897,IPR005479,IPR013815,IPR006275,IPR011761,IPR016185	GO:0046872,GO:0006807,GO:0005524										No	No	No	N/A
OG0003596	54	C. purpurea	LM232	E4U27_007177-T1	argininosuccinate lyase	PF02222,PF02786,PF02787,PF07478	IPR005483,IPR005480,IPR006275,IPR036897,IPR013815,IPR005479,IPR036914,IPR011761,IPR016185	GO:0046872,GO:0006807,GO:0005524										No	No	No	N/A
OG0003596	54	C. purpurea	LM470	E4U28_002636-T1	argininosuccinate lyase	PF02222,PF02786,PF02787,PF07478	IPR005483,IPR005480,IPR036914,IPR036897,IPR013815,IPR005479,IPR006275,IPR011761,IPR016185	GO:0046872,GO:0006807,GO:0005524										No	No	No	N/A
OG0003596	54	C. ripicola	LM220	E4U30_002976-T1	argininosuccinate lyase	PF02222,PF02786,PF02787,PF07478	IPR005483,IPR005480,IPR036914,IPR036897,IPR006275,IPR005479,IPR013815,IPR011761,IPR016185	GO:0046872,GO:0006807,GO:0005524										No	No	No	N/A
OG0003596	54	C. ripicola	LM219	E4U31_005509-T1	argininosuccinate lyase	PF02222,PF02786,PF02787,PF07478	IPR005483,IPR005480,IPR036914,IPR006275,IPR005479,IPR036897,IPR013815,IPR011761,IPR016185	GO:0046872,GO:0006807,GO:0005524										No	No	No	N/A
OG0003596	54	C. perihumidiphila	LM81	E4U32_003273-T1	argininosuccinate lyase	PF02222,PF02786,PF02787,PF07478	IPR005483,IPR005480,IPR006275,IPR036914,IPR036897,IPR005479,IPR013815,IPR011761,IPR016185	GO:0046872,GO:0006807,GO:0005524										No	No	No	N/A
OG0003596	54	C. occidentalis	LM78	E4U33_003817-T1	argininosuccinate lyase	PF02222,PF02786,PF02787,PF07478	IPR005483,IPR005480,IPR006275,IPR005479,IPR013815,IPR036914,IPR036897,IPR011761,IPR016185	GO:0046872,GO:0006807,GO:0005524										No	No	No	N/A
OG0003596	54	C. purpurea	LM469	E4U34_002635-T1	argininosuccinate lyase	PF02222,PF02786,PF02787,PF07478	IPR005483,IPR005480,IPR036914,IPR013815,IPR036897,IPR006275,IPR005479,IPR011761,IPR016185	GO:0046872,GO:0006807,GO:0005524										No	No	No	N/A
OG0003596	54	C. purpurea	LM60	E4U35_001039-T1	argininosuccinate lyase	PF02222,PF02786,PF02787,PF07478	IPR005483,IPR005480,IPR006275,IPR036897,IPR013815,IPR005479,IPR036914,IPR011761,IPR016185	GO:0046872,GO:0006807,GO:0005524										No	No	No	N/A
OG0003596	54	C. purpurea	LM223	E4U36_000424-T1	argininosuccinate lyase	PF02222,PF02786,PF02787,PF07478	IPR005483,IPR005480,IPR006275,IPR036914,IPR036897,IPR013815,IPR005479,IPR011761,IPR016185	GO:0046872,GO:0006807,GO:0005524										No	No	No	N/A
OG0003596	54	C. purpurea	LM469	E4U37_000223-T1	argininosuccinate lyase	PF02222,PF02786,PF02787,PF07478	IPR005483,IPR005480,IPR036914,IPR036897,IPR013815,IPR005479,IPR006275,IPR011761,IPR016185	GO:0046872,GO:0006807,GO:0005524										No	No	No	N/A
OG0003596	54	C. purpurea	LM474	E4U38_004929-T1	argininosuccinate lyase	PF02222,PF02786,PF02787,PF07478	IPR005483,IPR005480,IPR036914,IPR013815,IPR036897,IPR005479,IPR006275,IPR011761,IPR016185	GO:0046872,GO:0006807,GO:0005524										No	No	No	N/A
OG0003596	54	C. quebecensis	Clav50	E4U39_002501-T1	argininosuccinate lyase	PF02222,PF02786,PF02787,PF07478	IPR005483,IPR005480,IPR006275,IPR013815,IPR005479,IPR036897,IPR036914,IPR011761,IPR016185	GO:0046872,GO:0006807,GO:0005524										No	No	No	N/A
OG0003596	54	C. quebecensis	LM458	E4U40_003274-T1	argininosuccinate lyase	PF02222,PF02786,PF02787,PF07478	IPR005483,IPR005480,IPR006275,IPR013815,IPR005479,IPR036897,IPR036914,IPR011761,IPR016185	GO:0046872,GO:0006807,GO:0005524										No	No	No	N/A
OG0003596	54	C. citrina	CCC265	E4U41_007424-T1	argininosuccinate lyase	PF02222,PF02786,PF02787,PF07478	IPR005483,IPR005480,IPR036897,IPR036914,IPR013815,IPR006275,IPR005479,IPR011761,IPR016185	GO:0046872,GO:0006807,GO:0005524										No	No	No	N/A
OG0003596	54	C. africana	CCC489	E4U42_003999-T1	argininosuccinate lyase	PF02222,PF02786,PF02787,PF07478	IPR005483,IPR005480,IPR013815,IPR036914,IPR006275,IPR036897,IPR005479,IPR011761,IPR016185	GO:0046872,GO:0006807,GO:0005524										No	No	No	N/A
OG0003596	54	C. pusilla	CCC602	E4U43_000208-T1	argininosuccinate lyase	PF02222,PF02786,PF07478	IPR005483,IPR036914,IPR005479,IPR013815,IPR011761,IPR016185	GO:0046872,GO:0006807,GO:0005524										No	No	No	N/A
OG0003596	54	C. pusilla	CCC602	E4U43_005739-T1	argininosuccinate lyase	PF02222,PF02786,PF02787,PF07478	IPR005483,IPR005480,IPR005479,IPR036897,IPR011761,IPR016185	GO:0046872,GO:0006807,GO:0005524										No	No	No	N/A
OG0003596	54	C. purpurea	Clav26	E4U44_005138-T1	argininosuccinate lyase	PF02222,PF02786,PF02787,PF07478	IPR005483,IPR005480,IPR013815,IPR036914,IPR036897,IPR005479,IPR006275,IPR011761,IPR016185	GO:0046872,GO:0006807,GO:0005524										No	No	No	N/A
OG0003596	54	C. purpurea	Clav46	E4U45_002467-T1	argininosuccinate lyase	PF02222,PF02786,PF02787,PF07478	IPR005483,IPR005480,IPR036914,IPR036897,IPR013815,IPR005479,IPR006275,IPR011761,IPR016185	GO:0046872,GO:0006807,GO:0005524										No	No	No	N/A
OG0003596	54	C. purpurea	Clav55	E4U46_003689-T1	argininosuccinate lyase	PF02222,PF02786,PF02787,PF07478	IPR005483,IPR005480,IPR036914,IPR036897,IPR005479,IPR013815,IPR006275,IPR011761,IPR016185	GO:0046872,GO:0006807,GO:0005524										No	No	No	N/A
OG0003596	54	C. purpurea	LM4	E4U47_007493-T1	argininosuccinate lyase	PF02222,PF02786,PF02787,PF07478	IPR005483,IPR005480,IPR006275,IPR036897,IPR013815,IPR005479,IPR036914,IPR011761,IPR016185	GO:0046872,GO:0006807,GO:0005524										No	No	No	N/A
OG0003596	54	C. purpurea	LM5	E4U48_007972-T1	argininosuccinate lyase	PF02222,PF02786,PF02787,PF07478	IPR005483,IPR005480,IPR013815,IPR036914,IPR006275,IPR036897,IPR005479,IPR011761,IPR016185	GO:0046872,GO:0006807,GO:0005524										No	No	No	N/A
OG0003596	54	C. purpurea	LM14	E4U49_008071-T1	argininosuccinate lyase	PF02222,PF02786,PF02787,PF07478	IPR005483,IPR005480,IPR036897,IPR036914,IPR013815,IPR005479,IPR006275,IPR011761,IPR016185	GO:0046872,GO:0006807,GO:0005524										No	No	No	N/A
OG0003596	54	C. purpurea	LM71	E4U50_003667-T1	argininosuccinate lyase	PF02222,PF02786,PF02787,PF07478	IPR005483,IPR005480,IPR006275,IPR036897,IPR013815,IPR005479,IPR036914,IPR011761,IPR016185	GO:0046872,GO:0006807,GO:0005524										No	No	No	N/A
OG0003596	54	C. purpurea	LM233	E4U51_000699-T1	argininosuccinate lyase	PF02222,PF02786,PF02787,PF07478	IPR005483,IPR005480,IPR013815,IPR036914,IPR036897,IPR005479,IPR006275,IPR011761,IPR016185	GO:0046872,GO:0006807,GO:0005524										No	No	No	N/A
OG0003596	54	C. spartinae	CCC535	E4U52_006418-T1	argininosuccinate lyase	PF02222,PF02786,PF02787,PF07478	IPR005483,IPR005480,IPR013815,IPR005479,IPR036914,IPR036897,IPR006275,IPR011761,IPR016185	GO:0046872,GO:0006807,GO:0005524										No	No	No	N/A
OG0003596	54	C. sorghi	CCC632	E4U53_000493-T1	argininosuccinate lyase	PF02222,PF02786,PF02787,PF07478	IPR005483,IPR005480,IPR036897,IPR013815,IPR006275,IPR036914,IPR005479,IPR011761,IPR016185	GO:0046872,GO:0006807,GO:0005524										No	No	No	N/A
OG0003596	54	C. lovelessii	CCC647	E4U54_004159-T1	argininosuccinate lyase	PF02222,PF02786,PF02787,PF07478	IPR005483,IPR005480,IPR036914,IPR013815,IPR036897,IPR006275,IPR005479,IPR011761,IPR016185	GO:0046872,GO:0006807,GO:0005524										No	No	No	N/A
OG0003596	54	C. digitariae	CCC659	E4U55_002516-T1	argininosuccinate lyase	PF02222,PF02786,PF02787,PF07478	IPR005483,IPR005480,IPR036897,IPR013815,IPR006275,IPR005479,IPR036914,IPR011761,IPR016185	GO:0046872,GO:0006807,GO:0005524										No	No	No	N/A
OG0003596	54	C. arundinis	CCC1102	E4U56_000314-T1	argininosuccinate lyase	PF02222,PF02786,PF02787,PF07478	IPR005483,IPR005480,IPR006275,IPR013815,IPR005479,IPR036914,IPR036897,IPR011761,IPR016185	GO:0046872,GO:0006807,GO:0005524										No	No	No	N/A
OG0003596	54	C. arundinis	LM582	E4U57_003919-T1	argininosuccinate lyase	PF02222,PF02786,PF02787,PF07478	IPR005483,IPR005480,IPR013815,IPR036914,IPR005479,IPR036897,IPR006275,IPR011761,IPR016185	GO:0046872,GO:0006807,GO:0005524										No	No	No	N/A
OG0003596	54	C. cyperi	CCC1219	E4U58_004861-T1	argininosuccinate lyase	PF02222,PF02786,PF02787,PF07478	IPR005483,IPR005480,IPR036914,IPR005479,IPR006275,IPR036897,IPR013815,IPR011761,IPR016185	GO:0046872,GO:0006807,GO:0005524										No	No	No	N/A
OG0003596	54	C. monticola	CCC1483	E4U59_004455-T1	argininosuccinate lyase	PF02222,PF02786,PF02787,PF07478	IPR005483,IPR005480,IPR036914,IPR005479,IPR036897,IPR013815,IPR006275,IPR011761,IPR016185	GO:0046872,GO:0006807,GO:0005524										No	No	No	N/A
OG0003596	54	C. pazoutovae	CCC1485	E4U60_003445-T1	argininosuccinate lyase	PF02222,PF02786,PF02787,PF07478	IPR005483,IPR005480,IPR006275,IPR036897,IPR013815,IPR005479,IPR036914,IPR011761,IPR016185	GO:0046872,GO:0006807,GO:0005524										No	No	No	N/A
OG0003596	54	C. capensis	CCC1504	E4U61_004848-T1	argininosuccinate lyase	PF02222,PF02786,PF02787,PF07478	IPR005483,IPR005480,IPR013815,IPR005479,IPR006275,IPR036914,IPR036897,IPR011761,IPR016185	GO:0046872,GO:0006807,GO:0005524										No	No	No	N/A
OG0003597	53	C. purpurea	20.1	CCE26982.1			IPR000253	GO:0005515										No	No	No	N/A
OG0003597	53	C. fusiformis	PRL 1980	snap_masked-contig00392-processed-gene-0.13			IPR000253	GO:0005515										No	No	No	N/A
OG0003597	53	C. paspali	RRC 1481	fgenesh_masked-contig00002-processed-gene-0.100			IPR000253	GO:0005515										No	No	No	N/A
OG0003597	53	C. aff. purpurea	Clav52	E4U09_003382-T1			IPR000253	GO:0005515										No	No	No	N/A
OG0003597	53	C. purpurea	LM207	E4U10_001397-T1			IPR000253	GO:0005515										No	No	No	N/A
OG0003597	53	C. purpurea	LM461	E4U11_005127-T1			IPR000253	GO:0005515										No	No	No	N/A
OG0003597	53	C. purpurea	LM582	E4U12_004181-T1			IPR000253	GO:0005515										No	No	No	N/A
OG0003597	53	C. humidiphila	LM576	E4U13_005348-T1			IPR000253,IPR008984	GO:0005515										No	No	No	N/A
OG0003597	53	C. ripicola	LM454	E4U14_007761-T1			IPR000253	GO:0005515										No	No	No	N/A
OG0003597	53	C. ripicola	LM218	E4U15_003689-T1			IPR000253	GO:0005515										No	No	No	N/A
OG0003597	53	C. occidentalis	LM84	E4U16_005178-T1			IPR000253,IPR008984	GO:0005515										No	No	No	N/A
OG0003597	53	C. occidentalis	LM77	E4U17_001121-T1			IPR000253,IPR008984	GO:0005515										No	No	No	N/A
OG0003597	53	C. quebecensis	Clav32	E4U19_005640-T1			IPR000253	GO:0005515										No	No	No	N/A
OG0003597	53	C. maximensis	CCC398	E4U21_001423-T1			IPR000253	GO:0005515										No	No	No	N/A
OG0003597	53	C. purpurea	Clav04	E4U22_003040-T1			IPR000253	GO:0005515										No	No	No	N/A
OG0003597	53	C. purpurea	LM28	E4U23_008380-T1			IPR000253	GO:0005515										No	No	No	N/A
OG0003597	53	C. purpurea	LM30	E4U24_005857-T1			IPR000253	GO:0005515										No	No	No	N/A
OG0003597	53	C. purpurea	LM33	E4U25_004211-T1			IPR000253	GO:0005515										No	No	No	N/A
OG0003597	53	C. purpurea	LM39	E4U26_007495-T1			IPR000253	GO:0005515										No	No	No	N/A
OG0003597	53	C. purpurea	LM232	E4U27_000704-T1			IPR000253	GO:0005515										No	No	No	N/A
OG0003597	53	C. purpurea	LM470	E4U28_000761-T1			IPR000253	GO:0005515										No	No	No	N/A
OG0003597	53	C. ripicola	LM220	E4U30_002901-T1			IPR000253	GO:0005515										No	No	No	N/A
OG0003597	53	C. ripicola	LM219	E4U31_006887-T1			IPR000253	GO:0005515										No	No	No	N/A
OG0003597	53	C. perihumidiphila	LM81	E4U32_001565-T1			IPR000253,IPR008984	GO:0005515										No	No	No	N/A
OG0003597	53	C. occidentalis	LM78	E4U33_000974-T1			IPR000253,IPR008984	GO:0005515										No	No	No	N/A
OG0003597	53	C. purpurea	LM469	E4U34_006740-T1			IPR000253	GO:0005515										No	No	No	N/A
OG0003597	53	C. purpurea	LM60	E4U35_006416-T1			IPR000253	GO:0005515										No	No	No	N/A
OG0003597	53	C. purpurea	LM223	E4U36_007443-T1			IPR000253	GO:0005515										No	No	No	N/A
OG0003597	53	C. purpurea	LM469	E4U37_000753-T1			IPR000253	GO:0005515										No	No	No	N/A
OG0003597	53	C. purpurea	LM474	E4U38_000125-T1			IPR000253	GO:0005515										No	No	No	N/A
OG0003597	53	C. quebecensis	Clav50	E4U39_004589-T1			IPR000253	GO:0005515										No	No	No	N/A
OG0003597	53	C. quebecensis	LM458	E4U40_007900-T1			IPR000253	GO:0005515										No	No	No	N/A
OG0003597	53	C. citrina	CCC265	E4U41_004395-T1			IPR000253	GO:0005515							Secreted			No	No	No	N/A
OG0003597	53	C. africana	CCC489	E4U42_001592-T1			IPR000253	GO:0005515										No	No	No	N/A
OG0003597	53	C. pusilla	CCC602	E4U43_004734-T1			IPR000253	GO:0005515										No	No	No	N/A
OG0003597	53	C. purpurea	Clav26	E4U44_005739-T1			IPR000253	GO:0005515										No	No	No	N/A
OG0003597	53	C. purpurea	Clav46	E4U45_002556-T1			IPR000253	GO:0005515										No	No	No	N/A
OG0003597	53	C. purpurea	Clav55	E4U46_002116-T1			IPR000253	GO:0005515										No	No	No	N/A
OG0003597	53	C. purpurea	LM4	E4U47_000929-T1			IPR000253	GO:0005515										No	No	No	N/A
OG0003597	53	C. purpurea	LM5	E4U48_005459-T1			IPR000253	GO:0005515										No	No	No	N/A
OG0003597	53	C. purpurea	LM14	E4U49_004306-T1			IPR000253	GO:0005515										No	No	No	N/A
OG0003597	53	C. purpurea	LM71	E4U50_003395-T1			IPR000253	GO:0005515										No	No	No	N/A
OG0003597	53	C. purpurea	LM233	E4U51_001329-T1			IPR000253	GO:0005515										No	No	No	N/A
OG0003597	53	C. spartinae	CCC535	E4U52_004856-T1			IPR000253	GO:0005515										No	No	No	N/A
OG0003597	53	C. sorghi	CCC632	E4U53_000588-T1			IPR000253	GO:0005515										No	No	No	N/A
OG0003597	53	C. lovelessii	CCC647	E4U54_003693-T1			IPR000253	GO:0005515										No	No	No	N/A
OG0003597	53	C. digitariae	CCC659	E4U55_001487-T1			IPR000253	GO:0005515										No	No	No	N/A
OG0003597	53	C. arundinis	CCC1102	E4U56_000421-T1			IPR000253,IPR008984	GO:0005515										No	No	No	N/A
OG0003597	53	C. arundinis	LM582	E4U57_002635-T1			IPR000253,IPR008984	GO:0005515										No	No	No	N/A
OG0003597	53	C. cyperi	CCC1219	E4U58_003987-T1			IPR000253,IPR008984	GO:0005515										No	No	No	N/A
OG0003597	53	C. monticola	CCC1483	E4U59_003937-T1			IPR000253	GO:0005515										No	No	No	N/A
OG0003597	53	C. pazoutovae	CCC1485	E4U60_002850-T1			IPR000253	GO:0005515										No	No	No	N/A
OG0003597	53	C. capensis	CCC1504	E4U61_007195-T1			IPR000253	GO:0005515										No	No	No	N/A
OG0003598	53	C. purpurea	20.1	CCE32674.1	60S ribosomal protein L17	PF00237	IPR001063,IPR036394,IPR005721,IPR018260	GO:0006412,GO:0005622,GO:0003735,GO:0005840,GO:0015934										No	No	No	N/A
OG0003598	53	C. fusiformis	PRL 1980	fgenesh_masked-contig00360-processed-gene-0.30	60S ribosomal protein L17	PF00237	IPR001063,IPR036394,IPR005721,IPR018260	GO:0006412,GO:0005622,GO:0003735,GO:0005840,GO:0015934										No	No	No	N/A
OG0003598	53	C. paspali	RRC 1481	maker-contig00038-augustus-gene-0.107	60S ribosomal protein L17	PF00237	IPR036394,IPR001063,IPR005721,IPR018260	GO:0006412,GO:0005622,GO:0003735,GO:0005840,GO:0015934										No	No	No	N/A
OG0003598	53	C. aff. purpurea	Clav52	E4U09_004576-T1	60S ribosomal protein L17	PF00237	IPR036394,IPR005721,IPR001063,IPR018260	GO:0006412,GO:0005622,GO:0003735,GO:0005840,GO:0015934										No	No	No	N/A
OG0003598	53	C. purpurea	LM207	E4U10_007928-T1	60S ribosomal protein L17	PF00237	IPR001063,IPR005721,IPR036394,IPR018260	GO:0006412,GO:0005622,GO:0003735,GO:0005840,GO:0015934										No	No	No	N/A
OG0003598	53	C. purpurea	LM461	E4U11_008531-T1	60S ribosomal protein L17	PF00237	IPR001063,IPR005721,IPR036394,IPR018260	GO:0006412,GO:0005622,GO:0003735,GO:0005840,GO:0015934										No	No	No	N/A
OG0003598	53	C. purpurea	LM582	E4U12_008410-T1	60S ribosomal protein L17	PF00237	IPR036394,IPR001063,IPR005721,IPR018260	GO:0006412,GO:0005622,GO:0003735,GO:0005840,GO:0015934										No	No	No	N/A
OG0003598	53	C. humidiphila	LM576	E4U13_000469-T1	60S ribosomal protein L17	PF00237	IPR001063,IPR005721,IPR036394,IPR018260	GO:0006412,GO:0005622,GO:0003735,GO:0005840,GO:0015934										No	No	No	N/A
OG0003598	53	C. ripicola	LM454	E4U14_004187-T1	60S ribosomal protein L17	PF00237	IPR001063,IPR005721,IPR036394,IPR018260	GO:0006412,GO:0005622,GO:0003735,GO:0005840,GO:0015934										No	No	No	N/A
OG0003598	53	C. ripicola	LM218	E4U15_003859-T1	60S ribosomal protein L17	PF00237	IPR001063,IPR005721,IPR036394,IPR018260	GO:0006412,GO:0005622,GO:0003735,GO:0005840,GO:0015934										No	No	No	N/A
OG0003598	53	C. occidentalis	LM84	E4U16_001730-T1	60S ribosomal protein L17	PF00237	IPR001063,IPR036394,IPR005721,IPR018260	GO:0006412,GO:0005622,GO:0003735,GO:0005840,GO:0015934										No	No	No	N/A
OG0003598	53	C. occidentalis	LM77	E4U17_001013-T1	60S ribosomal protein L17	PF00237	IPR001063,IPR036394,IPR005721,IPR018260	GO:0006412,GO:0005622,GO:0003735,GO:0005840,GO:0015934										No	No	No	N/A
OG0003598	53	C. quebecensis	Clav32	E4U19_006708-T1	60S ribosomal protein L17	PF00237	IPR001063,IPR036394,IPR005721,IPR018260	GO:0006412,GO:0005622,GO:0003735,GO:0005840,GO:0015934										No	No	No	N/A
OG0003598	53	C. maximensis	CCC398	E4U21_003834-T1	60S ribosomal protein L17	PF00237	IPR001063,IPR036394,IPR005721,IPR018260	GO:0006412,GO:0005622,GO:0003735,GO:0005840,GO:0015934										No	No	No	N/A
OG0003598	53	C. purpurea	Clav04	E4U22_000947-T1	60S ribosomal protein L17	PF00237	IPR036394,IPR001063,IPR005721,IPR018260	GO:0006412,GO:0005622,GO:0003735,GO:0005840,GO:0015934										No	No	No	N/A
OG0003598	53	C. purpurea	LM28	E4U23_004747-T1	60S ribosomal protein L17	PF00237	IPR036394,IPR001063,IPR005721,IPR018260	GO:0006412,GO:0005622,GO:0003735,GO:0005840,GO:0015934										No	No	No	N/A
OG0003598	53	C. purpurea	LM30	E4U24_007011-T1	60S ribosomal protein L17	PF00237	IPR036394,IPR001063,IPR005721,IPR018260	GO:0006412,GO:0005622,GO:0003735,GO:0005840,GO:0015934										No	No	No	N/A
OG0003598	53	C. purpurea	LM33	E4U25_006466-T1	60S ribosomal protein L17	PF00237	IPR036394,IPR001063,IPR005721,IPR018260	GO:0006412,GO:0005622,GO:0003735,GO:0005840,GO:0015934										No	No	No	N/A
OG0003598	53	C. purpurea	LM39	E4U26_004865-T1	60S ribosomal protein L17	PF00237	IPR001063,IPR005721,IPR036394,IPR018260	GO:0006412,GO:0005622,GO:0003735,GO:0005840,GO:0015934										No	No	No	N/A
OG0003598	53	C. purpurea	LM232	E4U27_003932-T1	60S ribosomal protein L17	PF00237	IPR036394,IPR001063,IPR005721,IPR018260	GO:0006412,GO:0005622,GO:0003735,GO:0005840,GO:0015934										No	No	No	N/A
OG0003598	53	C. purpurea	LM470	E4U28_001791-T1	60S ribosomal protein L17	PF00237	IPR036394,IPR001063,IPR005721,IPR018260	GO:0006412,GO:0005622,GO:0003735,GO:0005840,GO:0015934										No	No	No	N/A
OG0003598	53	C. ripicola	LM220	E4U30_003509-T1	60S ribosomal protein L17	PF00237	IPR001063,IPR005721,IPR036394,IPR018260	GO:0006412,GO:0005622,GO:0003735,GO:0005840,GO:0015934										No	No	No	N/A
OG0003598	53	C. ripicola	LM219	E4U31_004817-T1	60S ribosomal protein L17	PF00237	IPR001063,IPR005721,IPR036394,IPR018260	GO:0006412,GO:0005622,GO:0003735,GO:0005840,GO:0015934										No	No	No	N/A
OG0003598	53	C. perihumidiphila	LM81	E4U32_006987-T1	60S ribosomal protein L17	PF00237	IPR001063,IPR005721,IPR036394,IPR018260	GO:0006412,GO:0005622,GO:0003735,GO:0005840,GO:0015934										No	No	No	N/A
OG0003598	53	C. occidentalis	LM78	E4U33_006251-T1	60S ribosomal protein L17	PF00237	IPR001063,IPR036394,IPR005721,IPR018260	GO:0006412,GO:0005622,GO:0003735,GO:0005840,GO:0015934										No	No	No	N/A
OG0003598	53	C. purpurea	LM469	E4U34_003315-T1	60S ribosomal protein L17	PF00237	IPR036394,IPR001063,IPR005721,IPR018260	GO:0006412,GO:0005622,GO:0003735,GO:0005840,GO:0015934										No	No	No	N/A
OG0003598	53	C. purpurea	LM60	E4U35_002965-T1	60S ribosomal protein L17	PF00237	IPR001063,IPR005721,IPR036394,IPR018260	GO:0006412,GO:0005622,GO:0003735,GO:0005840,GO:0015934										No	No	No	N/A
OG0003598	53	C. purpurea	LM223	E4U36_007784-T1	60S ribosomal protein L17	PF00237	IPR001063,IPR005721,IPR036394,IPR018260	GO:0006412,GO:0005622,GO:0003735,GO:0005840,GO:0015934										No	No	No	N/A
OG0003598	53	C. purpurea	LM469	E4U37_003885-T1	60S ribosomal protein L17	PF00237	IPR001063,IPR005721,IPR036394,IPR018260	GO:0006412,GO:0005622,GO:0003735,GO:0005840,GO:0015934										No	No	No	N/A
OG0003598	53	C. purpurea	LM474	E4U38_002430-T1	60S ribosomal protein L17	PF00237	IPR036394,IPR001063,IPR005721,IPR018260	GO:0006412,GO:0005622,GO:0003735,GO:0005840,GO:0015934										No	No	No	N/A
OG0003598	53	C. quebecensis	Clav50	E4U39_006663-T1	60S ribosomal protein L17	PF00237	IPR036394,IPR005721,IPR001063,IPR018260	GO:0006412,GO:0005622,GO:0003735,GO:0005840,GO:0015934										No	No	No	N/A
OG0003598	53	C. quebecensis	LM458	E4U40_007024-T1	60S ribosomal protein L17	PF00237	IPR005721,IPR001063,IPR036394,IPR018260	GO:0006412,GO:0005622,GO:0003735,GO:0005840,GO:0015934										No	No	No	N/A
OG0003598	53	C. citrina	CCC265	E4U41_007456-T1	60S ribosomal protein L17	PF00237	IPR001063,IPR005721,IPR036394,IPR018260	GO:0006412,GO:0005622,GO:0003735,GO:0005840,GO:0015934										No	No	No	N/A
OG0003598	53	C. africana	CCC489	E4U42_007342-T1	60S ribosomal protein L17	PF00237	IPR005721,IPR036394,IPR001063,IPR018260	GO:0006412,GO:0005622,GO:0003735,GO:0005840,GO:0015934										No	No	No	N/A
OG0003598	53	C. pusilla	CCC602	E4U43_005316-T1	60S ribosomal protein L17	PF00237	IPR001063,IPR036394,IPR005721,IPR018260	GO:0006412,GO:0005622,GO:0003735,GO:0005840,GO:0015934										No	No	No	N/A
OG0003598	53	C. purpurea	Clav26	E4U44_003327-T1	60S ribosomal protein L17	PF00237	IPR036394,IPR001063,IPR005721,IPR018260	GO:0006412,GO:0005622,GO:0003735,GO:0005840,GO:0015934										No	No	No	N/A
OG0003598	53	C. purpurea	Clav46	E4U45_005055-T1	60S ribosomal protein L17	PF00237	IPR036394,IPR001063,IPR005721,IPR018260	GO:0006412,GO:0005622,GO:0003735,GO:0005840,GO:0015934										No	No	No	N/A
OG0003598	53	C. purpurea	Clav55	E4U46_003778-T1	60S ribosomal protein L17	PF00237	IPR001063,IPR005721,IPR036394,IPR018260	GO:0006412,GO:0005622,GO:0003735,GO:0005840,GO:0015934										No	No	No	N/A
OG0003598	53	C. purpurea	LM4	E4U47_007313-T1	60S ribosomal protein L17	PF00237	IPR036394,IPR001063,IPR005721,IPR018260	GO:0006412,GO:0005622,GO:0003735,GO:0005840,GO:0015934										No	No	No	N/A
OG0003598	53	C. purpurea	LM5	E4U48_004014-T1	60S ribosomal protein L17	PF00237	IPR001063,IPR005721,IPR036394,IPR018260	GO:0006412,GO:0005622,GO:0003735,GO:0005840,GO:0015934										No	No	No	N/A
OG0003598	53	C. purpurea	LM14	E4U49_003366-T1	60S ribosomal protein L17	PF00237	IPR036394,IPR001063,IPR005721,IPR018260	GO:0006412,GO:0005622,GO:0003735,GO:0005840,GO:0015934										No	No	No	N/A
OG0003598	53	C. purpurea	LM71	E4U50_004769-T1	60S ribosomal protein L17	PF00237	IPR001063,IPR005721,IPR036394,IPR018260	GO:0006412,GO:0005622,GO:0003735,GO:0005840,GO:0015934										No	No	No	N/A
OG0003598	53	C. purpurea	LM233	E4U51_004239-T1	60S ribosomal protein L17	PF00237	IPR036394,IPR001063,IPR005721,IPR018260	GO:0006412,GO:0005622,GO:0003735,GO:0005840,GO:0015934										No	No	No	N/A
OG0003598	53	C. spartinae	CCC535	E4U52_002299-T1	60S ribosomal protein L17	PF00237	IPR001063,IPR005721,IPR036394,IPR018260	GO:0006412,GO:0005622,GO:0003735,GO:0005840,GO:0015934										No	No	No	N/A
OG0003598	53	C. sorghi	CCC632	E4U53_006378-T1	60S ribosomal protein L17	PF00237	IPR005721,IPR036394,IPR001063,IPR018260	GO:0006412,GO:0005622,GO:0003735,GO:0005840,GO:0015934										No	No	No	N/A
OG0003598	53	C. lovelessii	CCC647	E4U54_008733-T1	60S ribosomal protein L17	PF00237	IPR001063,IPR036394,IPR005721,IPR018260	GO:0006412,GO:0005622,GO:0003735,GO:0005840,GO:0015934										No	No	No	N/A
OG0003598	53	C. digitariae	CCC659	E4U55_003237-T1	60S ribosomal protein L17	PF00237	IPR005721,IPR001063,IPR036394,IPR018260	GO:0006412,GO:0005622,GO:0003735,GO:0005840,GO:0015934										No	No	No	N/A
OG0003598	53	C. arundinis	CCC1102	E4U56_006055-T1	60S ribosomal protein L17	PF00237	IPR001063,IPR005721,IPR036394,IPR018260	GO:0006412,GO:0005622,GO:0003735,GO:0005840,GO:0015934										No	No	No	N/A
OG0003598	53	C. arundinis	LM582	E4U57_007143-T1	60S ribosomal protein L17	PF00237	IPR001063,IPR005721,IPR036394,IPR018260	GO:0006412,GO:0005622,GO:0003735,GO:0005840,GO:0015934										No	No	No	N/A
OG0003598	53	C. cyperi	CCC1219	E4U58_006928-T1	60S ribosomal protein L17	PF00237	IPR001063,IPR005721,IPR036394,IPR018260	GO:0006412,GO:0005622,GO:0003735,GO:0005840,GO:0015934										No	No	No	N/A
OG0003598	53	C. monticola	CCC1483	E4U59_003086-T1	60S ribosomal protein L17	PF00237	IPR001063,IPR005721,IPR036394,IPR018260	GO:0006412,GO:0005622,GO:0003735,GO:0005840,GO:0015934										No	No	No	N/A
OG0003598	53	C. pazoutovae	CCC1485	E4U60_005996-T1	60S ribosomal protein L17	PF00237	IPR001063,IPR005721,IPR036394,IPR018260	GO:0006412,GO:0005622,GO:0003735,GO:0005840,GO:0015934										No	No	No	N/A
OG0003598	53	C. capensis	CCC1504	E4U61_007880-T1	60S ribosomal protein L17	PF00237	IPR001063,IPR036394,IPR005721,IPR018260	GO:0006412,GO:0005622,GO:0003735,GO:0005840,GO:0015934										No	No	No	N/A
OG0003599	53	C. purpurea	20.1	CCE28617.1	translation elongation factor Tu	PF00009,PF03144,PF03143,PF01926	IPR000795,IPR004161,IPR004160,IPR005225,IPR004541,IPR031157,IPR033720,IPR027417,IPR009001,IPR009000	GO:0005622,GO:0005525,GO:0006414,GO:0003924,GO:0003746										No	No	No	N/A
OG0003599	53	C. fusiformis	PRL 1980	maker-contig00206-fgenesh-gene-0.47	translation elongation factor Tu	PF00009,PF03144,PF03143,PF01926	IPR000795,IPR004161,IPR005225,IPR004160,IPR004541,IPR031157,IPR033720,IPR027417,IPR009000,IPR009001	GO:0005622,GO:0005525,GO:0006414,GO:0003924,GO:0003746										No	No	No	N/A
OG0003599	53	C. paspali	RRC 1481	fgenesh_masked-contig00037-processed-gene-0.21	translation elongation factor Tu	PF00009,PF03144,PF03143,PF01926	IPR000795,IPR004541,IPR005225,IPR004160,IPR004161,IPR031157,IPR033720,IPR027417,IPR009000,IPR009001	GO:0005622,GO:0005525,GO:0006414,GO:0003924,GO:0003746										No	No	No	N/A
OG0003599	53	C. aff. purpurea	Clav52	E4U09_003767-T1	translation elongation factor Tu	PF00009,PF03144,PF03143,PF01926	IPR000795,IPR004541,IPR005225,IPR004161,IPR004160,IPR031157,IPR033720,IPR009001,IPR027417,IPR009000	GO:0005622,GO:0005525,GO:0006414,GO:0003924,GO:0003746										No	No	No	N/A
OG0003599	53	C. purpurea	LM207	E4U10_003024-T1	translation elongation factor Tu	PF00009,PF03144,PF03143,PF01926	IPR000795,IPR004541,IPR004160,IPR005225,IPR004161,IPR031157,IPR033720,IPR009001,IPR027417,IPR009000	GO:0005622,GO:0005525,GO:0006414,GO:0003924,GO:0003746										No	No	No	N/A
OG0003599	53	C. purpurea	LM461	E4U11_005389-T1	translation elongation factor Tu	PF00009,PF03144,PF03143,PF01926	IPR000795,IPR004541,IPR004160,IPR005225,IPR004161,IPR031157,IPR033720,IPR009001,IPR027417,IPR009000	GO:0005622,GO:0005525,GO:0006414,GO:0003924,GO:0003746										No	No	No	N/A
OG0003599	53	C. purpurea	LM582	E4U12_005102-T1	translation elongation factor Tu	PF00009,PF03144,PF03143,PF01926	IPR000795,IPR004541,IPR004160,IPR005225,IPR004161,IPR031157,IPR033720,IPR009001,IPR027417,IPR009000	GO:0005622,GO:0005525,GO:0006414,GO:0003924,GO:0003746										No	No	No	N/A
OG0003599	53	C. humidiphila	LM576	E4U13_003492-T1	translation elongation factor Tu	PF00009,PF03144,PF03143,PF01926	IPR000795,IPR005225,IPR004161,IPR004160,IPR004541,IPR031157,IPR033720,IPR009000,IPR009001,IPR027417	GO:0005622,GO:0005525,GO:0006414,GO:0003924,GO:0003746										No	No	No	N/A
OG0003599	53	C. ripicola	LM454	E4U14_006697-T1	translation elongation factor Tu	PF00009,PF03144,PF03143,PF01926	IPR000795,IPR004160,IPR004541,IPR005225,IPR004161,IPR031157,IPR033720,IPR027417,IPR009001,IPR009000	GO:0005622,GO:0005525,GO:0006414,GO:0003924,GO:0003746										No	No	No	N/A
OG0003599	53	C. ripicola	LM218	E4U15_004594-T1	translation elongation factor Tu	PF00009,PF03144,PF03143,PF01926	IPR000795,IPR004160,IPR004541,IPR005225,IPR004161,IPR031157,IPR033720,IPR027417,IPR009001,IPR009000	GO:0005622,GO:0005525,GO:0006414,GO:0003924,GO:0003746										No	No	No	N/A
OG0003599	53	C. occidentalis	LM84	E4U16_002080-T1	translation elongation factor Tu	PF00009,PF03144,PF03143,PF01926	IPR000795,IPR004161,IPR005225,IPR004160,IPR004541,IPR031157,IPR033720,IPR009000,IPR009001,IPR027417	GO:0005622,GO:0005525,GO:0006414,GO:0003924,GO:0003746										No	No	No	N/A
OG0003599	53	C. occidentalis	LM77	E4U17_001470-T1	translation elongation factor Tu	PF00009,PF03144,PF03143,PF01926	IPR000795,IPR004161,IPR005225,IPR004160,IPR004541,IPR031157,IPR033720,IPR009000,IPR009001,IPR027417	GO:0005622,GO:0005525,GO:0006414,GO:0003924,GO:0003746										No	No	No	N/A
OG0003599	53	C. quebecensis	Clav32	E4U19_007305-T1	translation elongation factor Tu	PF00009,PF03144,PF03143,PF01926	IPR000795,IPR004160,IPR005225,IPR004161,IPR004541,IPR031157,IPR033720,IPR027417,IPR009000,IPR009001	GO:0005622,GO:0005525,GO:0006414,GO:0003924,GO:0003746										No	No	No	N/A
OG0003599	53	C. maximensis	CCC398	E4U21_003133-T1	translation elongation factor Tu	PF00009,PF03144,PF03143	IPR000795,IPR004541,IPR005225,IPR004160,IPR004161,IPR031157,IPR033720,IPR009001,IPR009000,IPR027417	GO:0005622,GO:0005525,GO:0006414,GO:0003924,GO:0003746										No	No	No	N/A
OG0003599	53	C. purpurea	Clav04	E4U22_003375-T1	translation elongation factor Tu	PF00009,PF03144,PF03143,PF01926	IPR000795,IPR005225,IPR004541,IPR004161,IPR004160,IPR031157,IPR033720,IPR009001,IPR027417,IPR009000	GO:0005622,GO:0005525,GO:0006414,GO:0003924,GO:0003746										No	No	No	N/A
OG0003599	53	C. purpurea	LM28	E4U23_003897-T1	translation elongation factor Tu	PF00009,PF03144,PF03143,PF01926	IPR000795,IPR004541,IPR005225,IPR004161,IPR004160,IPR031157,IPR033720,IPR009001,IPR027417,IPR009000	GO:0005622,GO:0005525,GO:0006414,GO:0003924,GO:0003746										No	No	No	N/A
OG0003599	53	C. purpurea	LM30	E4U24_006440-T1	translation elongation factor Tu	PF00009,PF03144,PF03143,PF01926	IPR000795,IPR004541,IPR005225,IPR004161,IPR004160,IPR031157,IPR033720,IPR009001,IPR027417,IPR009000	GO:0005622,GO:0005525,GO:0006414,GO:0003924,GO:0003746										No	No	No	N/A
OG0003599	53	C. purpurea	LM33	E4U25_000061-T1	translation elongation factor Tu	PF00009,PF03144,PF03143,PF01926	IPR000795,IPR004541,IPR004160,IPR005225,IPR004161,IPR031157,IPR033720,IPR009001,IPR027417,IPR009000	GO:0005622,GO:0005525,GO:0006414,GO:0003924,GO:0003746										No	No	No	N/A
OG0003599	53	C. purpurea	LM39	E4U26_000055-T1	translation elongation factor Tu	PF00009,PF03144,PF03143,PF01926	IPR000795,IPR004541,IPR004160,IPR005225,IPR004161,IPR031157,IPR033720,IPR009001,IPR027417,IPR009000	GO:0005622,GO:0005525,GO:0006414,GO:0003924,GO:0003746										No	No	No	N/A
OG0003599	53	C. purpurea	LM232	E4U27_004793-T1	translation elongation factor Tu	PF00009,PF03144,PF03143,PF01926	IPR000795,IPR004541,IPR004160,IPR005225,IPR004161,IPR031157,IPR033720,IPR009001,IPR027417,IPR009000	GO:0005622,GO:0005525,GO:0006414,GO:0003924,GO:0003746										No	No	No	N/A
OG0003599	53	C. purpurea	LM470	E4U28_006514-T1	translation elongation factor Tu	PF00009,PF03144,PF03143,PF01926	IPR000795,IPR004541,IPR004160,IPR005225,IPR004161,IPR031157,IPR033720,IPR009001,IPR027417,IPR009000	GO:0005622,GO:0005525,GO:0006414,GO:0003924,GO:0003746										No	No	No	N/A
OG0003599	53	C. ripicola	LM220	E4U30_001785-T1	translation elongation factor Tu	PF00009,PF03144,PF03143,PF01926	IPR000795,IPR004160,IPR004541,IPR005225,IPR004161,IPR031157,IPR033720,IPR027417,IPR009001,IPR009000	GO:0005622,GO:0005525,GO:0006414,GO:0003924,GO:0003746										No	No	No	N/A
OG0003599	53	C. ripicola	LM219	E4U31_005870-T1	translation elongation factor Tu	PF00009,PF03144,PF03143,PF01926	IPR000795,IPR004160,IPR004541,IPR005225,IPR004161,IPR031157,IPR033720,IPR027417,IPR009001,IPR009000	GO:0005622,GO:0005525,GO:0006414,GO:0003924,GO:0003746										No	No	No	N/A
OG0003599	53	C. perihumidiphila	LM81	E4U32_001745-T1	translation elongation factor Tu	PF00009,PF03144,PF03143,PF01926	IPR000795,IPR005225,IPR004160,IPR004541,IPR004161,IPR031157,IPR033720,IPR009001,IPR009000,IPR027417	GO:0005622,GO:0005525,GO:0006414,GO:0003924,GO:0003746										No	No	No	N/A
OG0003599	53	C. occidentalis	LM78	E4U33_001434-T1	translation elongation factor Tu	PF00009,PF03144,PF03143,PF01926	IPR000795,IPR004161,IPR005225,IPR004160,IPR004541,IPR031157,IPR033720,IPR009000,IPR009001,IPR027417	GO:0005622,GO:0005525,GO:0006414,GO:0003924,GO:0003746										No	No	No	N/A
OG0003599	53	C. purpurea	LM469	E4U34_005807-T1	translation elongation factor Tu	PF00009,PF03144,PF03143,PF01926	IPR000795,IPR004541,IPR005225,IPR004161,IPR004160,IPR031157,IPR033720,IPR009001,IPR027417,IPR009000	GO:0005622,GO:0005525,GO:0006414,GO:0003924,GO:0003746										No	No	No	N/A
OG0003599	53	C. purpurea	LM60	E4U35_003654-T1	translation elongation factor Tu	PF00009,PF03144,PF03143,PF01926	IPR000795,IPR004541,IPR004160,IPR005225,IPR004161,IPR031157,IPR033720,IPR009001,IPR027417,IPR009000	GO:0005622,GO:0005525,GO:0006414,GO:0003924,GO:0003746										No	No	No	N/A
OG0003599	53	C. purpurea	LM223	E4U36_000899-T1	translation elongation factor Tu	PF00009,PF03144,PF03143,PF01926	IPR000795,IPR004541,IPR004160,IPR005225,IPR004161,IPR031157,IPR033720,IPR009001,IPR027417,IPR009000	GO:0005622,GO:0005525,GO:0006414,GO:0003924,GO:0003746										No	No	No	N/A
OG0003599	53	C. purpurea	LM469	E4U37_004140-T1	translation elongation factor Tu	PF00009,PF03144,PF03143,PF01926	IPR000795,IPR004541,IPR004160,IPR005225,IPR004161,IPR031157,IPR033720,IPR009001,IPR027417,IPR009000	GO:0005622,GO:0005525,GO:0006414,GO:0003924,GO:0003746										No	No	No	N/A
OG0003599	53	C. purpurea	LM474	E4U38_006277-T1	translation elongation factor Tu	PF00009,PF03144,PF03143,PF01926	IPR000795,IPR004541,IPR004160,IPR005225,IPR004161,IPR031157,IPR033720,IPR009001,IPR027417,IPR009000	GO:0005622,GO:0005525,GO:0006414,GO:0003924,GO:0003746										No	No	No	N/A
OG0003599	53	C. quebecensis	Clav50	E4U39_001430-T1	translation elongation factor Tu	PF00009,PF03144,PF03143,PF01926	IPR000795,IPR004160,IPR005225,IPR004161,IPR004541,IPR031157,IPR033720,IPR027417,IPR009000,IPR009001	GO:0005622,GO:0005525,GO:0006414,GO:0003924,GO:0003746										No	No	No	N/A
OG0003599	53	C. quebecensis	LM458	E4U40_004540-T1	translation elongation factor Tu	PF00009,PF03144,PF03143,PF01926	IPR000795,IPR004160,IPR005225,IPR004161,IPR004541,IPR031157,IPR033720,IPR027417,IPR009000,IPR009001	GO:0005622,GO:0005525,GO:0006414,GO:0003924,GO:0003746										No	No	No	N/A
OG0003599	53	C. citrina	CCC265	E4U41_005512-T1	translation elongation factor Tu	PF00009,PF03144,PF03143,PF01926	IPR000795,IPR004161,IPR005225,IPR004541,IPR004160,IPR031157,IPR033720,IPR009000,IPR009001,IPR027417	GO:0005622,GO:0005525,GO:0006414,GO:0003924,GO:0003746										No	No	No	N/A
OG0003599	53	C. africana	CCC489	E4U42_004147-T1	translation elongation factor Tu	PF00009,PF03144,PF03143	IPR000795,IPR004160,IPR004541,IPR004161,IPR005225,IPR031157,IPR033720,IPR009001,IPR009000,IPR027417	GO:0005622,GO:0005525,GO:0006414,GO:0003924,GO:0003746										No	No	No	N/A
OG0003599	53	C. pusilla	CCC602	E4U43_000678-T1	translation elongation factor Tu	PF00009,PF03144,PF03143,PF01926	IPR000795,IPR005225,IPR004541,IPR004161,IPR004160,IPR031157,IPR033720,IPR009000,IPR027417,IPR009001	GO:0005622,GO:0005525,GO:0006414,GO:0003924,GO:0003746										No	No	No	N/A
OG0003599	53	C. purpurea	Clav26	E4U44_007198-T1	translation elongation factor Tu	PF00009,PF03144,PF03143,PF01926	IPR000795,IPR004541,IPR005225,IPR004161,IPR004160,IPR031157,IPR033720,IPR009001,IPR027417,IPR009000	GO:0005622,GO:0005525,GO:0006414,GO:0003924,GO:0003746										No	No	No	N/A
OG0003599	53	C. purpurea	Clav46	E4U45_005362-T1	translation elongation factor Tu	PF00009,PF03144,PF03143,PF01926	IPR000795,IPR004541,IPR004160,IPR005225,IPR004161,IPR031157,IPR033720,IPR009001,IPR027417,IPR009000	GO:0005622,GO:0005525,GO:0006414,GO:0003924,GO:0003746										No	No	No	N/A
OG0003599	53	C. purpurea	Clav55	E4U46_007902-T1	translation elongation factor Tu	PF00009,PF03144,PF03143,PF01926	IPR000795,IPR004541,IPR004160,IPR005225,IPR004161,IPR031157,IPR033720,IPR009001,IPR027417,IPR009000	GO:0005622,GO:0005525,GO:0006414,GO:0003924,GO:0003746										No	No	No	N/A
OG0003599	53	C. purpurea	LM4	E4U47_007530-T1	translation elongation factor Tu	PF00009,PF03144,PF03143,PF01926	IPR000795,IPR004541,IPR005225,IPR004161,IPR004160,IPR031157,IPR033720,IPR009001,IPR027417,IPR009000	GO:0005622,GO:0005525,GO:0006414,GO:0003924,GO:0003746										No	No	No	N/A
OG0003599	53	C. purpurea	LM5	E4U48_003414-T1	translation elongation factor Tu	PF00009,PF03144,PF03143,PF01926	IPR000795,IPR004541,IPR005225,IPR004161,IPR004160,IPR031157,IPR033720,IPR009001,IPR027417,IPR009000	GO:0005622,GO:0005525,GO:0006414,GO:0003924,GO:0003746										No	No	No	N/A
OG0003599	53	C. purpurea	LM14	E4U49_000658-T1	translation elongation factor Tu	PF00009,PF03144,PF03143,PF01926	IPR000795,IPR004541,IPR005225,IPR004161,IPR004160,IPR031157,IPR033720,IPR009001,IPR027417,IPR009000	GO:0005622,GO:0005525,GO:0006414,GO:0003924,GO:0003746										No	No	No	N/A
OG0003599	53	C. purpurea	LM71	E4U50_008184-T1	translation elongation factor Tu	PF00009,PF03144,PF03143,PF01926	IPR000795,IPR004541,IPR004160,IPR005225,IPR004161,IPR031157,IPR033720,IPR009001,IPR027417,IPR009000	GO:0005622,GO:0005525,GO:0006414,GO:0003924,GO:0003746										No	No	No	N/A
OG0003599	53	C. purpurea	LM233	E4U51_003573-T1	translation elongation factor Tu	PF00009,PF03144,PF03143,PF01926	IPR000795,IPR004541,IPR004160,IPR005225,IPR004161,IPR031157,IPR033720,IPR009001,IPR027417,IPR009000	GO:0005622,GO:0005525,GO:0006414,GO:0003924,GO:0003746										No	No	No	N/A
OG0003599	53	C. spartinae	CCC535	E4U52_000224-T1	translation elongation factor Tu	PF00009,PF03144,PF03143,PF01926	IPR000795,IPR004160,IPR005225,IPR004541,IPR004161,IPR031157,IPR033720,IPR009001,IPR027417,IPR009000	GO:0005622,GO:0005525,GO:0006414,GO:0003924,GO:0003746										No	No	No	N/A
OG0003599	53	C. sorghi	CCC632	E4U53_007993-T1	translation elongation factor Tu	PF00009,PF03144,PF03143	IPR000795,IPR004161,IPR004541,IPR005225,IPR004160,IPR031157,IPR033720,IPR027417,IPR009000,IPR009001	GO:0005622,GO:0005525,GO:0006414,GO:0003924,GO:0003746										No	No	No	N/A
OG0003599	53	C. lovelessii	CCC647	E4U54_008634-T1	translation elongation factor Tu	PF00009,PF03144,PF03143	IPR000795,IPR004160,IPR004541,IPR004161,IPR005225,IPR031157,IPR033720,IPR009000,IPR027417,IPR009001	GO:0005622,GO:0005525,GO:0006414,GO:0003924,GO:0003746										No	No	No	N/A
OG0003599	53	C. digitariae	CCC659	E4U55_000546-T1	translation elongation factor Tu	PF00009,PF03144,PF03143,PF01926	IPR000795,IPR004161,IPR004541,IPR005225,IPR004160,IPR031157,IPR033720,IPR009000,IPR009001,IPR027417	GO:0005622,GO:0005525,GO:0006414,GO:0003924,GO:0003746										No	No	No	N/A
OG0003599	53	C. arundinis	CCC1102	E4U56_000376-T1	translation elongation factor Tu	PF00009,PF03144,PF03143,PF01926	IPR000795,IPR005225,IPR004160,IPR004541,IPR004161,IPR031157,IPR033720,IPR009001,IPR009000,IPR027417	GO:0005622,GO:0005525,GO:0006414,GO:0003924,GO:0003746										No	No	No	N/A
OG0003599	53	C. arundinis	LM582	E4U57_007753-T1	translation elongation factor Tu	PF00009,PF03144,PF03143,PF01926	IPR000795,IPR005225,IPR004160,IPR004541,IPR004161,IPR031157,IPR033720,IPR009001,IPR009000,IPR027417	GO:0005622,GO:0005525,GO:0006414,GO:0003924,GO:0003746										No	No	No	N/A
OG0003599	53	C. cyperi	CCC1219	E4U58_004760-T1	translation elongation factor Tu	PF00009,PF03144,PF03143,PF01926	IPR000795,IPR004160,IPR004541,IPR004161,IPR005225,IPR031157,IPR033720,IPR009001,IPR027417,IPR009000	GO:0005622,GO:0005525,GO:0006414,GO:0003924,GO:0003746										No	No	No	N/A
OG0003599	53	C. monticola	CCC1483	E4U59_002550-T1	translation elongation factor Tu	PF00009,PF03144,PF03143,PF01926	IPR000795,IPR004160,IPR004541,IPR005225,IPR004161,IPR031157,IPR033720,IPR027417,IPR009000,IPR009001	GO:0005622,GO:0005525,GO:0006414,GO:0003924,GO:0003746										No	No	No	N/A
OG0003599	53	C. pazoutovae	CCC1485	E4U60_001828-T1	translation elongation factor Tu	PF00009,PF03144,PF03143,PF01926	IPR000795,IPR004541,IPR004160,IPR005225,IPR004161,IPR031157,IPR033720,IPR009001,IPR027417,IPR009000	GO:0005622,GO:0005525,GO:0006414,GO:0003924,GO:0003746										No	No	No	N/A
OG0003599	53	C. capensis	CCC1504	E4U61_001699-T1	translation elongation factor Tu	PF00009,PF03144,PF03143,PF01926	IPR000795,IPR004160,IPR004541,IPR005225,IPR004161,IPR031157,IPR033720,IPR009001,IPR027417,IPR009000	GO:0005622,GO:0005525,GO:0006414,GO:0003924,GO:0003746										No	No	No	N/A
OG0003600	53	C. purpurea	20.1	CCE26873.1												6	6	No	Yes	No	N/A
OG0003600	53	C. fusiformis	PRL 1980	fgenesh_masked-contig00035-processed-gene-0.59												8	5	No	Yes	No	N/A
OG0003600	53	C. paspali	RRC 1481	fgenesh_masked-contig00378-processed-gene-0.13												6	5	No	Yes	No	N/A
OG0003600	53	C. aff. purpurea	Clav52	E4U09_007665-T1												8	6	No	Yes	No	N/A
OG0003600	53	C. purpurea	LM207	E4U10_000085-T1												6	6	No	Yes	No	N/A
OG0003600	53	C. purpurea	LM461	E4U11_001555-T1												6	6	No	Yes	No	N/A
OG0003600	53	C. purpurea	LM582	E4U12_006289-T1												6	6	No	Yes	No	N/A
OG0003600	53	C. humidiphila	LM576	E4U13_003584-T1												6	6	No	Yes	No	N/A
OG0003600	53	C. ripicola	LM454	E4U14_007105-T1												6	6	No	Yes	No	N/A
OG0003600	53	C. ripicola	LM218	E4U15_005870-T1												6	6	No	Yes	No	N/A
OG0003600	53	C. occidentalis	LM84	E4U16_006183-T1												6	6	No	Yes	No	N/A
OG0003600	53	C. occidentalis	LM77	E4U17_003574-T1												6	6	No	Yes	No	N/A
OG0003600	53	C. quebecensis	Clav32	E4U19_003471-T1												6	6	No	Yes	No	N/A
OG0003600	53	C. maximensis	CCC398	E4U21_004352-T1												8	6	No	Yes	No	N/A
OG0003600	53	C. purpurea	Clav04	E4U22_006844-T1												6	6	No	Yes	No	N/A
OG0003600	53	C. purpurea	LM28	E4U23_005215-T1												6	6	No	Yes	No	N/A
OG0003600	53	C. purpurea	LM30	E4U24_006891-T1												6	6	No	Yes	No	N/A
OG0003600	53	C. purpurea	LM33	E4U25_002007-T1												6	6	No	Yes	No	N/A
OG0003600	53	C. purpurea	LM39	E4U26_006899-T1												6	6	No	Yes	No	N/A
OG0003600	53	C. purpurea	LM232	E4U27_004682-T1												6	6	No	Yes	No	N/A
OG0003600	53	C. purpurea	LM470	E4U28_002172-T1												6	6	No	Yes	No	N/A
OG0003600	53	C. ripicola	LM220	E4U30_001118-T1												6	6	No	Yes	No	N/A
OG0003600	53	C. ripicola	LM219	E4U31_004239-T1												6	6	No	Yes	No	N/A
OG0003600	53	C. perihumidiphila	LM81	E4U32_006664-T1												6	6	No	Yes	No	N/A
OG0003600	53	C. occidentalis	LM78	E4U33_005650-T1												6	6	No	Yes	No	N/A
OG0003600	53	C. purpurea	LM469	E4U34_002015-T1												6	6	No	Yes	No	N/A
OG0003600	53	C. purpurea	LM60	E4U35_006739-T1												6	6	No	Yes	No	N/A
OG0003600	53	C. purpurea	LM223	E4U36_001560-T1												6	6	No	Yes	No	N/A
OG0003600	53	C. purpurea	LM469	E4U37_007835-T1												6	6	No	Yes	No	N/A
OG0003600	53	C. purpurea	LM474	E4U38_000031-T1												6	6	No	Yes	No	N/A
OG0003600	53	C. quebecensis	Clav50	E4U39_007323-T1												6	6	No	Yes	No	N/A
OG0003600	53	C. quebecensis	LM458	E4U40_003098-T1												8	6	No	Yes	No	N/A
OG0003600	53	C. citrina	CCC265	E4U41_000055-T1												6	6	No	Yes	No	N/A
OG0003600	53	C. africana	CCC489	E4U42_004356-T1												8	8	No	Yes	No	N/A
OG0003600	53	C. pusilla	CCC602	E4U43_008003-T1												8	8	No	Yes	No	N/A
OG0003600	53	C. purpurea	Clav26	E4U44_001626-T1												6	6	No	Yes	No	N/A
OG0003600	53	C. purpurea	Clav46	E4U45_002246-T1												6	6	No	Yes	No	N/A
OG0003600	53	C. purpurea	Clav55	E4U46_006658-T1												6	6	No	Yes	No	N/A
OG0003600	53	C. purpurea	LM4	E4U47_002057-T1												6	6	No	Yes	No	N/A
OG0003600	53	C. purpurea	LM5	E4U48_001759-T1												6	6	No	Yes	No	N/A
OG0003600	53	C. purpurea	LM14	E4U49_003760-T1												8	6	No	Yes	No	N/A
OG0003600	53	C. purpurea	LM71	E4U50_004688-T1												6	6	No	Yes	No	N/A
OG0003600	53	C. purpurea	LM233	E4U51_004117-T1												6	6	No	Yes	No	N/A
OG0003600	53	C. spartinae	CCC535	E4U52_003678-T1												6	6	No	Yes	No	N/A
OG0003600	53	C. sorghi	CCC632	E4U53_003281-T1												8	6	No	Yes	No	N/A
OG0003600	53	C. lovelessii	CCC647	E4U54_001215-T1												8	6	No	Yes	No	N/A
OG0003600	53	C. digitariae	CCC659	E4U55_007792-T1												8	6	No	Yes	No	N/A
OG0003600	53	C. arundinis	CCC1102	E4U56_002199-T1												6	6	No	Yes	No	N/A
OG0003600	53	C. arundinis	LM582	E4U57_000926-T1												6	6	No	Yes	No	N/A
OG0003600	53	C. cyperi	CCC1219	E4U58_005812-T1												6	6	No	Yes	No	N/A
OG0003600	53	C. monticola	CCC1483	E4U59_000824-T1												6	6	No	Yes	No	N/A
OG0003600	53	C. pazoutovae	CCC1485	E4U60_007261-T1												6	6	No	Yes	No	N/A
OG0003600	53	C. capensis	CCC1504	E4U61_003100-T1												6	6	No	Yes	No	N/A
OG0003601	53	C. purpurea	20.1	CCE26996.1		PF08122	IPR012576	GO:0005739,GO:0022900,GO:0005747										No	No	No	N/A
OG0003601	53	C. fusiformis	PRL 1980	maker-contig00003-fgenesh-gene-0.221		PF08122	IPR012576	GO:0005739,GO:0022900,GO:0005747									1	No	No	No	N/A
OG0003601	53	C. paspali	RRC 1481	maker-contig00243-augustus-gene-0.64		PF08122	IPR012576	GO:0022900,GO:0005747,GO:0005739									1	No	No	No	N/A
OG0003601	53	C. aff. purpurea	Clav52	E4U09_004203-T1		PF08122	IPR012576	GO:0005739,GO:0022900,GO:0005747									1	No	No	No	N/A
OG0003601	53	C. purpurea	LM207	E4U10_007316-T1		PF08122	IPR012576	GO:0005739,GO:0022900,GO:0005747									1	No	No	No	N/A
OG0003601	53	C. purpurea	LM461	E4U11_005112-T1		PF08122	IPR012576	GO:0005739,GO:0022900,GO:0005747										No	No	No	N/A
OG0003601	53	C. purpurea	LM582	E4U12_005954-T1		PF08122	IPR012576	GO:0022900,GO:0005747,GO:0005739									1	No	No	No	N/A
OG0003601	53	C. humidiphila	LM576	E4U13_003982-T1		PF08122	IPR012576	GO:0005739,GO:0022900,GO:0005747										No	No	No	N/A
OG0003601	53	C. ripicola	LM454	E4U14_003278-T1		PF08122	IPR012576	GO:0005739,GO:0022900,GO:0005747									1	No	No	No	N/A
OG0003601	53	C. ripicola	LM218	E4U15_006235-T1		PF08122	IPR012576	GO:0022900,GO:0005747,GO:0005739										No	No	No	N/A
OG0003601	53	C. occidentalis	LM84	E4U16_007223-T1		PF08122	IPR012576	GO:0022900,GO:0005747,GO:0005739										No	No	No	N/A
OG0003601	53	C. occidentalis	LM77	E4U17_007450-T1		PF08122	IPR012576	GO:0022900,GO:0005747,GO:0005739										No	No	No	N/A
OG0003601	53	C. quebecensis	Clav32	E4U19_006059-T1		PF08122	IPR012576	GO:0022900,GO:0005747,GO:0005739										No	No	No	N/A
OG0003601	53	C. maximensis	CCC398	E4U21_006838-T1		PF08122	IPR012576	GO:0005739,GO:0022900,GO:0005747									1	No	No	No	N/A
OG0003601	53	C. purpurea	Clav04	E4U22_002101-T1		PF08122	IPR012576	GO:0005739,GO:0022900,GO:0005747										No	No	No	N/A
OG0003601	53	C. purpurea	LM28	E4U23_008395-T1		PF08122	IPR012576	GO:0005739,GO:0022900,GO:0005747									1	No	No	No	N/A
OG0003601	53	C. purpurea	LM30	E4U24_002530-T1		PF08122	IPR012576	GO:0022900,GO:0005747,GO:0005739							Secreted			No	No	No	N/A
OG0003601	53	C. purpurea	LM33	E4U25_003979-T1		PF08122	IPR012576	GO:0005739,GO:0022900,GO:0005747									1	No	No	No	N/A
OG0003601	53	C. purpurea	LM39	E4U26_006265-T1		PF08122	IPR012576	GO:0005739,GO:0022900,GO:0005747										No	No	No	N/A
OG0003601	53	C. purpurea	LM232	E4U27_000689-T1		PF08122	IPR012576	GO:0005739,GO:0022900,GO:0005747							Secreted			No	No	No	N/A
OG0003601	53	C. purpurea	LM470	E4U28_004734-T1		PF08122	IPR012576	GO:0005739,GO:0022900,GO:0005747							Secreted			No	No	No	N/A
OG0003601	53	C. ripicola	LM220	E4U30_005360-T1		PF08122	IPR012576	GO:0022900,GO:0005747,GO:0005739										No	No	No	N/A
OG0003601	53	C. ripicola	LM219	E4U31_000537-T1		PF08122	IPR012576	GO:0022900,GO:0005747,GO:0005739										No	No	No	N/A
OG0003601	53	C. perihumidiphila	LM81	E4U32_002372-T1		PF08122	IPR012576	GO:0022900,GO:0005747,GO:0005739										No	No	No	N/A
OG0003601	53	C. occidentalis	LM78	E4U33_007428-T1		PF08122	IPR012576	GO:0022900,GO:0005747,GO:0005739										No	No	No	N/A
OG0003601	53	C. purpurea	LM469	E4U34_006725-T1		PF08122	IPR012576	GO:0005739,GO:0022900,GO:0005747									1	No	No	No	N/A
OG0003601	53	C. purpurea	LM60	E4U35_006431-T1		PF08122	IPR012576	GO:0022900,GO:0005747,GO:0005739									1	No	No	No	N/A
OG0003601	53	C. purpurea	LM223	E4U36_005568-T1		PF08122	IPR012576	GO:0022900,GO:0005747,GO:0005739										No	No	No	N/A
OG0003601	53	C. purpurea	LM469	E4U37_000768-T1		PF08122	IPR012576	GO:0022900,GO:0005747,GO:0005739							Secreted			No	No	No	N/A
OG0003601	53	C. purpurea	LM474	E4U38_000110-T1		PF08122	IPR012576	GO:0005739,GO:0022900,GO:0005747										No	No	No	N/A
OG0003601	53	C. quebecensis	Clav50	E4U39_005961-T1		PF08122	IPR012576	GO:0005739,GO:0022900,GO:0005747										No	No	No	N/A
OG0003601	53	C. quebecensis	LM458	E4U40_004041-T1		PF08122	IPR012576	GO:0005739,GO:0022900,GO:0005747										No	No	No	N/A
OG0003601	53	C. citrina	CCC265	E4U41_007133-T1		PF08122	IPR012576	GO:0005739,GO:0022900,GO:0005747										No	No	No	N/A
OG0003601	53	C. africana	CCC489	E4U42_004982-T1		PF08122	IPR012576	GO:0005739,GO:0022900,GO:0005747									1	No	No	No	N/A
OG0003601	53	C. pusilla	CCC602	E4U43_000067-T1		PF08122	IPR012576	GO:0005739,GO:0022900,GO:0005747										No	No	No	N/A
OG0003601	53	C. purpurea	Clav26	E4U44_008387-T1		PF08122	IPR012576	GO:0005739,GO:0022900,GO:0005747									1	No	No	No	N/A
OG0003601	53	C. purpurea	Clav46	E4U45_002571-T1		PF08122	IPR012576	GO:0022900,GO:0005747,GO:0005739									1	No	No	No	N/A
OG0003601	53	C. purpurea	Clav55	E4U46_004881-T1		PF08122	IPR012576	GO:0005739,GO:0022900,GO:0005747										No	No	No	N/A
OG0003601	53	C. purpurea	LM4	E4U47_000944-T1		PF08122	IPR012576	GO:0005739,GO:0022900,GO:0005747									1	No	No	No	N/A
OG0003601	53	C. purpurea	LM5	E4U48_004702-T1		PF08122	IPR012576	GO:0005739,GO:0022900,GO:0005747										No	No	No	N/A
OG0003601	53	C. purpurea	LM14	E4U49_003962-T1		PF08122	IPR012576	GO:0005739,GO:0022900,GO:0005747							Secreted			No	No	No	N/A
OG0003601	53	C. purpurea	LM71	E4U50_003922-T1		PF08122	IPR012576	GO:0022900,GO:0005747,GO:0005739									1	No	No	No	N/A
OG0003601	53	C. purpurea	LM233	E4U51_004584-T1		PF08122	IPR012576	GO:0022900,GO:0005747,GO:0005739										No	No	No	N/A
OG0003601	53	C. spartinae	CCC535	E4U52_002950-T1		PF08122	IPR012576	GO:0022900,GO:0005747,GO:0005739										No	No	No	N/A
OG0003601	53	C. sorghi	CCC632	E4U53_006868-T1		PF08122	IPR012576	GO:0022900,GO:0005747,GO:0005739									1	No	No	No	N/A
OG0003601	53	C. lovelessii	CCC647	E4U54_001729-T1		PF08122	IPR012576	GO:0022900,GO:0005747,GO:0005739										No	No	No	N/A
OG0003601	53	C. digitariae	CCC659	E4U55_004155-T1		PF08122	IPR012576	GO:0005739,GO:0022900,GO:0005747									1	No	No	No	N/A
OG0003601	53	C. arundinis	CCC1102	E4U56_000693-T1		PF08122	IPR012576	GO:0022900,GO:0005747,GO:0005739										No	No	No	N/A
OG0003601	53	C. arundinis	LM582	E4U57_001293-T1		PF08122	IPR012576	GO:0005739,GO:0022900,GO:0005747										No	No	No	N/A
OG0003601	53	C. cyperi	CCC1219	E4U58_001743-T1		PF08122	IPR012576	GO:0022900,GO:0005747,GO:0005739										No	No	No	N/A
OG0003601	53	C. monticola	CCC1483	E4U59_003495-T1		PF08122	IPR012576	GO:0022900,GO:0005747,GO:0005739										No	No	No	N/A
OG0003601	53	C. pazoutovae	CCC1485	E4U60_003257-T1		PF08122	IPR012576	GO:0005739,GO:0022900,GO:0005747										No	No	No	N/A
OG0003601	53	C. capensis	CCC1504	E4U61_006970-T1		PF08122	IPR012576	GO:0005739,GO:0022900,GO:0005747										No	No	No	N/A
OG0003602	54	C. purpurea	20.1	CCE32926.1		PF05195,PF00557	IPR007865,IPR029149,IPR000994,IPR036005	GO:0030145,GO:0004177	MER0001733									No	No	No	N/A
OG0003602	54	C. fusiformis	PRL 1980	maker-contig00948-snap-gene-0.31		PF05195,PF00557	IPR007865,IPR000994,IPR029149,IPR036005	GO:0030145,GO:0004177	MER0001733									No	No	No	N/A
OG0003602	54	C. paspali	RRC 1481	maker-contig00120-fgenesh-gene-0.51		PF05195	IPR007865,IPR000994,IPR029149,IPR036005	GO:0030145,GO:0004177	MER0001733									No	No	No	N/A
OG0003602	54	C. aff. purpurea	Clav52	E4U09_001412-T1		PF05195,PF00557	IPR007865,IPR029149,IPR000994,IPR036005	GO:0030145,GO:0004177	MER0001733									No	No	No	N/A
OG0003602	54	C. purpurea	LM207	E4U10_005610-T1		PF05195,PF00557	IPR007865,IPR000994,IPR029149,IPR036005	GO:0030145,GO:0004177	MER0001733									No	No	No	N/A
OG0003602	54	C. purpurea	LM461	E4U11_006562-T1		PF05195,PF00557	IPR007865,IPR029149,IPR000994,IPR036005	GO:0030145,GO:0004177	MER0001733									No	No	No	N/A
OG0003602	54	C. purpurea	LM582	E4U12_006325-T1		PF05195,PF00557	IPR007865,IPR029149,IPR000994,IPR036005	GO:0030145,GO:0004177	MER0001733									No	No	No	N/A
OG0003602	54	C. humidiphila	LM576	E4U13_002148-T1		PF05195,PF00557	IPR007865,IPR029149,IPR000994,IPR036005	GO:0030145,GO:0004177	MER0001733									No	No	No	N/A
OG0003602	54	C. ripicola	LM454	E4U14_004077-T1		PF05195,PF00557	IPR007865,IPR029149,IPR000994,IPR036005	GO:0030145,GO:0004177	MER0001733									No	No	No	N/A
OG0003602	54	C. ripicola	LM218	E4U15_003833-T1		PF05195,PF00557	IPR007865,IPR029149,IPR000994,IPR036005	GO:0030145,GO:0004177	MER0001733									No	No	No	N/A
OG0003602	54	C. occidentalis	LM84	E4U16_004850-T1		PF05195,PF00557	IPR007865,IPR000994,IPR029149,IPR036005	GO:0030145,GO:0004177	MER0001733									No	No	No	N/A
OG0003602	54	C. occidentalis	LM77	E4U17_003747-T1		PF05195,PF00557	IPR007865,IPR000994,IPR029149,IPR036005	GO:0030145,GO:0004177	MER0001733									No	No	No	N/A
OG0003602	54	C. quebecensis	Clav32	E4U19_004139-T1		PF05195,PF00557	IPR007865,IPR000994,IPR029149,IPR036005	GO:0030145,GO:0004177	MER0001733									No	No	No	N/A
OG0003602	54	C. maximensis	CCC398	E4U21_004893-T1		PF05195,PF00557	IPR007865,IPR029149,IPR000994,IPR036005	GO:0030145,GO:0004177	MER0001733									No	No	No	N/A
OG0003602	54	C. purpurea	Clav04	E4U22_004156-T1		PF05195,PF00557	IPR007865,IPR029149,IPR000994,IPR036005	GO:0030145,GO:0004177	MER0001733									No	No	No	N/A
OG0003602	54	C. purpurea	LM28	E4U23_000140-T1		PF05195,PF00557	IPR007865,IPR000994,IPR029149,IPR036005	GO:0030145,GO:0004177	MER0001733									No	No	No	N/A
OG0003602	54	C. purpurea	LM30	E4U24_005298-T1		PF05195,PF00557	IPR007865,IPR029149,IPR000994,IPR036005	GO:0030145,GO:0004177	MER0001733									No	No	No	N/A
OG0003602	54	C. purpurea	LM33	E4U25_008196-T1		PF05195,PF00557	IPR007865,IPR029149,IPR000994,IPR036005	GO:0030145,GO:0004177	MER0001733									No	No	No	N/A
OG0003602	54	C. purpurea	LM39	E4U26_005857-T1		PF05195,PF00557	IPR007865,IPR029149,IPR000994,IPR036005	GO:0030145,GO:0004177	MER0001733									No	No	No	N/A
OG0003602	54	C. purpurea	LM232	E4U27_003725-T1		PF05195,PF00557	IPR007865,IPR029149,IPR000994,IPR036005	GO:0030145,GO:0004177	MER0001733									No	No	No	N/A
OG0003602	54	C. purpurea	LM470	E4U28_006528-T1		PF05195,PF00557	IPR007865,IPR029149,IPR000994,IPR036005	GO:0030145,GO:0004177	MER0001733									No	No	No	N/A
OG0003602	54	C. ripicola	LM220	E4U30_004594-T1		PF05195,PF00557	IPR007865,IPR029149,IPR000994,IPR036005	GO:0030145,GO:0004177	MER0001733									No	No	No	N/A
OG0003602	54	C. ripicola	LM219	E4U31_004588-T1		PF05195,PF00557	IPR007865,IPR029149,IPR000994,IPR036005	GO:0030145,GO:0004177	MER0001733									No	No	No	N/A
OG0003602	54	C. perihumidiphila	LM81	E4U32_003949-T1		PF05195,PF00557	IPR007865,IPR029149,IPR000994,IPR036005	GO:0030145,GO:0004177	MER0001733									No	No	No	N/A
OG0003602	54	C. occidentalis	LM78	E4U33_004538-T1		PF05195,PF00557	IPR007865,IPR000994,IPR029149,IPR036005	GO:0030145,GO:0004177	MER0001733									No	No	No	N/A
OG0003602	54	C. purpurea	LM469	E4U34_005097-T1		PF05195,PF00557	IPR007865,IPR029149,IPR000994,IPR036005	GO:0030145,GO:0004177	MER0001733									No	No	No	N/A
OG0003602	54	C. purpurea	LM60	E4U35_000608-T1		PF05195,PF00557	IPR007865,IPR029149,IPR000994,IPR036005	GO:0030145,GO:0004177	MER0001733									No	No	No	N/A
OG0003602	54	C. purpurea	LM223	E4U36_003430-T1		PF05195,PF00557	IPR007865,IPR029149,IPR000994,IPR036005	GO:0030145,GO:0004177	MER0001733									No	No	No	N/A
OG0003602	54	C. purpurea	LM469	E4U37_005914-T1		PF05195,PF00557	IPR007865,IPR029149,IPR000994,IPR036005	GO:0030145,GO:0004177	MER0001733									No	No	No	N/A
OG0003602	54	C. purpurea	LM474	E4U38_003867-T1		PF05195,PF00557	IPR007865,IPR029149,IPR000994,IPR036005	GO:0030145,GO:0004177	MER0001733									No	No	No	N/A
OG0003602	54	C. quebecensis	Clav50	E4U39_005223-T1		PF05195,PF00557	IPR007865,IPR029149,IPR000994,IPR036005	GO:0030145,GO:0004177	MER0001733									No	No	No	N/A
OG0003602	54	C. quebecensis	LM458	E4U40_005641-T1		PF05195,PF00557	IPR007865,IPR000994,IPR029149,IPR036005	GO:0030145,GO:0004177	MER0001733									No	No	No	N/A
OG0003602	54	C. citrina	CCC265	E4U41_006515-T1		PF05195,PF00557	IPR007865,IPR000994,IPR029149,IPR036005	GO:0030145,GO:0004177	MER0001733									No	No	No	N/A
OG0003602	54	C. africana	CCC489	E4U42_006712-T1		PF05195,PF00557	IPR007865,IPR000994,IPR029149,IPR036005	GO:0030145,GO:0004177	MER0001733									No	No	No	N/A
OG0003602	54	C. pusilla	CCC602	E4U43_000859-T1		PF00557	IPR000994,IPR036005		MER0001733									No	No	No	N/A
OG0003602	54	C. pusilla	CCC602	E4U43_007271-T1		PF05195	IPR007865,IPR029149,IPR000994,IPR036005	GO:0030145,GO:0004177	MER0001733									No	No	No	N/A
OG0003602	54	C. purpurea	Clav26	E4U44_006313-T1		PF05195,PF00557	IPR007865,IPR029149,IPR000994,IPR036005	GO:0030145,GO:0004177	MER0001733									No	No	No	N/A
OG0003602	54	C. purpurea	Clav46	E4U45_006179-T1		PF05195,PF00557	IPR007865,IPR000994,IPR029149,IPR036005	GO:0030145,GO:0004177	MER0001733									No	No	No	N/A
OG0003602	54	C. purpurea	Clav55	E4U46_002632-T1		PF05195,PF00557	IPR007865,IPR029149,IPR000994,IPR036005	GO:0030145,GO:0004177	MER0001733									No	No	No	N/A
OG0003602	54	C. purpurea	LM4	E4U47_002958-T1		PF05195,PF00557	IPR007865,IPR029149,IPR000994,IPR036005	GO:0030145,GO:0004177	MER0001733									No	No	No	N/A
OG0003602	54	C. purpurea	LM5	E4U48_005139-T1		PF05195,PF00557	IPR007865,IPR000994,IPR029149,IPR036005	GO:0030145,GO:0004177	MER0001733									No	No	No	N/A
OG0003602	54	C. purpurea	LM14	E4U49_007894-T1		PF05195,PF00557	IPR007865,IPR029149,IPR000994,IPR036005	GO:0030145,GO:0004177	MER0001733									No	No	No	N/A
OG0003602	54	C. purpurea	LM71	E4U50_002991-T1		PF05195,PF00557	IPR007865,IPR029149,IPR000994,IPR036005	GO:0030145,GO:0004177	MER0001733									No	No	No	N/A
OG0003602	54	C. purpurea	LM233	E4U51_004359-T1		PF05195,PF00557	IPR007865,IPR029149,IPR000994,IPR036005	GO:0030145,GO:0004177	MER0001733									No	No	No	N/A
OG0003602	54	C. spartinae	CCC535	E4U52_002289-T1		PF05195,PF00557	IPR007865,IPR000994,IPR029149,IPR036005	GO:0030145,GO:0004177	MER0001733									No	No	No	N/A
OG0003602	54	C. sorghi	CCC632	E4U53_007829-T1		PF05195,PF00557	IPR007865,IPR000994,IPR029149,IPR036005	GO:0030145,GO:0004177	MER0001733									No	No	No	N/A
OG0003602	54	C. lovelessii	CCC647	E4U54_008671-T1		PF05195,PF00557	IPR007865,IPR000994,IPR029149,IPR036005	GO:0030145,GO:0004177	MER0001733									No	No	No	N/A
OG0003602	54	C. digitariae	CCC659	E4U55_002108-T1		PF05195,PF00557	IPR007865,IPR029149,IPR000994,IPR036005	GO:0030145,GO:0004177	MER0001733									No	No	No	N/A
OG0003602	54	C. arundinis	CCC1102	E4U56_008328-T1		PF05195,PF00557	IPR007865,IPR029149,IPR000994,IPR036005	GO:0030145,GO:0004177	MER0001733									No	No	No	N/A
OG0003602	54	C. arundinis	LM582	E4U57_004560-T1		PF05195,PF00557	IPR007865,IPR000994,IPR029149,IPR036005	GO:0030145,GO:0004177	MER0001733									No	No	No	N/A
OG0003602	54	C. cyperi	CCC1219	E4U58_001567-T1		PF05195,PF00557	IPR007865,IPR029149,IPR000994,IPR036005	GO:0030145,GO:0004177	MER0001733									No	No	No	N/A
OG0003602	54	C. monticola	CCC1483	E4U59_001012-T1		PF05195,PF00557	IPR007865,IPR000994,IPR029149,IPR036005	GO:0030145,GO:0004177	MER0001733					Secreted	Secreted			Yes	No	No	N/A
OG0003602	54	C. pazoutovae	CCC1485	E4U60_003786-T1		PF05195,PF00557	IPR007865,IPR029149,IPR000994,IPR036005	GO:0030145,GO:0004177	MER0001733									No	No	No	N/A
OG0003602	54	C. capensis	CCC1504	E4U61_003896-T1		PF05195,PF00557	IPR007865,IPR029149,IPR000994,IPR036005	GO:0030145,GO:0004177	MER0001733									No	No	No	N/A
OG0003603	53	C. purpurea	20.1	CCE33538.1														No	No	No	N/A
OG0003603	53	C. fusiformis	PRL 1980	maker-contig00133-fgenesh-gene-0.54														No	No	No	N/A
OG0003603	53	C. paspali	RRC 1481	fgenesh_masked-contig00345-processed-gene-0.11														No	No	No	N/A
OG0003603	53	C. aff. purpurea	Clav52	E4U09_007561-T1														No	No	No	N/A
OG0003603	53	C. purpurea	LM207	E4U10_004636-T1														No	No	No	N/A
OG0003603	53	C. purpurea	LM461	E4U11_003014-T1														No	No	No	N/A
OG0003603	53	C. purpurea	LM582	E4U12_006375-T1														No	No	No	N/A
OG0003603	53	C. humidiphila	LM576	E4U13_006040-T1														No	No	No	N/A
OG0003603	53	C. ripicola	LM454	E4U14_005507-T1														No	No	No	N/A
OG0003603	53	C. ripicola	LM218	E4U15_004256-T1														No	No	No	N/A
OG0003603	53	C. occidentalis	LM84	E4U16_003544-T1														No	No	No	N/A
OG0003603	53	C. occidentalis	LM77	E4U17_006922-T1														No	No	No	N/A
OG0003603	53	C. quebecensis	Clav32	E4U19_000612-T1														No	No	No	N/A
OG0003603	53	C. maximensis	CCC398	E4U21_006436-T1														No	No	No	N/A
OG0003603	53	C. purpurea	Clav04	E4U22_007953-T1														No	No	No	N/A
OG0003603	53	C. purpurea	LM28	E4U23_007978-T1														No	No	No	N/A
OG0003603	53	C. purpurea	LM30	E4U24_008307-T1														No	No	No	N/A
OG0003603	53	C. purpurea	LM33	E4U25_007997-T1														No	No	No	N/A
OG0003603	53	C. purpurea	LM39	E4U26_007733-T1														No	No	No	N/A
OG0003603	53	C. purpurea	LM232	E4U27_007704-T1														No	No	No	N/A
OG0003603	53	C. purpurea	LM470	E4U28_008577-T1														No	No	No	N/A
OG0003603	53	C. ripicola	LM220	E4U30_005520-T1														No	No	No	N/A
OG0003603	53	C. ripicola	LM219	E4U31_005679-T1														No	No	No	N/A
OG0003603	53	C. perihumidiphila	LM81	E4U32_005393-T1														No	No	No	N/A
OG0003603	53	C. occidentalis	LM78	E4U33_000316-T1														No	No	No	N/A
OG0003603	53	C. purpurea	LM469	E4U34_000873-T1														No	No	No	N/A
OG0003603	53	C. purpurea	LM60	E4U35_007836-T1														No	No	No	N/A
OG0003603	53	C. purpurea	LM223	E4U36_006546-T1														No	No	No	N/A
OG0003603	53	C. purpurea	LM469	E4U37_007642-T1														No	No	No	N/A
OG0003603	53	C. purpurea	LM474	E4U38_004791-T1														No	No	No	N/A
OG0003603	53	C. quebecensis	Clav50	E4U39_005536-T1														No	No	No	N/A
OG0003603	53	C. quebecensis	LM458	E4U40_007159-T1														No	No	No	N/A
OG0003603	53	C. citrina	CCC265	E4U41_007403-T1														No	No	No	N/A
OG0003603	53	C. africana	CCC489	E4U42_007306-T1														No	No	No	N/A
OG0003603	53	C. pusilla	CCC602	E4U43_003443-T1														No	No	No	N/A
OG0003603	53	C. purpurea	Clav26	E4U44_006186-T1														No	No	No	N/A
OG0003603	53	C. purpurea	Clav46	E4U45_008002-T1														No	No	No	N/A
OG0003603	53	C. purpurea	Clav55	E4U46_001018-T1														No	No	No	N/A
OG0003603	53	C. purpurea	LM4	E4U47_007792-T1														No	No	No	N/A
OG0003603	53	C. purpurea	LM5	E4U48_003679-T1														No	No	No	N/A
OG0003603	53	C. purpurea	LM14	E4U49_007676-T1														No	No	No	N/A
OG0003603	53	C. purpurea	LM71	E4U50_004747-T1														No	No	No	N/A
OG0003603	53	C. purpurea	LM233	E4U51_004829-T1														No	No	No	N/A
OG0003603	53	C. spartinae	CCC535	E4U52_000736-T1														No	No	No	N/A
OG0003603	53	C. sorghi	CCC632	E4U53_002907-T1														No	No	No	N/A
OG0003603	53	C. lovelessii	CCC647	E4U54_000178-T1														No	No	No	N/A
OG0003603	53	C. digitariae	CCC659	E4U55_000382-T1														No	No	No	N/A
OG0003603	53	C. arundinis	CCC1102	E4U56_000095-T1														No	No	No	N/A
OG0003603	53	C. arundinis	LM582	E4U57_001252-T1														No	No	No	N/A
OG0003603	53	C. cyperi	CCC1219	E4U58_004370-T1														No	No	No	N/A
OG0003603	53	C. monticola	CCC1483	E4U59_001214-T1														No	No	No	N/A
OG0003603	53	C. pazoutovae	CCC1485	E4U60_002417-T1														No	No	No	N/A
OG0003603	53	C. capensis	CCC1504	E4U61_001568-T1														No	No	No	N/A
OG0003604	53	C. purpurea	20.1	CCE34478.1		PF02146	IPR003000,IPR026591,IPR026590,IPR029035	GO:0070403										No	No	No	N/A
OG0003604	53	C. fusiformis	PRL 1980	fgenesh_masked-contig00109-processed-gene-0.39		PF02146	IPR003000,IPR026591,IPR026590,IPR029035	GO:0070403										No	No	No	N/A
OG0003604	53	C. paspali	RRC 1481	fgenesh_masked-contig01342-processed-gene-0.1		PF02146	IPR026591,IPR003000,IPR026590,IPR029035	GO:0070403										No	No	No	N/A
OG0003604	53	C. aff. purpurea	Clav52	E4U09_001635-T1		PF02146	IPR003000,IPR026591,IPR026590,IPR029035	GO:0070403										No	No	No	N/A
OG0003604	53	C. purpurea	LM207	E4U10_006043-T1		PF02146	IPR003000,IPR026591,IPR026590,IPR029035	GO:0070403										No	No	No	N/A
OG0003604	53	C. purpurea	LM461	E4U11_003450-T1		PF02146	IPR003000,IPR026591,IPR026590,IPR029035	GO:0070403										No	No	No	N/A
OG0003604	53	C. purpurea	LM582	E4U12_006580-T1		PF02146	IPR003000,IPR026591,IPR026590,IPR029035	GO:0070403										No	No	No	N/A
OG0003604	53	C. humidiphila	LM576	E4U13_006696-T1		PF02146	IPR026591,IPR003000,IPR026590,IPR029035	GO:0070403										No	No	No	N/A
OG0003604	53	C. ripicola	LM454	E4U14_002213-T1		PF02146	IPR026591,IPR003000,IPR026590,IPR029035	GO:0070403										No	No	No	N/A
OG0003604	53	C. ripicola	LM218	E4U15_002987-T1		PF02146	IPR003000,IPR026591,IPR026590,IPR029035	GO:0070403										No	No	No	N/A
OG0003604	53	C. occidentalis	LM84	E4U16_002425-T1		PF02146	IPR026591,IPR003000,IPR026590,IPR029035	GO:0070403										No	No	No	N/A
OG0003604	53	C. occidentalis	LM77	E4U17_001960-T1		PF02146	IPR026591,IPR003000,IPR026590,IPR029035	GO:0070403										No	No	No	N/A
OG0003604	53	C. quebecensis	Clav32	E4U19_007171-T1		PF02146	IPR026591,IPR003000,IPR026590,IPR029035	GO:0070403										No	No	No	N/A
OG0003604	53	C. maximensis	CCC398	E4U21_005447-T1		PF02146	IPR026591,IPR003000,IPR026590,IPR029035	GO:0070403							Secreted			No	No	No	N/A
OG0003604	53	C. purpurea	Clav04	E4U22_006697-T1		PF02146	IPR003000,IPR026591,IPR026590,IPR029035	GO:0070403										No	No	No	N/A
OG0003604	53	C. purpurea	LM28	E4U23_004530-T1		PF02146	IPR003000,IPR026591,IPR026590,IPR029035	GO:0070403										No	No	No	N/A
OG0003604	53	C. purpurea	LM30	E4U24_006787-T1		PF02146	IPR003000,IPR026591,IPR026590,IPR029035	GO:0070403										No	No	No	N/A
OG0003604	53	C. purpurea	LM33	E4U25_001139-T1		PF02146	IPR003000,IPR026591,IPR026590,IPR029035	GO:0070403										No	No	No	N/A
OG0003604	53	C. purpurea	LM39	E4U26_008354-T1		PF02146	IPR003000,IPR026591,IPR026590,IPR029035	GO:0070403										No	No	No	N/A
OG0003604	53	C. purpurea	LM232	E4U27_001637-T1		PF02146	IPR003000,IPR026591,IPR026590,IPR029035	GO:0070403										No	No	No	N/A
OG0003604	53	C. purpurea	LM470	E4U28_005062-T1		PF02146	IPR003000,IPR026591,IPR026590,IPR029035	GO:0070403										No	No	No	N/A
OG0003604	53	C. ripicola	LM220	E4U30_003482-T1		PF02146	IPR003000,IPR026591,IPR026590,IPR029035	GO:0070403										No	No	No	N/A
OG0003604	53	C. ripicola	LM219	E4U31_003981-T1		PF02146	IPR026591,IPR003000,IPR026590,IPR029035	GO:0070403										No	No	No	N/A
OG0003604	53	C. perihumidiphila	LM81	E4U32_005243-T1		PF02146	IPR026591,IPR003000,IPR026590,IPR029035	GO:0070403										No	No	No	N/A
OG0003604	53	C. occidentalis	LM78	E4U33_001791-T1		PF02146	IPR026591,IPR003000,IPR026590,IPR029035	GO:0070403										No	No	No	N/A
OG0003604	53	C. purpurea	LM469	E4U34_004754-T1		PF02146	IPR003000,IPR026591,IPR026590,IPR029035	GO:0070403										No	No	No	N/A
OG0003604	53	C. purpurea	LM60	E4U35_008009-T1		PF02146	IPR003000,IPR026591,IPR026590,IPR029035	GO:0070403										No	No	No	N/A
OG0003604	53	C. purpurea	LM223	E4U36_006249-T1		PF02146	IPR003000,IPR026591,IPR026590,IPR029035	GO:0070403										No	No	No	N/A
OG0003604	53	C. purpurea	LM469	E4U37_007494-T1		PF02146	IPR003000,IPR026591,IPR026590,IPR029035	GO:0070403										No	No	No	N/A
OG0003604	53	C. purpurea	LM474	E4U38_006412-T1		PF02146	IPR003000,IPR026591,IPR026590,IPR029035	GO:0070403										No	No	No	N/A
OG0003604	53	C. quebecensis	Clav50	E4U39_007290-T1		PF02146	IPR026591,IPR003000,IPR026590,IPR029035	GO:0070403										No	No	No	N/A
OG0003604	53	C. quebecensis	LM458	E4U40_007456-T1		PF02146	IPR026591,IPR003000,IPR026590,IPR029035	GO:0070403										No	No	No	N/A
OG0003604	53	C. citrina	CCC265	E4U41_003029-T1		PF02146	IPR026591,IPR003000,IPR026590,IPR029035	GO:0070403										No	No	No	N/A
OG0003604	53	C. africana	CCC489	E4U42_002745-T1		PF02146	IPR026591,IPR003000,IPR026590,IPR029035	GO:0070403										No	No	No	N/A
OG0003604	53	C. pusilla	CCC602	E4U43_001869-T1		PF02146	IPR026591,IPR003000,IPR026590,IPR029035	GO:0070403										No	No	No	N/A
OG0003604	53	C. purpurea	Clav26	E4U44_004998-T1		PF02146	IPR003000,IPR026591,IPR026590,IPR029035	GO:0070403										No	No	No	N/A
OG0003604	53	C. purpurea	Clav46	E4U45_007495-T1		PF02146	IPR003000,IPR026591,IPR026590,IPR029035	GO:0070403										No	No	No	N/A
OG0003604	53	C. purpurea	Clav55	E4U46_006285-T1		PF02146	IPR003000,IPR026591,IPR026590,IPR029035	GO:0070403										No	No	No	N/A
OG0003604	53	C. purpurea	LM4	E4U47_004670-T1		PF02146	IPR003000,IPR026591,IPR026590,IPR029035	GO:0070403										No	No	No	N/A
OG0003604	53	C. purpurea	LM5	E4U48_004202-T1		PF02146	IPR003000,IPR026591,IPR026590,IPR029035	GO:0070403										No	No	No	N/A
OG0003604	53	C. purpurea	LM14	E4U49_005846-T1		PF02146	IPR003000,IPR026591,IPR026590,IPR029035	GO:0070403										No	No	No	N/A
OG0003604	53	C. purpurea	LM71	E4U50_005577-T1		PF02146	IPR003000,IPR026591,IPR026590,IPR029035	GO:0070403										No	No	No	N/A
OG0003604	53	C. purpurea	LM233	E4U51_005052-T1		PF02146	IPR003000,IPR026591,IPR026590,IPR029035	GO:0070403										No	No	No	N/A
OG0003604	53	C. spartinae	CCC535	E4U52_004100-T1		PF02146	IPR026591,IPR003000,IPR026590,IPR029035	GO:0070403										No	No	No	N/A
OG0003604	53	C. sorghi	CCC632	E4U53_000867-T1		PF02146	IPR026591,IPR003000,IPR026590,IPR029035	GO:0070403										No	No	No	N/A
OG0003604	53	C. lovelessii	CCC647	E4U54_000030-T1		PF02146	IPR026591,IPR003000,IPR026590,IPR029035	GO:0070403										No	No	No	N/A
OG0003604	53	C. digitariae	CCC659	E4U55_004284-T1		PF02146	IPR026591,IPR003000,IPR026590,IPR029035	GO:0070403										No	No	No	N/A
OG0003604	53	C. arundinis	CCC1102	E4U56_000434-T1		PF02146	IPR026591,IPR003000,IPR026590,IPR029035	GO:0070403										No	No	No	N/A
OG0003604	53	C. arundinis	LM582	E4U57_004892-T1		PF02146	IPR026591,IPR003000,IPR026590,IPR029035	GO:0070403										No	No	No	N/A
OG0003604	53	C. cyperi	CCC1219	E4U58_006343-T1		PF02146	IPR003000,IPR026591,IPR026590,IPR029035	GO:0070403										No	No	No	N/A
OG0003604	53	C. monticola	CCC1483	E4U59_001935-T1		PF02146	IPR026591,IPR003000,IPR026590,IPR029035	GO:0070403										No	No	No	N/A
OG0003604	53	C. pazoutovae	CCC1485	E4U60_004017-T1		PF02146	IPR003000,IPR026591,IPR026590,IPR029035	GO:0070403										No	No	No	N/A
OG0003604	53	C. capensis	CCC1504	E4U61_007293-T1		PF02146	IPR003000,IPR026591,IPR026590,IPR029035	GO:0070403										No	No	No	N/A
OG0003605	54	C. purpurea	20.1	CCE29886.1		PF01088	IPR036959,IPR001578,IPR038765	GO:0004843,GO:0005622,GO:0006511	MER0005539									No	No	No	N/A
OG0003605	54	C. fusiformis	PRL 1980	maker-contig00396-snap-gene-0.56		PF01088	IPR001578,IPR036959,IPR038765	GO:0004843,GO:0005622,GO:0006511	MER0015601									No	No	No	N/A
OG0003605	54	C. fusiformis	PRL 1980	snap_masked-contig00396-processed-gene-0.9														No	No	No	N/A
OG0003605	54	C. paspali	RRC 1481	maker-contig01067-augustus-gene-0.16		PF01088	IPR001578,IPR036959,IPR038765	GO:0004843,GO:0005622,GO:0006511	MER0015601									No	No	No	N/A
OG0003605	54	C. aff. purpurea	Clav52	E4U09_006177-T1		PF01088	IPR036959,IPR001578,IPR038765	GO:0004843,GO:0005622,GO:0006511	MER0015601									No	No	No	N/A
OG0003605	54	C. purpurea	LM207	E4U10_004810-T1		PF01088	IPR001578,IPR036959,IPR038765	GO:0004843,GO:0005622,GO:0006511	MER0015601									No	No	No	N/A
OG0003605	54	C. purpurea	LM461	E4U11_004185-T1		PF01088	IPR036959,IPR001578,IPR038765	GO:0004843,GO:0005622,GO:0006511	MER0005539									No	No	No	N/A
OG0003605	54	C. purpurea	LM582	E4U12_002670-T1		PF01088	IPR036959,IPR001578,IPR038765	GO:0004843,GO:0005622,GO:0006511	MER0005539									No	No	No	N/A
OG0003605	54	C. humidiphila	LM576	E4U13_003119-T1		PF01088	IPR036959,IPR001578,IPR038765	GO:0004843,GO:0005622,GO:0006511	MER0015601									No	No	No	N/A
OG0003605	54	C. ripicola	LM454	E4U14_006576-T1		PF01088	IPR036959,IPR001578,IPR038765	GO:0004843,GO:0005622,GO:0006511	MER0015601									No	No	No	N/A
OG0003605	54	C. ripicola	LM218	E4U15_003349-T1		PF01088	IPR036959,IPR001578,IPR038765	GO:0004843,GO:0005622,GO:0006511	MER0015601									No	No	No	N/A
OG0003605	54	C. occidentalis	LM84	E4U16_004685-T1		PF01088	IPR036959,IPR001578,IPR038765	GO:0004843,GO:0005622,GO:0006511	MER0005539									No	No	No	N/A
OG0003605	54	C. occidentalis	LM77	E4U17_006816-T1		PF01088	IPR036959,IPR001578,IPR038765	GO:0004843,GO:0005622,GO:0006511	MER0005539									No	No	No	N/A
OG0003605	54	C. quebecensis	Clav32	E4U19_008170-T1		PF01088	IPR036959,IPR001578,IPR038765	GO:0004843,GO:0005622,GO:0006511	MER0015601									No	No	No	N/A
OG0003605	54	C. maximensis	CCC398	E4U21_007379-T1		PF01088	IPR001578,IPR036959,IPR038765	GO:0004843,GO:0005622,GO:0006511	MER0015601									No	No	No	N/A
OG0003605	54	C. purpurea	Clav04	E4U22_001164-T1		PF01088	IPR001578,IPR036959,IPR038765	GO:0004843,GO:0005622,GO:0006511	MER0005539									No	No	No	N/A
OG0003605	54	C. purpurea	LM28	E4U23_000986-T1		PF01088	IPR036959,IPR001578,IPR038765	GO:0004843,GO:0005622,GO:0006511	MER0005539									No	No	No	N/A
OG0003605	54	C. purpurea	LM30	E4U24_002778-T1		PF01088	IPR036959,IPR001578,IPR038765	GO:0004843,GO:0005622,GO:0006511	MER0015601									No	No	No	N/A
OG0003605	54	C. purpurea	LM33	E4U25_006674-T1		PF01088	IPR036959,IPR001578,IPR038765	GO:0004843,GO:0005622,GO:0006511	MER0005539									No	No	No	N/A
OG0003605	54	C. purpurea	LM39	E4U26_003364-T1		PF01088	IPR036959,IPR001578,IPR038765	GO:0004843,GO:0005622,GO:0006511	MER0005539									No	No	No	N/A
OG0003605	54	C. purpurea	LM232	E4U27_006095-T1		PF01088	IPR036959,IPR001578,IPR038765	GO:0004843,GO:0005622,GO:0006511	MER0015601									No	No	No	N/A
OG0003605	54	C. purpurea	LM470	E4U28_005171-T1		PF01088	IPR036959,IPR001578,IPR038765	GO:0004843,GO:0005622,GO:0006511	MER0005539									No	No	No	N/A
OG0003605	54	C. ripicola	LM220	E4U30_005157-T1		PF01088	IPR036959,IPR001578,IPR038765	GO:0004843,GO:0005622,GO:0006511	MER0015601									No	No	No	N/A
OG0003605	54	C. ripicola	LM219	E4U31_000167-T1		PF01088	IPR001578,IPR036959,IPR038765	GO:0004843,GO:0005622,GO:0006511	MER0015601									No	No	No	N/A
OG0003605	54	C. perihumidiphila	LM81	E4U32_000302-T1		PF01088	IPR001578,IPR036959,IPR038765	GO:0004843,GO:0005622,GO:0006511	MER0015601									No	No	No	N/A
OG0003605	54	C. occidentalis	LM78	E4U33_003586-T1		PF01088	IPR036959,IPR001578,IPR038765	GO:0004843,GO:0005622,GO:0006511	MER0015601									No	No	No	N/A
OG0003605	54	C. purpurea	LM469	E4U34_000508-T1		PF01088	IPR036959,IPR001578,IPR038765	GO:0004843,GO:0005622,GO:0006511	MER0005539									No	No	No	N/A
OG0003605	54	C. purpurea	LM60	E4U35_003178-T1		PF01088	IPR036959,IPR001578,IPR038765	GO:0004843,GO:0005622,GO:0006511	MER0005539									No	No	No	N/A
OG0003605	54	C. purpurea	LM223	E4U36_004138-T1		PF01088	IPR001578,IPR036959,IPR038765	GO:0004843,GO:0005622,GO:0006511	MER0015601									No	No	No	N/A
OG0003605	54	C. purpurea	LM469	E4U37_003119-T1		PF01088	IPR036959,IPR001578,IPR038765	GO:0004843,GO:0005622,GO:0006511	MER0005539									No	No	No	N/A
OG0003605	54	C. purpurea	LM474	E4U38_001931-T1		PF01088	IPR036959,IPR001578,IPR038765	GO:0004843,GO:0005622,GO:0006511	MER0005539									No	No	No	N/A
OG0003605	54	C. quebecensis	Clav50	E4U39_006836-T1		PF01088	IPR001578,IPR036959,IPR038765	GO:0004843,GO:0005622,GO:0006511	MER0015601									No	No	No	N/A
OG0003605	54	C. quebecensis	LM458	E4U40_007311-T1		PF01088	IPR036959,IPR001578,IPR038765	GO:0004843,GO:0005622,GO:0006511	MER0015601						Secreted			No	No	No	N/A
OG0003605	54	C. citrina	CCC265	E4U41_001119-T1		PF01088	IPR001578,IPR036959,IPR038765	GO:0004843,GO:0005622,GO:0006511	MER0005539									No	No	No	N/A
OG0003605	54	C. africana	CCC489	E4U42_003599-T1		PF01088	IPR001578,IPR036959,IPR038765	GO:0004843,GO:0005622,GO:0006511	MER0005539									No	No	No	N/A
OG0003605	54	C. pusilla	CCC602	E4U43_006608-T1		PF01088	IPR001578,IPR038765	GO:0004843,GO:0005622,GO:0006511	MER0015601									No	No	No	N/A
OG0003605	54	C. purpurea	Clav26	E4U44_001162-T1		PF01088	IPR036959,IPR001578,IPR038765	GO:0004843,GO:0005622,GO:0006511	MER0015601									No	No	No	N/A
OG0003605	54	C. purpurea	Clav46	E4U45_001783-T1		PF01088	IPR036959,IPR001578,IPR038765	GO:0004843,GO:0005622,GO:0006511	MER0005539									No	No	No	N/A
OG0003605	54	C. purpurea	Clav55	E4U46_001215-T1		PF01088	IPR001578,IPR036959,IPR038765	GO:0004843,GO:0005622,GO:0006511	MER0015601									No	No	No	N/A
OG0003605	54	C. purpurea	LM4	E4U47_005535-T1		PF01088	IPR036959,IPR001578,IPR038765	GO:0004843,GO:0005622,GO:0006511	MER0005539									No	No	No	N/A
OG0003605	54	C. purpurea	LM5	E4U48_001037-T1		PF01088	IPR036959,IPR001578,IPR038765	GO:0004843,GO:0005622,GO:0006511	MER0005539									No	No	No	N/A
OG0003605	54	C. purpurea	LM14	E4U49_004500-T1		PF01088	IPR001578,IPR036959,IPR038765	GO:0004843,GO:0005622,GO:0006511	MER0005539									No	No	No	N/A
OG0003605	54	C. purpurea	LM71	E4U50_000333-T1		PF01088	IPR036959,IPR001578,IPR038765	GO:0004843,GO:0005622,GO:0006511	MER0015601									No	No	No	N/A
OG0003605	54	C. purpurea	LM233	E4U51_006581-T1		PF01088	IPR036959,IPR001578,IPR038765	GO:0004843,GO:0005622,GO:0006511	MER0005539									No	No	No	N/A
OG0003605	54	C. spartinae	CCC535	E4U52_006352-T1		PF01088	IPR001578,IPR036959,IPR038765	GO:0004843,GO:0005622,GO:0006511	MER0015601									No	No	No	N/A
OG0003605	54	C. sorghi	CCC632	E4U53_006003-T1		PF01088	IPR001578,IPR036959,IPR038765	GO:0004843,GO:0005622,GO:0006511	MER0015601									No	No	No	N/A
OG0003605	54	C. lovelessii	CCC647	E4U54_003387-T1		PF01088	IPR001578,IPR038765	GO:0004843,GO:0005622,GO:0006511	MER0015601									No	No	No	N/A
OG0003605	54	C. digitariae	CCC659	E4U55_002810-T1		PF01088	IPR036959,IPR001578,IPR038765	GO:0004843,GO:0005622,GO:0006511	MER0015601									No	No	No	N/A
OG0003605	54	C. arundinis	CCC1102	E4U56_008411-T1		PF01088	IPR001578,IPR036959,IPR038765	GO:0004843,GO:0005622,GO:0006511	MER0015601									No	No	No	N/A
OG0003605	54	C. arundinis	LM582	E4U57_001449-T1		PF01088	IPR036959,IPR001578,IPR038765	GO:0004843,GO:0005622,GO:0006511	MER0015601									No	No	No	N/A
OG0003605	54	C. cyperi	CCC1219	E4U58_001692-T1		PF01088	IPR001578,IPR036959,IPR038765	GO:0004843,GO:0005622,GO:0006511	MER0015601									No	No	No	N/A
OG0003605	54	C. monticola	CCC1483	E4U59_004964-T1		PF01088	IPR001578,IPR036959,IPR038765	GO:0004843,GO:0005622,GO:0006511	MER0015601									No	No	No	N/A
OG0003605	54	C. pazoutovae	CCC1485	E4U60_003157-T1		PF01088	IPR036959,IPR001578,IPR038765	GO:0004843,GO:0005622,GO:0006511	MER0015601									No	No	No	N/A
OG0003605	54	C. capensis	CCC1504	E4U61_002833-T1		PF01088	IPR001578,IPR036959,IPR038765	GO:0004843,GO:0005622,GO:0006511	MER0015601									No	No	No	N/A
OG0003606	52	C. purpurea	20.1	CCE32680.1		PF01088,PF18031	IPR001578,IPR036959,IPR017390,IPR038765	GO:0004843,GO:0005622,GO:0006511,GO:0016579	MER0013494									No	No	No	N/A
OG0003606	52	C. fusiformis	PRL 1980	fgenesh_masked-contig00360-processed-gene-0.28		PF01088,PF18031	IPR001578,IPR017390,IPR036959,IPR038765	GO:0004843,GO:0005622,GO:0006511,GO:0016579	MER0013494									No	No	No	N/A
OG0003606	52	C. paspali	RRC 1481	genemark-contig00038-processed-gene-0.6		PF01088,PF18031	IPR001578,IPR036959,IPR017390,IPR038765	GO:0004843,GO:0005622,GO:0006511,GO:0016579	MER0013494									No	No	No	N/A
OG0003606	52	C. aff. purpurea	Clav52	E4U09_004581-T1		PF01088	IPR001578,IPR017390,IPR036959,IPR038765	GO:0004843,GO:0005622,GO:0006511,GO:0016579	MER0013494									No	No	No	N/A
OG0003606	52	C. purpurea	LM207	E4U10_001170-T1		PF01088	IPR001578,IPR036959,IPR017390,IPR038765	GO:0004843,GO:0005622,GO:0006511,GO:0016579	MER0013494									No	No	No	N/A
OG0003606	52	C. purpurea	LM461	E4U11_008526-T1		PF01088	IPR001578,IPR036959,IPR017390,IPR038765	GO:0004843,GO:0005622,GO:0006511,GO:0016579	MER0013494									No	No	No	N/A
OG0003606	52	C. purpurea	LM582	E4U12_006335-T1		PF01088	IPR001578,IPR017390,IPR036959,IPR038765	GO:0004843,GO:0005622,GO:0006511,GO:0016579	MER0013494									No	No	No	N/A
OG0003606	52	C. humidiphila	LM576	E4U13_000463-T1		PF01088	IPR001578,IPR017390,IPR036959,IPR038765	GO:0004843,GO:0005622,GO:0006511,GO:0016579	MER0013494									No	No	No	N/A
OG0003606	52	C. ripicola	LM454	E4U14_004192-T1		PF01088	IPR001578,IPR017390,IPR036959,IPR038765	GO:0004843,GO:0005622,GO:0006511,GO:0016579	MER0013494									No	No	No	N/A
OG0003606	52	C. ripicola	LM218	E4U15_003864-T1		PF01088	IPR001578,IPR017390,IPR036959,IPR038765	GO:0004843,GO:0005622,GO:0006511,GO:0016579	MER0013494									No	No	No	N/A
OG0003606	52	C. occidentalis	LM84	E4U16_007428-T1		PF01088	IPR001578,IPR017390,IPR036959,IPR038765	GO:0004843,GO:0005622,GO:0006511,GO:0016579	MER0013494									No	No	No	N/A
OG0003606	52	C. occidentalis	LM77	E4U17_007597-T1		PF01088	IPR001578,IPR017390,IPR036959,IPR038765	GO:0004843,GO:0005622,GO:0006511,GO:0016579	MER0013494									No	No	No	N/A
OG0003606	52	C. quebecensis	Clav32	E4U19_004453-T1		PF01088	IPR001578,IPR017390,IPR036959,IPR038765	GO:0004843,GO:0005622,GO:0006511,GO:0016579	MER0013494									No	No	No	N/A
OG0003606	52	C. maximensis	CCC398	E4U21_003840-T1		PF01088	IPR001578,IPR036959,IPR017390,IPR038765	GO:0004843,GO:0005622,GO:0006511,GO:0016579	MER0013494									No	No	No	N/A
OG0003606	52	C. purpurea	Clav04	E4U22_004957-T1		PF01088	IPR001578,IPR017390,IPR036959,IPR038765	GO:0004843,GO:0005622,GO:0006511,GO:0016579	MER0013494									No	No	No	N/A
OG0003606	52	C. purpurea	LM28	E4U23_004753-T1		PF01088	IPR001578,IPR017390,IPR036959,IPR038765	GO:0004843,GO:0005622,GO:0006511,GO:0016579	MER0013494									No	No	No	N/A
OG0003606	52	C. purpurea	LM30	E4U24_007016-T1		PF01088	IPR001578,IPR036959,IPR017390,IPR038765	GO:0004843,GO:0005622,GO:0006511,GO:0016579	MER0013494									No	No	No	N/A
OG0003606	52	C. purpurea	LM33	E4U25_006471-T1		PF01088	IPR001578,IPR036959,IPR017390,IPR038765	GO:0004843,GO:0005622,GO:0006511,GO:0016579	MER0013494									No	No	No	N/A
OG0003606	52	C. purpurea	LM39	E4U26_004859-T1		PF01088	IPR001578,IPR036959,IPR017390,IPR038765	GO:0004843,GO:0005622,GO:0006511,GO:0016579	MER0013494									No	No	No	N/A
OG0003606	52	C. purpurea	LM232	E4U27_003937-T1		PF01088	IPR001578,IPR036959,IPR017390,IPR038765	GO:0004843,GO:0005622,GO:0006511,GO:0016579	MER0013494									No	No	No	N/A
OG0003606	52	C. purpurea	LM470	E4U28_001786-T1		PF01088	IPR001578,IPR017390,IPR036959,IPR038765	GO:0004843,GO:0005622,GO:0006511,GO:0016579	MER0013494									No	No	No	N/A
OG0003606	52	C. ripicola	LM220	E4U30_003504-T1		PF01088	IPR001578,IPR017390,IPR036959,IPR038765	GO:0004843,GO:0005622,GO:0006511,GO:0016579	MER0013494									No	No	No	N/A
OG0003606	52	C. ripicola	LM219	E4U31_004812-T1		PF01088	IPR001578,IPR017390,IPR036959,IPR038765	GO:0004843,GO:0005622,GO:0006511,GO:0016579	MER0013494									No	No	No	N/A
OG0003606	52	C. perihumidiphila	LM81	E4U32_004025-T1		PF01088	IPR001578,IPR017390,IPR036959,IPR038765	GO:0004843,GO:0005622,GO:0006511,GO:0016579	MER0013494									No	No	No	N/A
OG0003606	52	C. occidentalis	LM78	E4U33_007646-T1		PF01088	IPR001578,IPR017390,IPR036959,IPR038765	GO:0004843,GO:0005622,GO:0006511,GO:0016579	MER0013494									No	No	No	N/A
OG0003606	52	C. purpurea	LM469	E4U34_003320-T1		PF01088	IPR001578,IPR036959,IPR017390,IPR038765	GO:0004843,GO:0005622,GO:0006511,GO:0016579	MER0013494									No	No	No	N/A
OG0003606	52	C. purpurea	LM60	E4U35_002960-T1		PF01088	IPR001578,IPR036959,IPR017390,IPR038765	GO:0004843,GO:0005622,GO:0006511,GO:0016579	MER0013494									No	No	No	N/A
OG0003606	52	C. purpurea	LM223	E4U36_007779-T1		PF01088	IPR001578,IPR036959,IPR017390,IPR038765	GO:0004843,GO:0005622,GO:0006511,GO:0016579	MER0013494									No	No	No	N/A
OG0003606	52	C. purpurea	LM469	E4U37_003880-T1		PF01088	IPR001578,IPR036959,IPR017390,IPR038765	GO:0004843,GO:0005622,GO:0006511,GO:0016579	MER0013494									No	No	No	N/A
OG0003606	52	C. purpurea	LM474	E4U38_002425-T1		PF01088	IPR001578,IPR036959,IPR017390,IPR038765	GO:0004843,GO:0005622,GO:0006511,GO:0016579	MER0013494									No	No	No	N/A
OG0003606	52	C. quebecensis	Clav50	E4U39_003030-T1		PF01088	IPR001578,IPR017390,IPR036959,IPR038765	GO:0004843,GO:0005622,GO:0006511,GO:0016579	MER0013494									No	No	No	N/A
OG0003606	52	C. quebecensis	LM458	E4U40_002638-T1		PF01088	IPR001578,IPR017390,IPR036959,IPR038765	GO:0004843,GO:0005622,GO:0006511,GO:0016579	MER0013494									No	No	No	N/A
OG0003606	52	C. africana	CCC489	E4U42_007348-T1		PF01088	IPR001578,IPR017390,IPR036959,IPR038765	GO:0004843,GO:0005622,GO:0006511,GO:0016579	MER0013494									No	No	No	N/A
OG0003606	52	C. pusilla	CCC602	E4U43_008692-T1		PF01088	IPR001578,IPR017390,IPR036959,IPR038765	GO:0004843,GO:0005622,GO:0006511,GO:0016579	MER0013494									No	No	No	N/A
OG0003606	52	C. purpurea	Clav26	E4U44_003321-T1		PF01088	IPR001578,IPR017390,IPR036959,IPR038765	GO:0004843,GO:0005622,GO:0006511,GO:0016579	MER0013494									No	No	No	N/A
OG0003606	52	C. purpurea	Clav46	E4U45_005061-T1		PF01088	IPR001578,IPR036959,IPR017390,IPR038765	GO:0004843,GO:0005622,GO:0006511,GO:0016579	MER0013494									No	No	No	N/A
OG0003606	52	C. purpurea	Clav55	E4U46_003773-T1		PF01088	IPR001578,IPR036959,IPR017390,IPR038765	GO:0004843,GO:0005622,GO:0006511,GO:0016579	MER0013494									No	No	No	N/A
OG0003606	52	C. purpurea	LM4	E4U47_005340-T1		PF01088	IPR001578,IPR036959,IPR017390,IPR038765	GO:0004843,GO:0005622,GO:0006511,GO:0016579	MER0013494									No	No	No	N/A
OG0003606	52	C. purpurea	LM5	E4U48_004009-T1		PF01088	IPR001578,IPR036959,IPR017390,IPR038765	GO:0004843,GO:0005622,GO:0006511,GO:0016579	MER0013494									No	No	No	N/A
OG0003606	52	C. purpurea	LM14	E4U49_003371-T1		PF01088	IPR001578,IPR036959,IPR017390,IPR038765	GO:0004843,GO:0005622,GO:0006511,GO:0016579	MER0013494									No	No	No	N/A
OG0003606	52	C. purpurea	LM71	E4U50_004764-T1		PF01088	IPR001578,IPR036959,IPR017390,IPR038765	GO:0004843,GO:0005622,GO:0006511,GO:0016579	MER0013494									No	No	No	N/A
OG0003606	52	C. purpurea	LM233	E4U51_004245-T1		PF01088	IPR001578,IPR036959,IPR017390,IPR038765	GO:0004843,GO:0005622,GO:0006511,GO:0016579	MER0013494									No	No	No	N/A
OG0003606	52	C. spartinae	CCC535	E4U52_002305-T1		PF01088	IPR001578,IPR036959,IPR017390,IPR038765	GO:0004843,GO:0005622,GO:0006511,GO:0016579	MER0013494									No	No	No	N/A
OG0003606	52	C. sorghi	CCC632	E4U53_006650-T1		PF01088	IPR001578,IPR017390,IPR036959,IPR038765	GO:0004843,GO:0005622,GO:0006511,GO:0016579	MER0013494									No	No	No	N/A
OG0003606	52	C. lovelessii	CCC647	E4U54_008505-T1		PF01088	IPR001578,IPR036959,IPR017390,IPR038765	GO:0004843,GO:0005622,GO:0006511,GO:0016579	MER0013494									No	No	No	N/A
OG0003606	52	C. digitariae	CCC659	E4U55_007087-T1		PF01088	IPR001578,IPR036959,IPR017390,IPR038765	GO:0004843,GO:0005622,GO:0006511,GO:0016579	MER0013494									No	No	No	N/A
OG0003606	52	C. arundinis	CCC1102	E4U56_004959-T1		PF01088	IPR001578,IPR017390,IPR036959,IPR038765	GO:0004843,GO:0005622,GO:0006511,GO:0016579	MER0013494					Secreted	Secreted			Yes	No	No	N/A
OG0003606	52	C. arundinis	LM582	E4U57_007148-T1		PF01088	IPR001578,IPR036959,IPR017390,IPR038765	GO:0004843,GO:0005622,GO:0006511,GO:0016579	MER0013494									No	No	No	N/A
OG0003606	52	C. cyperi	CCC1219	E4U58_005335-T1		PF01088	IPR001578,IPR036959,IPR017390,IPR038765	GO:0004843,GO:0005622,GO:0006511,GO:0016579	MER0013494									No	No	No	N/A
OG0003606	52	C. monticola	CCC1483	E4U59_003080-T1		PF01088	IPR001578,IPR036959,IPR017390,IPR038765	GO:0004843,GO:0005622,GO:0006511,GO:0016579	MER0013494									No	No	No	N/A
OG0003606	52	C. pazoutovae	CCC1485	E4U60_000272-T1		PF01088	IPR001578,IPR036959,IPR017390,IPR038765	GO:0004843,GO:0005622,GO:0006511,GO:0016579	MER0013494									No	No	No	N/A
OG0003606	52	C. capensis	CCC1504	E4U61_007874-T1		PF01088	IPR001578,IPR017390,IPR036959,IPR038765	GO:0004843,GO:0005622,GO:0006511,GO:0016579	MER0013494									No	No	No	N/A
OG0003607	54	C. purpurea	20.1	CCE31616.1		PF10361	IPR018830									7	7	No	Yes	No	N/A
OG0003607	54	C. fusiformis	PRL 1980	maker-contig00458-fgenesh-gene-0.27		PF10361	IPR018830									7	7	No	Yes	No	N/A
OG0003607	54	C. paspali	RRC 1481	fgenesh_masked-contig00057-processed-gene-0.28		PF10361	IPR018830									7	7	No	Yes	No	N/A
OG0003607	54	C. aff. purpurea	Clav52	E4U09_001865-T1		PF10361	IPR018830									7	7	No	Yes	No	N/A
OG0003607	54	C. purpurea	LM207	E4U10_004982-T1		PF10361	IPR018830									7	7	No	Yes	No	N/A
OG0003607	54	C. purpurea	LM461	E4U11_000918-T1		PF10361	IPR018830									7	7	No	Yes	No	N/A
OG0003607	54	C. purpurea	LM582	E4U12_004792-T1		PF10361	IPR018830									7	7	No	Yes	No	N/A
OG0003607	54	C. humidiphila	LM576	E4U13_008219-T1		PF10361	IPR018830									7	7	No	Yes	No	N/A
OG0003607	54	C. ripicola	LM454	E4U14_004262-T1		PF10361	IPR018830									7	7	No	Yes	No	N/A
OG0003607	54	C. ripicola	LM218	E4U15_003644-T1		PF10361	IPR018830									7	7	No	Yes	No	N/A
OG0003607	54	C. occidentalis	LM84	E4U16_008168-T1		PF10361	IPR018830									7	7	No	Yes	No	N/A
OG0003607	54	C. occidentalis	LM77	E4U17_003981-T1		PF10361	IPR018830									7	7	No	Yes	No	N/A
OG0003607	54	C. quebecensis	Clav32	E4U19_006557-T1		PF10361	IPR018830									7	7	No	Yes	No	N/A
OG0003607	54	C. maximensis	CCC398	E4U21_007827-T1		PF10361	IPR018830									7	7	No	Yes	No	N/A
OG0003607	54	C. purpurea	Clav04	E4U22_003928-T1		PF10361	IPR018830									7	7	No	Yes	No	N/A
OG0003607	54	C. purpurea	LM28	E4U23_006392-T1		PF10361	IPR018830									7	7	No	Yes	No	N/A
OG0003607	54	C. purpurea	LM30	E4U24_007967-T1		PF10361	IPR018830									7	7	No	Yes	No	N/A
OG0003607	54	C. purpurea	LM33	E4U25_007027-T1		PF10361	IPR018830									7	7	No	Yes	No	N/A
OG0003607	54	C. purpurea	LM39	E4U26_007800-T1		PF10361	IPR018830									7	7	No	Yes	No	N/A
OG0003607	54	C. purpurea	LM232	E4U27_003271-T1		PF10361	IPR018830									7	7	No	Yes	No	N/A
OG0003607	54	C. purpurea	LM470	E4U28_004686-T1		PF10361	IPR018830									7	7	No	Yes	No	N/A
OG0003607	54	C. ripicola	LM220	E4U30_000807-T1		PF10361	IPR018830									7	7	No	Yes	No	N/A
OG0003607	54	C. ripicola	LM219	E4U31_001220-T1		PF10361	IPR018830									7	7	No	Yes	No	N/A
OG0003607	54	C. perihumidiphila	LM81	E4U32_002941-T1		PF10361	IPR018830									7	7	No	Yes	No	N/A
OG0003607	54	C. occidentalis	LM78	E4U33_005951-T1		PF10361	IPR018830									7	7	No	Yes	No	N/A
OG0003607	54	C. purpurea	LM469	E4U34_001578-T1		PF10361	IPR018830									7	7	No	Yes	No	N/A
OG0003607	54	C. purpurea	LM60	E4U35_000538-T1		PF10361	IPR018830									7	7	No	Yes	No	N/A
OG0003607	54	C. purpurea	LM223	E4U36_001921-T1		PF10361	IPR018830									7	7	No	Yes	No	N/A
OG0003607	54	C. purpurea	LM469	E4U37_007763-T1		PF10361	IPR018830									7	7	No	Yes	No	N/A
OG0003607	54	C. purpurea	LM474	E4U38_003188-T1		PF10361	IPR018830									7	7	No	Yes	No	N/A
OG0003607	54	C. quebecensis	Clav50	E4U39_003022-T1		PF10361	IPR018830									7	7	No	Yes	No	N/A
OG0003607	54	C. quebecensis	LM458	E4U40_005473-T1		PF10361	IPR018830									7	7	No	Yes	No	N/A
OG0003607	54	C. citrina	CCC265	E4U41_004097-T1		PF10361										7	7	No	Yes	No	N/A
OG0003607	54	C. africana	CCC489	E4U42_005139-T1		PF10361	IPR018830									7	7	No	Yes	No	N/A
OG0003607	54	C. pusilla	CCC602	E4U43_005941-T1			IPR018830									3	3	No	Yes	No	N/A
OG0003607	54	C. pusilla	CCC602	E4U43_006835-T1		PF10361	IPR018830									3	3	No	Yes	No	N/A
OG0003607	54	C. purpurea	Clav26	E4U44_007379-T1		PF10361	IPR018830									7	7	No	Yes	No	N/A
OG0003607	54	C. purpurea	Clav46	E4U45_006158-T1		PF10361	IPR018830									7	7	No	Yes	No	N/A
OG0003607	54	C. purpurea	Clav55	E4U46_005611-T1		PF10361	IPR018830									7	7	No	Yes	No	N/A
OG0003607	54	C. purpurea	LM4	E4U47_000651-T1		PF10361	IPR018830									7	7	No	Yes	No	N/A
OG0003607	54	C. purpurea	LM5	E4U48_000274-T1		PF10361	IPR018830									7	7	No	Yes	No	N/A
OG0003607	54	C. purpurea	LM14	E4U49_002060-T1		PF10361	IPR018830									7	7	No	Yes	No	N/A
OG0003607	54	C. purpurea	LM71	E4U50_003282-T1		PF10361	IPR018830									7	7	No	Yes	No	N/A
OG0003607	54	C. purpurea	LM233	E4U51_003358-T1		PF10361	IPR018830									7	7	No	Yes	No	N/A
OG0003607	54	C. spartinae	CCC535	E4U52_000749-T1		PF10361	IPR018830									7	7	No	Yes	No	N/A
OG0003607	54	C. sorghi	CCC632	E4U53_001384-T1		PF10361	IPR018830									7	7	No	Yes	No	N/A
OG0003607	54	C. lovelessii	CCC647	E4U54_003624-T1		PF10361	IPR018830									7	7	No	Yes	No	N/A
OG0003607	54	C. digitariae	CCC659	E4U55_001980-T1		PF10361	IPR018830									7	7	No	Yes	No	N/A
OG0003607	54	C. arundinis	CCC1102	E4U56_007596-T1		PF10361	IPR018830									7	7	No	Yes	No	N/A
OG0003607	54	C. arundinis	LM582	E4U57_001788-T1		PF10361	IPR018830									7	7	No	Yes	No	N/A
OG0003607	54	C. cyperi	CCC1219	E4U58_001870-T1		PF10361	IPR018830									7	7	No	Yes	No	N/A
OG0003607	54	C. monticola	CCC1483	E4U59_006645-T1		PF10361	IPR018830									7	7	No	Yes	No	N/A
OG0003607	54	C. pazoutovae	CCC1485	E4U60_000478-T1		PF10361	IPR018830									7	7	No	Yes	No	N/A
OG0003607	54	C. capensis	CCC1504	E4U61_006493-T1		PF10361	IPR018830									7	7	No	Yes	No	N/A
OG0003608	55	C. purpurea	20.1	CCE34623.1	Arf guanine nucleotide exchange factor sbh1	PF03911	IPR030671,IPR016482	GO:0005784,GO:0006886								1	1	No	Yes	No	N/A
OG0003608	55	C. fusiformis	PRL 1980	maker-contig00080-augustus-gene-0.77	Arf guanine nucleotide exchange factor sbh1	PF03911	IPR016482,IPR030671	GO:0005784,GO:0006886								1	1	No	Yes	No	N/A
OG0003608	55	C. paspali	RRC 1481	augustus_masked-contig00026-processed-gene-0.90	Arf guanine nucleotide exchange factor sbh1	PF03911	IPR016482,IPR030671	GO:0005784,GO:0006886								1	1	No	Yes	No	N/A
OG0003608	55	C. aff. purpurea	Clav52	E4U09_005549-T1	Arf guanine nucleotide exchange factor sbh1	PF03911	IPR030671,IPR016482	GO:0005784,GO:0006886								1	1	No	Yes	No	N/A
OG0003608	55	C. purpurea	LM207	E4U10_000573-T1	Arf guanine nucleotide exchange factor sbh1	PF03911	IPR030671,IPR016482	GO:0005784,GO:0006886								1	1	No	Yes	No	N/A
OG0003608	55	C. purpurea	LM461	E4U11_000828-T1	Arf guanine nucleotide exchange factor sbh1	PF03911	IPR016482,IPR030671	GO:0005784,GO:0006886								1	1	No	Yes	No	N/A
OG0003608	55	C. purpurea	LM582	E4U12_007005-T1	Arf guanine nucleotide exchange factor sbh1	PF03911	IPR030671,IPR016482	GO:0005784,GO:0006886								1	1	No	Yes	No	N/A
OG0003608	55	C. purpurea	LM582	E4U12_008064-T1	Arf guanine nucleotide exchange factor sbh1	PF03911	IPR030671,IPR016482	GO:0005784,GO:0006886								1	1	No	Yes	No	N/A
OG0003608	55	C. humidiphila	LM576	E4U13_006330-T1	Arf guanine nucleotide exchange factor sbh1	PF03911	IPR016482,IPR030671	GO:0005784,GO:0006886								1	1	No	Yes	No	N/A
OG0003608	55	C. ripicola	LM454	E4U14_007153-T1	Arf guanine nucleotide exchange factor sbh1	PF03911	IPR016482,IPR030671	GO:0005784,GO:0006886								1	1	No	Yes	No	N/A
OG0003608	55	C. ripicola	LM218	E4U15_004817-T1	Arf guanine nucleotide exchange factor sbh1	PF03911	IPR016482,IPR030671	GO:0005784,GO:0006886								1	1	No	Yes	No	N/A
OG0003608	55	C. occidentalis	LM84	E4U16_007365-T1	Arf guanine nucleotide exchange factor sbh1	PF03911	IPR016482,IPR030671	GO:0005784,GO:0006886								1	1	No	Yes	No	N/A
OG0003608	55	C. occidentalis	LM77	E4U17_001585-T1	Arf guanine nucleotide exchange factor sbh1	PF03911	IPR030671,IPR016482	GO:0005784,GO:0006886							Secreted		1	No	No	No	N/A
OG0003608	55	C. quebecensis	Clav32	E4U19_005152-T1	Arf guanine nucleotide exchange factor sbh1	PF03911	IPR016482,IPR030671	GO:0005784,GO:0006886							Secreted		1	No	No	No	N/A
OG0003608	55	C. maximensis	CCC398	E4U21_007129-T1	Arf guanine nucleotide exchange factor sbh1	PF03911	IPR030671,IPR016482	GO:0005784,GO:0006886								1	1	No	Yes	No	N/A
OG0003608	55	C. purpurea	LM28	E4U23_002380-T1	Arf guanine nucleotide exchange factor sbh1	PF03911	IPR016482,IPR030671	GO:0005784,GO:0006886								1	1	No	Yes	No	N/A
OG0003608	55	C. purpurea	LM30	E4U24_004500-T1	Arf guanine nucleotide exchange factor sbh1	PF03911	IPR016482,IPR030671	GO:0005784,GO:0006886								1	1	No	Yes	No	N/A
OG0003608	55	C. purpurea	LM33	E4U25_004781-T1	Arf guanine nucleotide exchange factor sbh1	PF03911	IPR030671,IPR016482	GO:0005784,GO:0006886								1	1	No	Yes	No	N/A
OG0003608	55	C. purpurea	LM232	E4U27_002182-T1	Arf guanine nucleotide exchange factor sbh1	PF03911	IPR016482,IPR030671	GO:0005784,GO:0006886								1	1	No	Yes	No	N/A
OG0003608	55	C. purpurea	LM232	E4U27_004424-T1	Arf guanine nucleotide exchange factor sbh1	PF03911	IPR016482,IPR030671	GO:0005784,GO:0006886								1	1	No	Yes	No	N/A
OG0003608	55	C. ripicola	LM220	E4U30_005838-T1	Arf guanine nucleotide exchange factor sbh1	PF03911	IPR016482,IPR030671	GO:0005784,GO:0006886								1	1	No	Yes	No	N/A
OG0003608	55	C. ripicola	LM219	E4U31_006643-T1	Arf guanine nucleotide exchange factor sbh1	PF03911	IPR016482,IPR030671	GO:0005784,GO:0006886								1	1	No	Yes	No	N/A
OG0003608	55	C. perihumidiphila	LM81	E4U32_002664-T1	Arf guanine nucleotide exchange factor sbh1	PF03911	IPR016482,IPR030671	GO:0005784,GO:0006886								1	1	No	Yes	No	N/A
OG0003608	55	C. occidentalis	LM78	E4U33_001533-T1	Arf guanine nucleotide exchange factor sbh1	PF03911	IPR030671,IPR016482	GO:0005784,GO:0006886							Secreted		1	No	No	No	N/A
OG0003608	55	C. purpurea	LM469	E4U34_003646-T1	Arf guanine nucleotide exchange factor sbh1	PF03911	IPR016482,IPR030671	GO:0005784,GO:0006886								1	1	No	Yes	No	N/A
OG0003608	55	C. purpurea	LM469	E4U34_004808-T1	Arf guanine nucleotide exchange factor sbh1	PF03911	IPR016482,IPR030671	GO:0005784,GO:0006886								1	1	No	Yes	No	N/A
OG0003608	55	C. purpurea	LM60	E4U35_000353-T1	Arf guanine nucleotide exchange factor sbh1	PF03911	IPR030671,IPR016482	GO:0005784,GO:0006886								1	1	No	Yes	No	N/A
OG0003608	55	C. purpurea	LM60	E4U35_001812-T1	Arf guanine nucleotide exchange factor sbh1	PF03911	IPR016482,IPR030671	GO:0005784,GO:0006886								1	1	No	Yes	No	N/A
OG0003608	55	C. purpurea	LM223	E4U36_005504-T1	Arf guanine nucleotide exchange factor sbh1	PF03911	IPR016482,IPR030671	GO:0005784,GO:0006886								1	1	No	Yes	No	N/A
OG0003608	55	C. purpurea	LM469	E4U37_006283-T1	Arf guanine nucleotide exchange factor sbh1	PF03911	IPR016482,IPR030671	GO:0005784,GO:0006886								1	1	No	Yes	No	N/A
OG0003608	55	C. purpurea	LM474	E4U38_004058-T1	Arf guanine nucleotide exchange factor sbh1	PF03911	IPR016482,IPR030671	GO:0005784,GO:0006886								1	1	No	Yes	No	N/A
OG0003608	55	C. quebecensis	Clav50	E4U39_001516-T1	Arf guanine nucleotide exchange factor sbh1	PF03911	IPR016482,IPR030671	GO:0005784,GO:0006886							Secreted		1	No	No	No	N/A
OG0003608	55	C. quebecensis	LM458	E4U40_001277-T1	Arf guanine nucleotide exchange factor sbh1	PF03911	IPR016482,IPR030671	GO:0005784,GO:0006886							Secreted		1	No	No	No	N/A
OG0003608	55	C. africana	CCC489	E4U42_005762-T1	Arf guanine nucleotide exchange factor sbh1	PF03911	IPR016482,IPR030671	GO:0005784,GO:0006886								1	1	No	Yes	No	N/A
OG0003608	55	C. pusilla	CCC602	E4U43_007466-T1	Arf guanine nucleotide exchange factor sbh1	PF03911	IPR030671,IPR016482	GO:0005784,GO:0006886							Secreted		1	No	No	No	N/A
OG0003608	55	C. purpurea	Clav26	E4U44_005091-T1	Arf guanine nucleotide exchange factor sbh1	PF03911	IPR016482,IPR030671	GO:0005784,GO:0006886								1	1	No	Yes	No	N/A
OG0003608	55	C. purpurea	Clav26	E4U44_008299-T1	Arf guanine nucleotide exchange factor sbh1	PF03911	IPR016482,IPR030671	GO:0005784,GO:0006886								1	1	No	Yes	No	N/A
OG0003608	55	C. purpurea	Clav55	E4U46_007364-T1	Arf guanine nucleotide exchange factor sbh1	PF03911	IPR016482,IPR030671	GO:0005784,GO:0006886								1	1	No	Yes	No	N/A
OG0003608	55	C. purpurea	LM4	E4U47_004624-T1	Arf guanine nucleotide exchange factor sbh1	PF03911	IPR016482,IPR030671	GO:0005784,GO:0006886								1	1	No	Yes	No	N/A
OG0003608	55	C. purpurea	LM4	E4U47_007468-T1	Arf guanine nucleotide exchange factor sbh1	PF03911	IPR016482,IPR030671	GO:0005784,GO:0006886								1	1	No	Yes	No	N/A
OG0003608	55	C. purpurea	LM5	E4U48_000733-T1	Arf guanine nucleotide exchange factor sbh1	PF03911	IPR030671,IPR016482	GO:0005784,GO:0006886								1	1	No	Yes	No	N/A
OG0003608	55	C. purpurea	LM5	E4U48_007319-T1	Arf guanine nucleotide exchange factor sbh1	PF03911	IPR016482,IPR030671	GO:0005784,GO:0006886								1	1	No	Yes	No	N/A
OG0003608	55	C. purpurea	LM14	E4U49_000550-T1	Arf guanine nucleotide exchange factor sbh1	PF03911	IPR016482,IPR030671	GO:0005784,GO:0006886								1	1	No	Yes	No	N/A
OG0003608	55	C. purpurea	LM14	E4U49_008283-T1	Arf guanine nucleotide exchange factor sbh1	PF03911	IPR030671,IPR016482	GO:0005784,GO:0006886								1	1	No	Yes	No	N/A
OG0003608	55	C. purpurea	LM71	E4U50_000484-T1	Arf guanine nucleotide exchange factor sbh1	PF03911	IPR016482,IPR030671	GO:0005784,GO:0006886								1	1	No	Yes	No	N/A
OG0003608	55	C. purpurea	LM233	E4U51_002986-T1	Arf guanine nucleotide exchange factor sbh1	PF03911	IPR016482,IPR030671	GO:0005784,GO:0006886								1	1	No	Yes	No	N/A
OG0003608	55	C. purpurea	LM233	E4U51_008339-T1	Arf guanine nucleotide exchange factor sbh1	PF03911	IPR016482,IPR030671	GO:0005784,GO:0006886								1	1	No	Yes	No	N/A
OG0003608	55	C. sorghi	CCC632	E4U53_007122-T1	Arf guanine nucleotide exchange factor sbh1	PF03911	IPR016482,IPR030671	GO:0005784,GO:0006886								1	1	No	Yes	No	N/A
OG0003608	55	C. digitariae	CCC659	E4U55_007643-T1	Arf guanine nucleotide exchange factor sbh1	PF03911	IPR016482,IPR030671	GO:0005784,GO:0006886								1	1	No	Yes	No	N/A
OG0003608	55	C. arundinis	CCC1102	E4U56_004158-T1	Arf guanine nucleotide exchange factor sbh1	PF03911	IPR016482,IPR030671	GO:0005784,GO:0006886								1	1	No	Yes	No	N/A
OG0003608	55	C. arundinis	LM582	E4U57_008006-T1	Arf guanine nucleotide exchange factor sbh1	PF03911	IPR016482,IPR030671	GO:0005784,GO:0006886								1	1	No	Yes	No	N/A
OG0003608	55	C. cyperi	CCC1219	E4U58_007463-T1		PF03911	IPR016482,IPR030671	GO:0005784,GO:0006886								1	1	No	Yes	No	N/A
OG0003608	55	C. monticola	CCC1483	E4U59_005702-T1	Arf guanine nucleotide exchange factor sbh1	PF03911	IPR016482,IPR030671	GO:0005784,GO:0006886								1	1	No	Yes	No	N/A
OG0003608	55	C. pazoutovae	CCC1485	E4U60_007060-T1	Arf guanine nucleotide exchange factor sbh1	PF03911	IPR016482,IPR030671	GO:0005784,GO:0006886								1	1	No	Yes	No	N/A
OG0003608	55	C. capensis	CCC1504	E4U61_000940-T1	Arf guanine nucleotide exchange factor sbh1	PF03911	IPR030671,IPR016482	GO:0005784,GO:0006886								1	1	No	Yes	No	N/A
OG0003609	54	C. purpurea	20.1	CCE27972.1		PF01256,PF02110,PF02581	IPR000417,IPR034291,IPR029056,IPR013785,IPR022998,IPR036206	GO:0004789,GO:0009228,GO:0004417,GO:0003824										No	No	No	N/A
OG0003609	54	C. fusiformis	PRL 1980	maker-contig00019-augustus-gene-0.156		PF01256,PF02110,PF02581	IPR000417,IPR013785,IPR022998,IPR034291,IPR029056,IPR036206	GO:0004789,GO:0009228,GO:0004417,GO:0003824										No	No	No	N/A
OG0003609	54	C. paspali	RRC 1481	maker-contig00140-fgenesh-gene-0.54		PF01256,PF02110,PF02581	IPR000417,IPR013785,IPR034291,IPR029056,IPR022998,IPR036206	GO:0004789,GO:0009228,GO:0004417,GO:0003824										No	No	No	N/A
OG0003609	54	C. aff. purpurea	Clav52	E4U09_005971-T1		PF01256,PF02110,PF02581	IPR000417,IPR029056,IPR022998,IPR034291,IPR013785,IPR036206	GO:0004789,GO:0009228,GO:0004417,GO:0003824										No	No	No	N/A
OG0003609	54	C. purpurea	LM207	E4U10_005431-T1		PF01256,PF02110,PF02581	IPR000417,IPR029056,IPR013785,IPR022998,IPR034291,IPR036206	GO:0004789,GO:0009228,GO:0004417,GO:0003824										No	No	No	N/A
OG0003609	54	C. purpurea	LM461	E4U11_002613-T1		PF01256,PF02110,PF02581	IPR000417,IPR022998,IPR029056,IPR034291,IPR013785,IPR036206	GO:0004789,GO:0009228,GO:0004417,GO:0003824										No	No	No	N/A
OG0003609	54	C. purpurea	LM582	E4U12_002277-T1		PF01256,PF02110,PF02581	IPR000417,IPR029056,IPR013785,IPR022998,IPR034291,IPR036206	GO:0004789,GO:0009228,GO:0004417,GO:0003824										No	No	No	N/A
OG0003609	54	C. humidiphila	LM576	E4U13_000269-T1		PF01256,PF02110,PF02581	IPR000417,IPR034291,IPR022998,IPR013785,IPR029056,IPR036206	GO:0004789,GO:0009228,GO:0004417,GO:0003824										No	No	No	N/A
OG0003609	54	C. ripicola	LM454	E4U14_000829-T1		PF01256,PF02110,PF02581	IPR000417,IPR034291,IPR029056,IPR013785,IPR022998,IPR036206	GO:0004789,GO:0009228,GO:0004417,GO:0003824										No	No	No	N/A
OG0003609	54	C. ripicola	LM218	E4U15_002856-T1		PF01256,PF02110,PF02581	IPR000417,IPR013785,IPR034291,IPR029056,IPR022998,IPR036206	GO:0004789,GO:0009228,GO:0004417,GO:0003824										No	No	No	N/A
OG0003609	54	C. occidentalis	LM84	E4U16_002587-T1		PF01256,PF02110,PF02581	IPR000417,IPR022998,IPR013785,IPR034291,IPR029056,IPR036206	GO:0004789,GO:0009228,GO:0004417,GO:0003824										No	No	No	N/A
OG0003609	54	C. occidentalis	LM77	E4U17_001810-T1		PF01256,PF02110,PF02581	IPR000417,IPR022998,IPR013785,IPR034291,IPR029056,IPR036206	GO:0004789,GO:0009228,GO:0004417,GO:0003824										No	No	No	N/A
OG0003609	54	C. quebecensis	Clav32	E4U19_004033-T1		PF01256,PF02110,PF02581	IPR000417,IPR029056,IPR013785,IPR034291,IPR022998,IPR036206	GO:0004789,GO:0009228,GO:0004417,GO:0003824										No	No	No	N/A
OG0003609	54	C. maximensis	CCC398	E4U21_003813-T1		PF01256,PF02110,PF02581	IPR000417,IPR034291,IPR029056,IPR022998,IPR013785,IPR036206	GO:0004789,GO:0009228,GO:0004417,GO:0003824										No	No	No	N/A
OG0003609	54	C. purpurea	Clav04	E4U22_003066-T1		PF01256,PF02110,PF02581	IPR000417,IPR029056,IPR013785,IPR022998,IPR034291,IPR036206	GO:0004789,GO:0009228,GO:0004417,GO:0003824										No	No	No	N/A
OG0003609	54	C. purpurea	LM28	E4U23_003825-T1		PF01256,PF02110,PF02581	IPR000417,IPR034291,IPR022998,IPR013785,IPR029056,IPR036206	GO:0004789,GO:0009228,GO:0004417,GO:0003824										No	No	No	N/A
OG0003609	54	C. purpurea	LM30	E4U24_004950-T1		PF01256,PF02110,PF02581	IPR000417,IPR029056,IPR022998,IPR013785,IPR034291,IPR036206	GO:0004789,GO:0009228,GO:0004417,GO:0003824										No	No	No	N/A
OG0003609	54	C. purpurea	LM33	E4U25_002585-T1		PF01256,PF02110,PF02581	IPR000417,IPR029056,IPR013785,IPR022998,IPR034291,IPR036206	GO:0004789,GO:0009228,GO:0004417,GO:0003824										No	No	No	N/A
OG0003609	54	C. purpurea	LM39	E4U26_004148-T1		PF01256,PF02110,PF02581	IPR000417,IPR029056,IPR013785,IPR022998,IPR034291,IPR036206	GO:0004789,GO:0009228,GO:0004417,GO:0003824										No	No	No	N/A
OG0003609	54	C. purpurea	LM232	E4U27_004499-T1		PF01256,PF02110,PF02581	IPR000417,IPR029056,IPR013785,IPR022998,IPR034291,IPR036206	GO:0004789,GO:0009228,GO:0004417,GO:0003824										No	No	No	N/A
OG0003609	54	C. purpurea	LM470	E4U28_003435-T1		PF01256,PF02110,PF02581	IPR000417,IPR034291,IPR013785,IPR029056,IPR022998,IPR036206	GO:0004789,GO:0009228,GO:0004417,GO:0003824										No	No	No	N/A
OG0003609	54	C. ripicola	LM220	E4U30_005881-T1		PF01256,PF02110,PF02581	IPR000417,IPR034291,IPR029056,IPR013785,IPR022998,IPR036206	GO:0004789,GO:0009228,GO:0004417,GO:0003824										No	No	No	N/A
OG0003609	54	C. ripicola	LM219	E4U31_004458-T1		PF01256,PF02110,PF02581	IPR000417,IPR013785,IPR022998,IPR034291,IPR029056,IPR036206	GO:0004789,GO:0009228,GO:0004417,GO:0003824										No	No	No	N/A
OG0003609	54	C. perihumidiphila	LM81	E4U32_000844-T1		PF01256,PF02110,PF02581	IPR000417,IPR022998,IPR034291,IPR029056,IPR013785,IPR036206	GO:0004789,GO:0009228,GO:0004417,GO:0003824										No	No	No	N/A
OG0003609	54	C. occidentalis	LM78	E4U33_003480-T1		PF02581	IPR000417,IPR029056,IPR013785,IPR034291,IPR022998,IPR036206	GO:0004789,GO:0009228,GO:0004417,GO:0003824										No	No	No	N/A
OG0003609	54	C. purpurea	LM469	E4U34_002803-T1		PF01256,PF02110,PF02581	IPR000417,IPR029056,IPR022998,IPR034291,IPR013785,IPR036206	GO:0004789,GO:0009228,GO:0004417,GO:0003824										No	No	No	N/A
OG0003609	54	C. purpurea	LM60	E4U35_002611-T1		PF01256,PF02110,PF02581	IPR000417,IPR022998,IPR013785,IPR034291,IPR029056,IPR036206	GO:0004789,GO:0009228,GO:0004417,GO:0003824										No	No	No	N/A
OG0003609	54	C. purpurea	LM223	E4U36_004348-T1		PF01256,PF02110,PF02581	IPR000417,IPR022998,IPR034291,IPR013785,IPR029056,IPR036206	GO:0004789,GO:0009228,GO:0004417,GO:0003824										No	No	No	N/A
OG0003609	54	C. purpurea	LM469	E4U37_003766-T1		PF01256,PF02110,PF02581	IPR000417,IPR034291,IPR029056,IPR013785,IPR022998,IPR036206	GO:0004789,GO:0009228,GO:0004417,GO:0003824										No	No	No	N/A
OG0003609	54	C. purpurea	LM474	E4U38_000986-T1		PF01256,PF02110,PF02581	IPR000417,IPR029056,IPR013785,IPR022998,IPR034291,IPR036206	GO:0004789,GO:0009228,GO:0004417,GO:0003824										No	No	No	N/A
OG0003609	54	C. quebecensis	Clav50	E4U39_007181-T1		PF02581	IPR000417,IPR022998,IPR034291,IPR029056,IPR013785,IPR036206	GO:0004789,GO:0009228,GO:0004417,GO:0003824										No	No	No	N/A
OG0003609	54	C. quebecensis	LM458	E4U40_000619-T1		PF01256,PF02110,PF02581	IPR000417,IPR029056,IPR034291,IPR013785,IPR022998,IPR036206	GO:0004789,GO:0009228,GO:0004417,GO:0003824										No	No	No	N/A
OG0003609	54	C. citrina	CCC265	E4U41_000509-T1		PF02110,PF02581	IPR000417,IPR022998,IPR029056,IPR013785,IPR034291,IPR036206	GO:0004789,GO:0009228,GO:0004417,GO:0003824										No	No	No	N/A
OG0003609	54	C. africana	CCC489	E4U42_004451-T1		PF01256,PF02110,PF02581	IPR000417,IPR013785,IPR029056,IPR034291,IPR022998,IPR036206	GO:0004789,GO:0009228,GO:0004417,GO:0003824										No	No	No	N/A
OG0003609	54	C. pusilla	CCC602	E4U43_007210-T1		PF01256,PF02110,PF02581	IPR000417,IPR029056,IPR013785,IPR022998,IPR034291,IPR036206	GO:0004789,GO:0009228,GO:0004417,GO:0003824										No	No	No	N/A
OG0003609	54	C. purpurea	Clav26	E4U44_000849-T1		PF01256,PF02110,PF02581	IPR000417,IPR034291,IPR029056,IPR013785,IPR022998,IPR036206	GO:0004789,GO:0009228,GO:0004417,GO:0003824										No	No	No	N/A
OG0003609	54	C. purpurea	Clav46	E4U45_003769-T1		PF01256,PF02110,PF02581	IPR000417,IPR022998,IPR013785,IPR034291,IPR029056,IPR036206	GO:0004789,GO:0009228,GO:0004417,GO:0003824										No	No	No	N/A
OG0003609	54	C. purpurea	Clav55	E4U46_001463-T1		PF01256,PF02110,PF02581	IPR000417,IPR029056,IPR022998,IPR034291,IPR013785,IPR036206	GO:0004789,GO:0009228,GO:0004417,GO:0003824										No	No	No	N/A
OG0003609	54	C. purpurea	LM4	E4U47_006181-T1		PF01256,PF02110,PF02581	IPR000417,IPR013785,IPR029056,IPR034291,IPR022998,IPR036206	GO:0004789,GO:0009228,GO:0004417,GO:0003824										No	No	No	N/A
OG0003609	54	C. purpurea	LM5	E4U48_005957-T1		PF01256,PF02110,PF02581	IPR000417,IPR013785,IPR029056,IPR034291,IPR022998,IPR036206	GO:0004789,GO:0009228,GO:0004417,GO:0003824										No	No	No	N/A
OG0003609	54	C. purpurea	LM14	E4U49_001736-T1		PF01256,PF02110,PF02581	IPR000417,IPR029056,IPR022998,IPR034291,IPR013785,IPR036206	GO:0004789,GO:0009228,GO:0004417,GO:0003824										No	No	No	N/A
OG0003609	54	C. purpurea	LM71	E4U50_003562-T1		PF01256,PF02110,PF02581	IPR000417,IPR034291,IPR022998,IPR013785,IPR029056,IPR036206	GO:0004789,GO:0009228,GO:0004417,GO:0003824										No	No	No	N/A
OG0003609	54	C. purpurea	LM233	E4U51_005857-T1		PF01256,PF02110,PF02581	IPR000417,IPR013785,IPR029056,IPR034291,IPR022998,IPR036206	GO:0004789,GO:0009228,GO:0004417,GO:0003824										No	No	No	N/A
OG0003609	54	C. spartinae	CCC535	E4U52_004092-T1		PF01256,PF02110,PF02581	IPR000417,IPR029056,IPR013785,IPR022998,IPR034291,IPR036206	GO:0004789,GO:0009228,GO:0004417,GO:0003824										No	No	No	N/A
OG0003609	54	C. sorghi	CCC632	E4U53_001186-T1		PF01256,PF02110,PF08543	IPR000417,IPR029056	GO:0009228,GO:0004417										No	No	No	N/A
OG0003609	54	C. sorghi	CCC632	E4U53_006489-T1		PF02581	IPR034291,IPR013785,IPR022998,IPR036206	GO:0004789,GO:0009228,GO:0003824										No	No	No	N/A
OG0003609	54	C. lovelessii	CCC647	E4U54_007366-T1		PF01256,PF02110,PF02581	IPR000417,IPR013785,IPR029056,IPR022998,IPR036206	GO:0009228,GO:0004417,GO:0003824										No	No	No	N/A
OG0003609	54	C. digitariae	CCC659	E4U55_005402-T1		PF02110,PF02581	IPR000417,IPR013785,IPR029056,IPR022998,IPR034291,IPR036206	GO:0004789,GO:0009228,GO:0004417,GO:0003824										No	No	No	N/A
OG0003609	54	C. arundinis	CCC1102	E4U56_002992-T1		PF01256,PF02110,PF02581	IPR000417,IPR013785,IPR034291,IPR029056,IPR022998,IPR036206	GO:0004789,GO:0009228,GO:0004417,GO:0003824										No	No	No	N/A
OG0003609	54	C. arundinis	LM582	E4U57_000157-T1		PF01256,PF02110,PF02581	IPR000417,IPR013785,IPR034291,IPR029056,IPR022998,IPR036206	GO:0004789,GO:0009228,GO:0004417,GO:0003824										No	No	No	N/A
OG0003609	54	C. cyperi	CCC1219	E4U58_003599-T1		PF01256,PF02110,PF02581	IPR000417,IPR013785,IPR022998,IPR029056,IPR034291,IPR036206	GO:0004789,GO:0009228,GO:0004417,GO:0003824										No	No	No	N/A
OG0003609	54	C. monticola	CCC1483	E4U59_000385-T1		PF01256,PF02110,PF02581	IPR000417,IPR013785,IPR029056,IPR034291,IPR022998,IPR036206	GO:0004789,GO:0009228,GO:0004417,GO:0003824										No	No	No	N/A
OG0003609	54	C. pazoutovae	CCC1485	E4U60_001223-T1		PF01256,PF02110,PF02581	IPR000417,IPR029056,IPR022998,IPR034291,IPR013785,IPR036206	GO:0004789,GO:0009228,GO:0004417,GO:0003824										No	No	No	N/A
OG0003609	54	C. capensis	CCC1504	E4U61_008004-T1		PF01256,PF02110,PF02581	IPR000417,IPR022998,IPR013785,IPR029056,IPR034291,IPR036206	GO:0004789,GO:0009228,GO:0004417,GO:0003824										No	No	No	N/A
OG0003610	53	C. purpurea	20.1	CCE27277.1		PF00400	IPR001680,IPR015943,IPR017986,IPR036322	GO:0005515										No	No	No	N/A
OG0003610	53	C. fusiformis	PRL 1980	fgenesh_masked-contig00203-processed-gene-0.34		PF00400	IPR001680,IPR015943,IPR017986,IPR036322	GO:0005515										No	No	No	N/A
OG0003610	53	C. paspali	RRC 1481	maker-contig00298-fgenesh-gene-0.31		PF00400	IPR001680,IPR015943,IPR017986,IPR036322	GO:0005515										No	No	No	N/A
OG0003610	53	C. aff. purpurea	Clav52	E4U09_006250-T1		PF00400	IPR001680,IPR015943,IPR017986,IPR036322	GO:0005515										No	No	No	N/A
OG0003610	53	C. purpurea	LM207	E4U10_004538-T1		PF00400	IPR001680,IPR015943,IPR017986,IPR036322	GO:0005515										No	No	No	N/A
OG0003610	53	C. purpurea	LM461	E4U11_007271-T1		PF00400	IPR001680,IPR015943,IPR017986,IPR036322	GO:0005515										No	No	No	N/A
OG0003610	53	C. purpurea	LM582	E4U12_001356-T1		PF00400	IPR001680,IPR015943,IPR017986,IPR036322	GO:0005515										No	No	No	N/A
OG0003610	53	C. humidiphila	LM576	E4U13_001608-T1		PF00400	IPR001680,IPR015943,IPR017986,IPR036322	GO:0005515										No	No	No	N/A
OG0003610	53	C. ripicola	LM454	E4U14_001653-T1		PF00400	IPR001680,IPR015943,IPR017986,IPR036322	GO:0005515										No	No	No	N/A
OG0003610	53	C. ripicola	LM218	E4U15_005992-T1		PF00400	IPR001680,IPR015943,IPR017986,IPR036322	GO:0005515										No	No	No	N/A
OG0003610	53	C. occidentalis	LM84	E4U16_006930-T1		PF00400	IPR001680,IPR015943,IPR017986,IPR036322	GO:0005515										No	No	No	N/A
OG0003610	53	C. occidentalis	LM77	E4U17_005866-T1		PF00400	IPR001680,IPR015943,IPR017986,IPR036322	GO:0005515										No	No	No	N/A
OG0003610	53	C. quebecensis	Clav32	E4U19_007056-T1		PF00400	IPR001680,IPR015943,IPR017986,IPR036322	GO:0005515										No	No	No	N/A
OG0003610	53	C. maximensis	CCC398	E4U21_003575-T1		PF00400	IPR001680,IPR015943,IPR017986,IPR036322	GO:0005515										No	No	No	N/A
OG0003610	53	C. purpurea	Clav04	E4U22_007453-T1		PF00400	IPR001680,IPR015943,IPR017986,IPR036322	GO:0005515										No	No	No	N/A
OG0003610	53	C. purpurea	LM28	E4U23_008345-T1		PF00400	IPR001680,IPR015943,IPR017986,IPR036322	GO:0005515										No	No	No	N/A
OG0003610	53	C. purpurea	LM30	E4U24_003752-T1		PF00400	IPR001680,IPR015943,IPR017986,IPR036322	GO:0005515										No	No	No	N/A
OG0003610	53	C. purpurea	LM33	E4U25_003236-T1		PF00400	IPR001680,IPR015943,IPR017986,IPR036322	GO:0005515										No	No	No	N/A
OG0003610	53	C. purpurea	LM39	E4U26_002515-T1		PF00400	IPR001680,IPR015943,IPR017986,IPR036322	GO:0005515										No	No	No	N/A
OG0003610	53	C. purpurea	LM232	E4U27_000970-T1		PF00400	IPR001680,IPR015943,IPR017986,IPR036322	GO:0005515										No	No	No	N/A
OG0003610	53	C. purpurea	LM470	E4U28_005530-T1		PF00400	IPR001680,IPR015943,IPR017986,IPR036322	GO:0005515										No	No	No	N/A
OG0003610	53	C. ripicola	LM220	E4U30_008352-T1		PF00400	IPR001680,IPR015943,IPR017986,IPR036322	GO:0005515										No	No	No	N/A
OG0003610	53	C. ripicola	LM219	E4U31_001768-T1		PF00400	IPR001680,IPR015943,IPR017986,IPR036322	GO:0005515										No	No	No	N/A
OG0003610	53	C. perihumidiphila	LM81	E4U32_002959-T1		PF00400	IPR001680,IPR015943,IPR017986,IPR036322	GO:0005515										No	No	No	N/A
OG0003610	53	C. occidentalis	LM78	E4U33_002793-T1		PF00400	IPR001680,IPR015943,IPR017986,IPR036322	GO:0005515										No	No	No	N/A
OG0003610	53	C. purpurea	LM469	E4U34_003084-T1		PF00400	IPR001680,IPR015943,IPR017986,IPR036322	GO:0005515										No	No	No	N/A
OG0003610	53	C. purpurea	LM60	E4U35_002951-T1		PF00400	IPR001680,IPR015943,IPR017986,IPR036322	GO:0005515										No	No	No	N/A
OG0003610	53	C. purpurea	LM223	E4U36_008039-T1		PF00400	IPR001680,IPR015943,IPR017986,IPR036322	GO:0005515										No	No	No	N/A
OG0003610	53	C. purpurea	LM469	E4U37_002466-T1		PF00400	IPR001680,IPR015943,IPR017986,IPR036322	GO:0005515										No	No	No	N/A
OG0003610	53	C. purpurea	LM474	E4U38_004419-T1		PF00400	IPR001680,IPR015943,IPR017986,IPR036322	GO:0005515										No	No	No	N/A
OG0003610	53	C. quebecensis	Clav50	E4U39_005007-T1		PF00400	IPR001680,IPR015943,IPR017986,IPR036322	GO:0005515										No	No	No	N/A
OG0003610	53	C. quebecensis	LM458	E4U40_002497-T1		PF00400	IPR001680,IPR015943,IPR017986,IPR036322	GO:0005515										No	No	No	N/A
OG0003610	53	C. citrina	CCC265	E4U41_006301-T1		PF00400	IPR001680,IPR015943,IPR017986,IPR036322	GO:0005515										No	No	No	N/A
OG0003610	53	C. africana	CCC489	E4U42_005241-T1		PF00400	IPR001680,IPR015943,IPR017986,IPR036322	GO:0005515										No	No	No	N/A
OG0003610	53	C. pusilla	CCC602	E4U43_003386-T1		PF00400	IPR001680,IPR015943,IPR017986,IPR036322	GO:0005515										No	No	No	N/A
OG0003610	53	C. purpurea	Clav26	E4U44_008606-T1		PF00400	IPR001680,IPR015943,IPR017986,IPR036322	GO:0005515										No	No	No	N/A
OG0003610	53	C. purpurea	Clav46	E4U45_004611-T1		PF00400	IPR001680,IPR015943,IPR017986,IPR036322	GO:0005515										No	No	No	N/A
OG0003610	53	C. purpurea	Clav55	E4U46_002786-T1		PF00400	IPR001680,IPR015943,IPR017986,IPR036322	GO:0005515										No	No	No	N/A
OG0003610	53	C. purpurea	LM4	E4U47_004006-T1		PF00400	IPR001680,IPR015943,IPR017986,IPR036322	GO:0005515										No	No	No	N/A
OG0003610	53	C. purpurea	LM5	E4U48_000743-T1		PF00400	IPR001680,IPR015943,IPR017986,IPR036322	GO:0005515										No	No	No	N/A
OG0003610	53	C. purpurea	LM14	E4U49_001225-T1		PF00400	IPR001680,IPR015943,IPR017986,IPR036322	GO:0005515										No	No	No	N/A
OG0003610	53	C. purpurea	LM71	E4U50_004475-T1		PF00400	IPR001680,IPR015943,IPR017986,IPR036322	GO:0005515										No	No	No	N/A
OG0003610	53	C. purpurea	LM233	E4U51_006070-T1		PF00400	IPR001680,IPR015943,IPR017986,IPR036322	GO:0005515										No	No	No	N/A
OG0003610	53	C. spartinae	CCC535	E4U52_000596-T1		PF00400	IPR001680,IPR015943,IPR017986,IPR036322	GO:0005515										No	No	No	N/A
OG0003610	53	C. sorghi	CCC632	E4U53_005711-T1			IPR001680,IPR015943,IPR017986,IPR036322	GO:0005515										No	No	No	N/A
OG0003610	53	C. lovelessii	CCC647	E4U54_001565-T1		PF00400	IPR001680,IPR015943,IPR017986,IPR036322	GO:0005515										No	No	No	N/A
OG0003610	53	C. digitariae	CCC659	E4U55_004223-T1		PF00400	IPR001680,IPR015943,IPR017986,IPR036322	GO:0005515										No	No	No	N/A
OG0003610	53	C. arundinis	CCC1102	E4U56_002737-T1		PF00400	IPR001680,IPR015943,IPR017986,IPR036322	GO:0005515										No	No	No	N/A
OG0003610	53	C. arundinis	LM582	E4U57_002569-T1		PF00400	IPR001680,IPR015943,IPR017986,IPR036322	GO:0005515										No	No	No	N/A
OG0003610	53	C. cyperi	CCC1219	E4U58_004248-T1		PF00400	IPR001680,IPR015943,IPR017986,IPR036322	GO:0005515										No	No	No	N/A
OG0003610	53	C. monticola	CCC1483	E4U59_006526-T1		PF00400	IPR001680,IPR015943,IPR017986,IPR036322	GO:0005515										No	No	No	N/A
OG0003610	53	C. pazoutovae	CCC1485	E4U60_003640-T1		PF00400	IPR001680,IPR015943,IPR017986,IPR036322	GO:0005515										No	No	No	N/A
OG0003610	53	C. capensis	CCC1504	E4U61_000090-T1		PF00400	IPR001680,IPR015943,IPR017986,IPR036322	GO:0005515										No	No	No	N/A
OG0003611	53	C. purpurea	20.1	CCE33462.1		PF14555,PF00789	IPR006577,IPR001012,IPR009060,IPR036249,IPR029071	GO:0005515										No	No	No	N/A
OG0003611	53	C. fusiformis	PRL 1980	maker-contig00665-fgenesh-gene-0.28		PF14555,PF00789	IPR006577,IPR001012,IPR029071,IPR009060,IPR036249	GO:0005515								1		No	No	No	N/A
OG0003611	53	C. paspali	RRC 1481	snap_masked-contig00302-processed-gene-0.24		PF14555,PF00789	IPR006577,IPR001012,IPR029071,IPR036249,IPR009060	GO:0005515										No	No	No	N/A
OG0003611	53	C. aff. purpurea	Clav52	E4U09_005944-T1		PF14555,PF00789	IPR006577,IPR001012,IPR036249,IPR009060,IPR029071	GO:0005515										No	No	No	N/A
OG0003611	53	C. purpurea	LM207	E4U10_004134-T1		PF14555,PF00789	IPR006577,IPR001012,IPR036249,IPR009060,IPR029071	GO:0005515										No	No	No	N/A
OG0003611	53	C. purpurea	LM461	E4U11_001955-T1		PF14555,PF00789	IPR006577,IPR001012,IPR029071,IPR036249,IPR009060	GO:0005515										No	No	No	N/A
OG0003611	53	C. purpurea	LM582	E4U12_007121-T1		PF14555,PF00789	IPR006577,IPR001012,IPR036249,IPR009060,IPR029071	GO:0005515										No	No	No	N/A
OG0003611	53	C. humidiphila	LM576	E4U13_005474-T1		PF14555,PF00789	IPR006577,IPR001012,IPR029071,IPR009060,IPR036249	GO:0005515										No	No	No	N/A
OG0003611	53	C. ripicola	LM454	E4U14_002545-T1		PF14555,PF00789	IPR006577,IPR001012,IPR029071,IPR009060,IPR036249	GO:0005515										No	No	No	N/A
OG0003611	53	C. ripicola	LM218	E4U15_006141-T1		PF14555,PF00789	IPR006577,IPR001012,IPR009060,IPR029071,IPR036249	GO:0005515										No	No	No	N/A
OG0003611	53	C. occidentalis	LM84	E4U16_006546-T1		PF14555,PF00789	IPR006577,IPR001012,IPR009060,IPR036249,IPR029071	GO:0005515										No	No	No	N/A
OG0003611	53	C. occidentalis	LM77	E4U17_005813-T1		PF14555,PF00789	IPR006577,IPR001012,IPR009060,IPR036249,IPR029071	GO:0005515										No	No	No	N/A
OG0003611	53	C. quebecensis	Clav32	E4U19_000654-T1		PF14555,PF00789	IPR006577,IPR001012,IPR029071,IPR009060,IPR036249	GO:0005515										No	No	No	N/A
OG0003611	53	C. maximensis	CCC398	E4U21_005621-T1		PF14555,PF00789	IPR006577,IPR001012,IPR029071,IPR009060,IPR036249	GO:0005515										No	No	No	N/A
OG0003611	53	C. purpurea	Clav04	E4U22_000476-T1		PF14555,PF00789	IPR006577,IPR001012,IPR036249,IPR009060,IPR029071	GO:0005515										No	No	No	N/A
OG0003611	53	C. purpurea	LM28	E4U23_002291-T1		PF14555,PF00789	IPR006577,IPR001012,IPR036249,IPR009060,IPR029071	GO:0005515										No	No	No	N/A
OG0003611	53	C. purpurea	LM30	E4U24_007677-T1		PF14555,PF00789	IPR006577,IPR001012,IPR036249,IPR009060,IPR029071	GO:0005515										No	No	No	N/A
OG0003611	53	C. purpurea	LM33	E4U25_003333-T1		PF14555,PF00789	IPR006577,IPR001012,IPR029071,IPR036249,IPR009060	GO:0005515										No	No	No	N/A
OG0003611	53	C. purpurea	LM39	E4U26_002614-T1		PF14555,PF00789	IPR006577,IPR001012,IPR036249,IPR009060,IPR029071	GO:0005515										No	No	No	N/A
OG0003611	53	C. purpurea	LM232	E4U27_002818-T1		PF14555,PF00789	IPR006577,IPR001012,IPR036249,IPR009060,IPR029071	GO:0005515										No	No	No	N/A
OG0003611	53	C. purpurea	LM470	E4U28_004347-T1		PF14555,PF00789	IPR006577,IPR001012,IPR036249,IPR009060,IPR029071	GO:0005515										No	No	No	N/A
OG0003611	53	C. ripicola	LM220	E4U30_006845-T1		PF14555,PF00789	IPR006577,IPR001012,IPR029071,IPR009060,IPR036249	GO:0005515										No	No	No	N/A
OG0003611	53	C. ripicola	LM219	E4U31_007307-T1		PF14555,PF00789	IPR006577,IPR001012,IPR029071,IPR009060,IPR036249	GO:0005515										No	No	No	N/A
OG0003611	53	C. perihumidiphila	LM81	E4U32_007061-T1		PF14555,PF00789	IPR006577,IPR001012,IPR029071,IPR036249,IPR009060	GO:0005515										No	No	No	N/A
OG0003611	53	C. occidentalis	LM78	E4U33_006685-T1		PF14555,PF00789	IPR006577,IPR001012,IPR009060,IPR036249,IPR029071	GO:0005515										No	No	No	N/A
OG0003611	53	C. purpurea	LM469	E4U34_004510-T1		PF14555,PF00789	IPR006577,IPR001012,IPR029071,IPR036249,IPR009060	GO:0005515										No	No	No	N/A
OG0003611	53	C. purpurea	LM60	E4U35_005407-T1		PF14555,PF00789	IPR006577,IPR001012,IPR036249,IPR009060,IPR029071	GO:0005515										No	No	No	N/A
OG0003611	53	C. purpurea	LM223	E4U36_002784-T1		PF14555,PF00789	IPR006577,IPR001012,IPR029071,IPR036249,IPR009060	GO:0005515										No	No	No	N/A
OG0003611	53	C. purpurea	LM469	E4U37_002443-T1		PF14555,PF00789	IPR006577,IPR001012,IPR029071,IPR036249,IPR009060	GO:0005515										No	No	No	N/A
OG0003611	53	C. purpurea	LM474	E4U38_006817-T1		PF14555,PF00789	IPR006577,IPR001012,IPR029071,IPR036249,IPR009060	GO:0005515										No	No	No	N/A
OG0003611	53	C. quebecensis	Clav50	E4U39_004260-T1		PF14555,PF00789	IPR006577,IPR001012,IPR029071,IPR009060,IPR036249	GO:0005515										No	No	No	N/A
OG0003611	53	C. quebecensis	LM458	E4U40_005278-T1		PF14555,PF00789	IPR006577,IPR001012,IPR009060,IPR036249,IPR029071	GO:0005515										No	No	No	N/A
OG0003611	53	C. citrina	CCC265	E4U41_002673-T1		PF14555,PF00789	IPR006577,IPR001012,IPR036249,IPR029071,IPR009060	GO:0005515										No	No	No	N/A
OG0003611	53	C. africana	CCC489	E4U42_005795-T1		PF14555,PF00789	IPR006577,IPR001012,IPR009060,IPR029071,IPR036249	GO:0005515										No	No	No	N/A
OG0003611	53	C. pusilla	CCC602	E4U43_001908-T1		PF14555,PF00789	IPR006577,IPR001012,IPR009060,IPR029071,IPR036249	GO:0005515								1		No	No	No	N/A
OG0003611	53	C. purpurea	Clav26	E4U44_007110-T1		PF14555,PF00789	IPR006577,IPR001012,IPR029071,IPR036249,IPR009060	GO:0005515										No	No	No	N/A
OG0003611	53	C. purpurea	Clav46	E4U45_002692-T1		PF14555,PF00789	IPR006577,IPR001012,IPR029071,IPR036249,IPR009060	GO:0005515										No	No	No	N/A
OG0003611	53	C. purpurea	Clav55	E4U46_002178-T1		PF14555,PF00789	IPR006577,IPR001012,IPR029071,IPR036249,IPR009060	GO:0005515										No	No	No	N/A
OG0003611	53	C. purpurea	LM4	E4U47_001145-T1		PF14555,PF00789	IPR006577,IPR001012,IPR036249,IPR029071,IPR009060	GO:0005515										No	No	No	N/A
OG0003611	53	C. purpurea	LM5	E4U48_001672-T1		PF14555,PF00789	IPR006577,IPR001012,IPR036249,IPR009060,IPR029071	GO:0005515										No	No	No	N/A
OG0003611	53	C. purpurea	LM14	E4U49_000532-T1		PF14555,PF00789	IPR006577,IPR001012,IPR029071,IPR036249,IPR009060	GO:0005515										No	No	No	N/A
OG0003611	53	C. purpurea	LM71	E4U50_004020-T1		PF14555,PF00789	IPR006577,IPR001012,IPR029071,IPR036249,IPR009060	GO:0005515										No	No	No	N/A
OG0003611	53	C. purpurea	LM233	E4U51_001004-T1		PF14555,PF00789	IPR006577,IPR001012,IPR036249,IPR009060,IPR029071	GO:0005515										No	No	No	N/A
OG0003611	53	C. spartinae	CCC535	E4U52_003469-T1		PF14555,PF00789	IPR006577,IPR001012,IPR009060,IPR029071,IPR036249	GO:0005515										No	No	No	N/A
OG0003611	53	C. sorghi	CCC632	E4U53_007236-T1		PF14555,PF00789	IPR006577,IPR001012,IPR029071,IPR036249,IPR009060	GO:0005515								1		No	No	No	N/A
OG0003611	53	C. lovelessii	CCC647	E4U54_006337-T1		PF14555,PF00789	IPR006577,IPR001012,IPR036249,IPR029071,IPR009060	GO:0005515								1		No	No	No	N/A
OG0003611	53	C. digitariae	CCC659	E4U55_002270-T1		PF14555,PF00789	IPR006577,IPR001012,IPR036249,IPR009060,IPR029071	GO:0005515								1		No	No	No	N/A
OG0003611	53	C. arundinis	CCC1102	E4U56_003081-T1		PF14555,PF00789	IPR006577,IPR001012,IPR036249,IPR029071,IPR009060	GO:0005515										No	No	No	N/A
OG0003611	53	C. arundinis	LM582	E4U57_004660-T1		PF14555,PF00789	IPR006577,IPR001012,IPR036249,IPR029071,IPR009060	GO:0005515										No	No	No	N/A
OG0003611	53	C. cyperi	CCC1219	E4U58_004792-T1		PF14555,PF00789	IPR006577,IPR001012,IPR036249,IPR029071,IPR009060	GO:0005515										No	No	No	N/A
OG0003611	53	C. monticola	CCC1483	E4U59_001621-T1		PF14555,PF00789	IPR006577,IPR001012,IPR036249,IPR009060,IPR029071	GO:0005515										No	No	No	N/A
OG0003611	53	C. pazoutovae	CCC1485	E4U60_003184-T1		PF14555,PF00789	IPR006577,IPR001012,IPR029071,IPR036249,IPR009060	GO:0005515										No	No	No	N/A
OG0003611	53	C. capensis	CCC1504	E4U61_002158-T1		PF14555,PF00789	IPR006577,IPR001012,IPR009060,IPR029071,IPR036249	GO:0005515										No	No	No	N/A
OG0003612	55	C. purpurea	20.1	CCE35153.1		PF00400	IPR001680,IPR015943,IPR019775,IPR017986,IPR036322	GO:0005515										No	No	No	N/A
OG0003612	55	C. fusiformis	PRL 1980	maker-contig00069-fgenesh-gene-0.91		PF00400	IPR001680,IPR015943,IPR019775,IPR017986,IPR036322	GO:0005515										No	No	No	N/A
OG0003612	55	C. paspali	RRC 1481	maker-contig00251-fgenesh-gene-0.43		PF00400	IPR001680,IPR015943,IPR019775,IPR017986,IPR036322	GO:0005515										No	No	No	N/A
OG0003612	55	C. aff. purpurea	Clav52	E4U09_001958-T1		PF00400	IPR001680,IPR015943,IPR019775,IPR017986,IPR036322	GO:0005515										No	No	No	N/A
OG0003612	55	C. purpurea	LM207	E4U10_005500-T1		PF00400	IPR001680,IPR015943,IPR019775,IPR017986,IPR036322	GO:0005515										No	No	No	N/A
OG0003612	55	C. purpurea	LM461	E4U11_005790-T1		PF00400	IPR001680,IPR015943,IPR019775,IPR017986,IPR036322	GO:0005515										No	No	No	N/A
OG0003612	55	C. purpurea	LM582	E4U12_001695-T1		PF00400	IPR001680,IPR015943,IPR019775,IPR017986,IPR036322	GO:0005515										No	No	No	N/A
OG0003612	55	C. humidiphila	LM576	E4U13_001858-T1		PF00400	IPR001680,IPR015943,IPR019775,IPR017986,IPR036322	GO:0005515										No	No	No	N/A
OG0003612	55	C. ripicola	LM454	E4U14_003554-T1		PF00400	IPR001680,IPR015943,IPR019775,IPR017986,IPR036322	GO:0005515										No	No	No	N/A
OG0003612	55	C. ripicola	LM218	E4U15_008107-T1		PF00400	IPR001680,IPR015943,IPR019775,IPR017986,IPR036322	GO:0005515										No	No	No	N/A
OG0003612	55	C. occidentalis	LM84	E4U16_002924-T1		PF00400	IPR001680,IPR015943,IPR019775,IPR017986,IPR036322	GO:0005515										No	No	No	N/A
OG0003612	55	C. occidentalis	LM77	E4U17_004287-T1		PF12894,PF00400	IPR001680,IPR015943,IPR024977,IPR019775,IPR017986,IPR036322	GO:0005515										No	No	No	N/A
OG0003612	55	C. occidentalis	LM77	E4U17_004288-T1			IPR001680,IPR015943,IPR036322	GO:0005515										No	No	No	N/A
OG0003612	55	C. quebecensis	Clav32	E4U19_007399-T1		PF00400	IPR001680,IPR015943,IPR019775,IPR017986,IPR036322	GO:0005515										No	No	No	N/A
OG0003612	55	C. maximensis	CCC398	E4U21_005232-T1		PF00400	IPR001680,IPR015943,IPR019775,IPR017986,IPR036322	GO:0005515										No	No	No	N/A
OG0003612	55	C. purpurea	Clav04	E4U22_006213-T1		PF00400	IPR001680,IPR015943,IPR019775,IPR017986,IPR036322	GO:0005515										No	No	No	N/A
OG0003612	55	C. purpurea	LM28	E4U23_006840-T1		PF00400	IPR001680,IPR015943,IPR019775,IPR017986,IPR036322	GO:0005515										No	No	No	N/A
OG0003612	55	C. purpurea	LM30	E4U24_003435-T1		PF00400	IPR001680,IPR015943,IPR019775,IPR017986,IPR036322	GO:0005515										No	No	No	N/A
OG0003612	55	C. purpurea	LM33	E4U25_008398-T1		PF00400	IPR001680,IPR015943,IPR019775,IPR017986,IPR036322	GO:0005515										No	No	No	N/A
OG0003612	55	C. purpurea	LM39	E4U26_001371-T1		PF00400	IPR001680,IPR015943,IPR019775,IPR017986,IPR036322	GO:0005515										No	No	No	N/A
OG0003612	55	C. purpurea	LM232	E4U27_006252-T1		PF00400	IPR001680,IPR015943,IPR019775,IPR017986,IPR036322	GO:0005515										No	No	No	N/A
OG0003612	55	C. purpurea	LM470	E4U28_002463-T1		PF00400	IPR001680,IPR015943,IPR019775,IPR017986,IPR036322	GO:0005515										No	No	No	N/A
OG0003612	55	C. ripicola	LM220	E4U30_006879-T1		PF00400	IPR001680,IPR015943,IPR019775,IPR017986,IPR036322	GO:0005515										No	No	No	N/A
OG0003612	55	C. ripicola	LM219	E4U31_002482-T1		PF00400	IPR001680,IPR015943,IPR019775,IPR017986,IPR036322	GO:0005515										No	No	No	N/A
OG0003612	55	C. perihumidiphila	LM81	E4U32_006347-T1		PF00400	IPR001680,IPR015943,IPR019775,IPR017986,IPR036322	GO:0005515										No	No	No	N/A
OG0003612	55	C. occidentalis	LM78	E4U33_002771-T1		PF00400	IPR001680,IPR015943,IPR019775,IPR017986,IPR036322	GO:0005515										No	No	No	N/A
OG0003612	55	C. purpurea	LM469	E4U34_003773-T1		PF00400	IPR001680,IPR015943,IPR019775,IPR017986,IPR036322	GO:0005515										No	No	No	N/A
OG0003612	55	C. purpurea	LM469	E4U34_003780-T1		PF00400	IPR001680,IPR015943,IPR019775,IPR017986,IPR036322	GO:0005515										No	No	No	N/A
OG0003612	55	C. purpurea	LM60	E4U35_000191-T1		PF00400	IPR001680,IPR015943,IPR019775,IPR017986,IPR036322	GO:0005515										No	No	No	N/A
OG0003612	55	C. purpurea	LM223	E4U36_004537-T1		PF00400	IPR001680,IPR015943,IPR019775,IPR017986,IPR036322	GO:0005515										No	No	No	N/A
OG0003612	55	C. purpurea	LM469	E4U37_007416-T1		PF00400	IPR001680,IPR015943,IPR019775,IPR017986,IPR036322	GO:0005515										No	No	No	N/A
OG0003612	55	C. purpurea	LM474	E4U38_005513-T1		PF00400	IPR001680,IPR015943,IPR019775,IPR017986,IPR036322	GO:0005515										No	No	No	N/A
OG0003612	55	C. quebecensis	Clav50	E4U39_007447-T1		PF00400	IPR001680,IPR015943,IPR019775,IPR017986,IPR036322	GO:0005515										No	No	No	N/A
OG0003612	55	C. quebecensis	LM458	E4U40_006458-T1		PF00400	IPR001680,IPR015943,IPR019775,IPR017986,IPR036322	GO:0005515										No	No	No	N/A
OG0003612	55	C. citrina	CCC265	E4U41_005968-T1		PF00400	IPR001680,IPR015943,IPR019775,IPR017986,IPR036322	GO:0005515										No	No	No	N/A
OG0003612	55	C. africana	CCC489	E4U42_005993-T1		PF00400	IPR001680,IPR015943,IPR019775,IPR017986,IPR036322	GO:0005515										No	No	No	N/A
OG0003612	55	C. pusilla	CCC602	E4U43_001136-T1		PF00400	IPR001680,IPR015943,IPR019775,IPR017986,IPR036322	GO:0005515										No	No	No	N/A
OG0003612	55	C. purpurea	Clav26	E4U44_000678-T1		PF00400	IPR001680,IPR015943,IPR019775,IPR017986,IPR036322	GO:0005515										No	No	No	N/A
OG0003612	55	C. purpurea	Clav46	E4U45_000638-T1		PF00400	IPR001680,IPR015943,IPR019775,IPR017986,IPR036322	GO:0005515										No	No	No	N/A
OG0003612	55	C. purpurea	Clav55	E4U46_005391-T1		PF00400	IPR001680,IPR015943,IPR019775,IPR017986,IPR036322	GO:0005515										No	No	No	N/A
OG0003612	55	C. purpurea	LM4	E4U47_000724-T1		PF00400	IPR001680,IPR015943,IPR019775,IPR017986,IPR036322	GO:0005515										No	No	No	N/A
OG0003612	55	C. purpurea	LM5	E4U48_004419-T1		PF00400	IPR001680,IPR015943,IPR019775,IPR017986,IPR036322	GO:0005515										No	No	No	N/A
OG0003612	55	C. purpurea	LM14	E4U49_006430-T1		PF00400	IPR001680,IPR015943,IPR019775,IPR017986,IPR036322	GO:0005515										No	No	No	N/A
OG0003612	55	C. purpurea	LM71	E4U50_005123-T1		PF00400	IPR001680,IPR015943,IPR019775,IPR017986,IPR036322	GO:0005515										No	No	No	N/A
OG0003612	55	C. purpurea	LM233	E4U51_005288-T1		PF00400	IPR001680,IPR015943,IPR019775,IPR017986,IPR036322	GO:0005515										No	No	No	N/A
OG0003612	55	C. spartinae	CCC535	E4U52_005163-T1		PF00400	IPR001680,IPR015943,IPR019775,IPR017986,IPR036322	GO:0005515										No	No	No	N/A
OG0003612	55	C. sorghi	CCC632	E4U53_006230-T1		PF00400	IPR001680,IPR015943,IPR019775,IPR017986,IPR036322	GO:0005515										No	No	No	N/A
OG0003612	55	C. lovelessii	CCC647	E4U54_008399-T1		PF00400	IPR001680,IPR015943,IPR019775,IPR017986,IPR036322	GO:0005515										No	No	No	N/A
OG0003612	55	C. digitariae	CCC659	E4U55_005505-T1		PF00400	IPR001680,IPR015943,IPR019775,IPR017986,IPR036322	GO:0005515										No	No	No	N/A
OG0003612	55	C. arundinis	CCC1102	E4U56_001015-T1		PF00400	IPR001680,IPR015943,IPR019775,IPR017986,IPR036322	GO:0005515										No	No	No	N/A
OG0003612	55	C. arundinis	LM582	E4U57_003261-T1		PF00400	IPR001680,IPR015943,IPR019775,IPR017986,IPR036322	GO:0005515										No	No	No	N/A
OG0003612	55	C. cyperi	CCC1219	E4U58_000735-T1		PF00400	IPR001680,IPR015943,IPR019775,IPR017986,IPR036322	GO:0005515										No	No	No	N/A
OG0003612	55	C. monticola	CCC1483	E4U59_005039-T1		PF00400	IPR001680,IPR015943,IPR019775,IPR017986,IPR036322	GO:0005515										No	No	No	N/A
OG0003612	55	C. pazoutovae	CCC1485	E4U60_000456-T1		PF00400	IPR001680,IPR015943,IPR019775,IPR017986,IPR036322	GO:0005515										No	No	No	N/A
OG0003612	55	C. capensis	CCC1504	E4U61_007602-T1		PF00400	IPR001680,IPR015943,IPR019775,IPR017986,IPR036322	GO:0005515										No	No	No	N/A
OG0003613	53	C. purpurea	20.1	CCE29334.1												5	3	No	Yes	No	N/A
OG0003613	53	C. fusiformis	PRL 1980	fgenesh_masked-contig00055-processed-gene-0.44												5	2	No	Yes	No	N/A
OG0003613	53	C. paspali	RRC 1481	maker-contig00785-fgenesh-gene-0.18												5	3	No	Yes	No	N/A
OG0003613	53	C. aff. purpurea	Clav52	E4U09_005767-T1												3	3	No	Yes	No	N/A
OG0003613	53	C. purpurea	LM207	E4U10_001565-T1												3	3	No	Yes	No	N/A
OG0003613	53	C. purpurea	LM461	E4U11_001727-T1												5	3	No	Yes	No	N/A
OG0003613	53	C. purpurea	LM582	E4U12_003284-T1												3	3	No	Yes	No	N/A
OG0003613	53	C. humidiphila	LM576	E4U13_000614-T1												3	3	No	Yes	No	N/A
OG0003613	53	C. ripicola	LM454	E4U14_005215-T1												5	3	No	Yes	No	N/A
OG0003613	53	C. ripicola	LM218	E4U15_004267-T1												5	3	No	Yes	No	N/A
OG0003613	53	C. occidentalis	LM84	E4U16_001602-T1												3	3	No	Yes	No	N/A
OG0003613	53	C. occidentalis	LM77	E4U17_006012-T1												3	3	No	Yes	No	N/A
OG0003613	53	C. quebecensis	Clav32	E4U19_007225-T1												3	3	No	Yes	No	N/A
OG0003613	53	C. maximensis	CCC398	E4U21_006693-T1												3	3	No	Yes	No	N/A
OG0003613	53	C. purpurea	Clav04	E4U22_004285-T1												3	3	No	Yes	No	N/A
OG0003613	53	C. purpurea	LM28	E4U23_003081-T1												3	3	No	Yes	No	N/A
OG0003613	53	C. purpurea	LM30	E4U24_001914-T1												3	3	No	Yes	No	N/A
OG0003613	53	C. purpurea	LM33	E4U25_005296-T1												3	3	No	Yes	No	N/A
OG0003613	53	C. purpurea	LM39	E4U26_002018-T1												5	3	No	Yes	No	N/A
OG0003613	53	C. purpurea	LM232	E4U27_003619-T1												3	3	No	Yes	No	N/A
OG0003613	53	C. purpurea	LM470	E4U28_008450-T1												3	3	No	Yes	No	N/A
OG0003613	53	C. ripicola	LM220	E4U30_006168-T1												5	3	No	Yes	No	N/A
OG0003613	53	C. ripicola	LM219	E4U31_003539-T1												5	3	No	Yes	No	N/A
OG0003613	53	C. perihumidiphila	LM81	E4U32_000524-T1												3	3	No	Yes	No	N/A
OG0003613	53	C. occidentalis	LM78	E4U33_006264-T1												3	3	No	Yes	No	N/A
OG0003613	53	C. purpurea	LM469	E4U34_004547-T1												3	3	No	Yes	No	N/A
OG0003613	53	C. purpurea	LM60	E4U35_003407-T1												3	3	No	Yes	No	N/A
OG0003613	53	C. purpurea	LM223	E4U36_003611-T1												3	3	No	Yes	No	N/A
OG0003613	53	C. purpurea	LM469	E4U37_002071-T1												5	3	No	Yes	No	N/A
OG0003613	53	C. purpurea	LM474	E4U38_004758-T1												3	3	No	Yes	No	N/A
OG0003613	53	C. quebecensis	Clav50	E4U39_000629-T1												3	3	No	Yes	No	N/A
OG0003613	53	C. quebecensis	LM458	E4U40_002713-T1												3	3	No	Yes	No	N/A
OG0003613	53	C. citrina	CCC265	E4U41_002032-T1												5	5	No	Yes	No	N/A
OG0003613	53	C. africana	CCC489	E4U42_001124-T1												5	4	No	Yes	No	N/A
OG0003613	53	C. pusilla	CCC602	E4U43_008394-T1												5	2	No	Yes	No	N/A
OG0003613	53	C. purpurea	Clav26	E4U44_008490-T1												3	3	No	Yes	No	N/A
OG0003613	53	C. purpurea	Clav46	E4U45_004226-T1												3	3	No	Yes	No	N/A
OG0003613	53	C. purpurea	Clav55	E4U46_007493-T1												3	3	No	Yes	No	N/A
OG0003613	53	C. purpurea	LM4	E4U47_003462-T1												3	3	No	Yes	No	N/A
OG0003613	53	C. purpurea	LM5	E4U48_005612-T1												3	3	No	Yes	No	N/A
OG0003613	53	C. purpurea	LM14	E4U49_005512-T1												3	3	No	Yes	No	N/A
OG0003613	53	C. purpurea	LM71	E4U50_001420-T1												3	3	No	Yes	No	N/A
OG0003613	53	C. purpurea	LM233	E4U51_004082-T1												3	3	No	Yes	No	N/A
OG0003613	53	C. spartinae	CCC535	E4U52_000437-T1												5	3	No	Yes	No	N/A
OG0003613	53	C. sorghi	CCC632	E4U53_005897-T1												5	3	No	Yes	No	N/A
OG0003613	53	C. lovelessii	CCC647	E4U54_005543-T1												5	5	No	Yes	No	N/A
OG0003613	53	C. digitariae	CCC659	E4U55_003779-T1												5	2	No	Yes	No	N/A
OG0003613	53	C. arundinis	CCC1102	E4U56_007113-T1												3	3	No	Yes	No	N/A
OG0003613	53	C. arundinis	LM582	E4U57_006402-T1												3	3	No	Yes	No	N/A
OG0003613	53	C. cyperi	CCC1219	E4U58_007102-T1												3	2	No	Yes	No	N/A
OG0003613	53	C. monticola	CCC1483	E4U59_005749-T1												3	3	No	Yes	No	N/A
OG0003613	53	C. pazoutovae	CCC1485	E4U60_005108-T1												3	3	No	Yes	No	N/A
OG0003613	53	C. capensis	CCC1504	E4U61_004726-T1												3	2	No	Yes	No	N/A
OG0003614	55	C. purpurea	20.1	CCE34863.1		PF01302,PF14560	IPR000938,IPR000626,IPR036859,IPR029071	GO:0005515										No	No	No	N/A
OG0003614	55	C. fusiformis	PRL 1980	maker-contig00015-augustus-gene-0.184		PF01302,PF14560	IPR000938,IPR000626,IPR036859,IPR029071	GO:0005515										No	No	No	N/A
OG0003614	55	C. paspali	RRC 1481	maker-contig00341-fgenesh-gene-0.23		PF01302,PF14560	IPR000938,IPR000626,IPR036859,IPR029071	GO:0005515										No	No	No	N/A
OG0003614	55	C. aff. purpurea	Clav52	E4U09_003690-T1		PF01302,PF14560	IPR000938,IPR000626,IPR036859,IPR029071	GO:0005515										No	No	No	N/A
OG0003614	55	C. purpurea	LM207	E4U10_004218-T1		PF01302,PF14560	IPR000938,IPR036859,IPR000626,IPR029071	GO:0005515										No	No	No	N/A
OG0003614	55	C. purpurea	LM461	E4U11_005134-T1		PF01302,PF14560	IPR000938,IPR036859,IPR000626,IPR029071	GO:0005515										No	No	No	N/A
OG0003614	55	C. purpurea	LM582	E4U12_006177-T1		PF01302,PF14560	IPR000938,IPR036859,IPR000626,IPR029071	GO:0005515										No	No	No	N/A
OG0003614	55	C. humidiphila	LM576	E4U13_005142-T1		PF01302,PF14560	IPR000938,IPR000626,IPR036859,IPR029071	GO:0005515										No	No	No	N/A
OG0003614	55	C. ripicola	LM454	E4U14_004831-T1		PF01302,PF14560	IPR000938,IPR000626,IPR036859,IPR029071	GO:0005515										No	No	No	N/A
OG0003614	55	C. ripicola	LM218	E4U15_006386-T1		PF01302,PF14560	IPR000938,IPR000626,IPR036859,IPR029071	GO:0005515										No	No	No	N/A
OG0003614	55	C. occidentalis	LM84	E4U16_001436-T1		PF01302,PF14560	IPR000938,IPR000626,IPR036859,IPR029071	GO:0005515										No	No	No	N/A
OG0003614	55	C. occidentalis	LM77	E4U17_008104-T1		PF01302,PF14560	IPR000938,IPR000626,IPR036859,IPR029071	GO:0005515										No	No	No	N/A
OG0003614	55	C. quebecensis	Clav32	E4U19_006341-T1		PF01302,PF14560	IPR000938,IPR000626,IPR036859,IPR029071	GO:0005515										No	No	No	N/A
OG0003614	55	C. maximensis	CCC398	E4U21_000257-T1		PF01302,PF14560	IPR000938,IPR036859,IPR000626,IPR029071	GO:0005515										No	No	No	N/A
OG0003614	55	C. purpurea	Clav04	E4U22_000330-T1		PF01302,PF14560	IPR000938,IPR036859,IPR000626,IPR029071	GO:0005515										No	No	No	N/A
OG0003614	55	C. purpurea	LM28	E4U23_004021-T1		PF01302,PF14560	IPR000938,IPR036859,IPR000626,IPR029071	GO:0005515										No	No	No	N/A
OG0003614	55	C. purpurea	LM30	E4U24_005211-T1		PF01302,PF14560	IPR000938,IPR036859,IPR000626,IPR029071	GO:0005515										No	No	No	N/A
OG0003614	55	C. purpurea	LM33	E4U25_004459-T1		PF01302,PF14560	IPR000938,IPR036859,IPR000626,IPR029071	GO:0005515										No	No	No	N/A
OG0003614	55	C. purpurea	LM39	E4U26_000236-T1		PF01302,PF14560	IPR000938,IPR036859,IPR000626,IPR029071	GO:0005515										No	No	No	N/A
OG0003614	55	C. purpurea	LM232	E4U27_002457-T1		PF01302,PF14560	IPR000938,IPR036859,IPR000626,IPR029071	GO:0005515										No	No	No	N/A
OG0003614	55	C. purpurea	LM470	E4U28_006322-T1		PF01302,PF14560	IPR000938,IPR036859,IPR000626,IPR029071	GO:0005515										No	No	No	N/A
OG0003614	55	C. ripicola	LM220	E4U30_006531-T1		PF01302,PF14560	IPR000938,IPR000626,IPR036859,IPR029071	GO:0005515										No	No	No	N/A
OG0003614	55	C. ripicola	LM219	E4U31_003119-T1		PF01302,PF14560	IPR000938,IPR000626,IPR036859,IPR029071	GO:0005515										No	No	No	N/A
OG0003614	55	C. perihumidiphila	LM81	E4U32_003695-T1		PF01302,PF14560	IPR000938,IPR000626,IPR036859,IPR029071	GO:0005515										No	No	No	N/A
OG0003614	55	C. occidentalis	LM78	E4U33_008135-T1		PF01302,PF14560	IPR000938,IPR000626,IPR036859,IPR029071	GO:0005515										No	No	No	N/A
OG0003614	55	C. purpurea	LM469	E4U34_004466-T1		PF01302,PF14560	IPR000938,IPR036859,IPR000626,IPR029071	GO:0005515										No	No	No	N/A
OG0003614	55	C. purpurea	LM60	E4U35_002245-T1		PF01302,PF14560	IPR000938,IPR036859,IPR000626,IPR029071	GO:0005515										No	No	No	N/A
OG0003614	55	C. purpurea	LM223	E4U36_007746-T1		PF01302,PF14560	IPR000938,IPR036859,IPR000626,IPR029071	GO:0005515										No	No	No	N/A
OG0003614	55	C. purpurea	LM469	E4U37_001548-T1		PF01302,PF14560	IPR000938,IPR036859,IPR000626,IPR029071	GO:0005515										No	No	No	N/A
OG0003614	55	C. purpurea	LM474	E4U38_004056-T1		PF01302,PF14560	IPR000938,IPR036859,IPR000626,IPR029071	GO:0005515										No	No	No	N/A
OG0003614	55	C. quebecensis	Clav50	E4U39_006507-T1		PF01302,PF14560	IPR000938,IPR036859,IPR000626,IPR029071	GO:0005515										No	No	No	N/A
OG0003614	55	C. quebecensis	LM458	E4U40_006198-T1		PF01302,PF14560	IPR000938,IPR036859,IPR000626,IPR029071	GO:0005515										No	No	No	N/A
OG0003614	55	C. citrina	CCC265	E4U41_001626-T1		PF01302,PF14560	IPR000938,IPR036859,IPR000626,IPR029071	GO:0005515										No	No	No	N/A
OG0003614	55	C. africana	CCC489	E4U42_005875-T1		PF01302,PF14560	IPR000938,IPR000626,IPR036859,IPR029071	GO:0005515										No	No	No	N/A
OG0003614	55	C. pusilla	CCC602	E4U43_003481-T1		PF01302,PF14560	IPR000938,IPR000626,IPR036859,IPR029071	GO:0005515										No	No	No	N/A
OG0003614	55	C. purpurea	Clav26	E4U44_004474-T1		PF01302,PF14560	IPR000938,IPR036859,IPR000626,IPR029071	GO:0005515										No	No	No	N/A
OG0003614	55	C. purpurea	Clav46	E4U45_005281-T1		PF01302,PF14560	IPR000938,IPR036859,IPR000626,IPR029071	GO:0005515										No	No	No	N/A
OG0003614	55	C. purpurea	Clav55	E4U46_008086-T1		PF01302,PF14560	IPR000938,IPR036859,IPR000626,IPR029071	GO:0005515										No	No	No	N/A
OG0003614	55	C. purpurea	LM4	E4U47_004357-T1		PF01302,PF14560	IPR000938,IPR036859,IPR000626,IPR029071	GO:0005515										No	No	No	N/A
OG0003614	55	C. purpurea	LM5	E4U48_004056-T1		PF01302,PF14560	IPR000938,IPR036859,IPR000626,IPR029071	GO:0005515										No	No	No	N/A
OG0003614	55	C. purpurea	LM14	E4U49_004479-T1		PF01302,PF14560	IPR000938,IPR036859,IPR000626,IPR029071	GO:0005515										No	No	No	N/A
OG0003614	55	C. purpurea	LM71	E4U50_003060-T1		PF01302,PF14560	IPR000938,IPR036859,IPR000626,IPR029071	GO:0005515										No	No	No	N/A
OG0003614	55	C. purpurea	LM233	E4U51_005332-T1		PF01302,PF14560	IPR000938,IPR036859,IPR000626,IPR029071	GO:0005515										No	No	No	N/A
OG0003614	55	C. spartinae	CCC535	E4U52_007860-T1		PF01302,PF14560	IPR000938,IPR000626,IPR036859,IPR029071	GO:0005515										No	No	No	N/A
OG0003614	55	C. sorghi	CCC632	E4U53_000021-T1		PF01302	IPR000938,IPR036859											No	No	No	N/A
OG0003614	55	C. sorghi	CCC632	E4U53_002841-T1		PF14560	IPR000626,IPR029071	GO:0005515										No	No	No	N/A
OG0003614	55	C. lovelessii	CCC647	E4U54_002455-T1		PF14560	IPR000626,IPR029071	GO:0005515										No	No	No	N/A
OG0003614	55	C. lovelessii	CCC647	E4U54_006288-T1		PF01302	IPR000938,IPR036859											No	No	No	N/A
OG0003614	55	C. digitariae	CCC659	E4U55_005296-T1		PF01302,PF14560	IPR000938,IPR000626,IPR036859,IPR029071	GO:0005515										No	No	No	N/A
OG0003614	55	C. arundinis	CCC1102	E4U56_001852-T1		PF01302,PF14560	IPR000938,IPR000626,IPR036859,IPR029071	GO:0005515										No	No	No	N/A
OG0003614	55	C. arundinis	LM582	E4U57_000610-T1		PF01302,PF14560	IPR000938,IPR000626,IPR036859,IPR029071	GO:0005515										No	No	No	N/A
OG0003614	55	C. cyperi	CCC1219	E4U58_006207-T1		PF01302,PF14560	IPR000938,IPR036859,IPR000626,IPR029071	GO:0005515										No	No	No	N/A
OG0003614	55	C. monticola	CCC1483	E4U59_005651-T1		PF01302,PF14560	IPR000938,IPR000626,IPR036859,IPR029071	GO:0005515										No	No	No	N/A
OG0003614	55	C. pazoutovae	CCC1485	E4U60_002658-T1		PF01302,PF14560	IPR000938,IPR000626,IPR036859,IPR029071	GO:0005515										No	No	No	N/A
OG0003614	55	C. capensis	CCC1504	E4U61_004066-T1		PF01302,PF14560	IPR000938,IPR000626,IPR036859,IPR029071	GO:0005515										No	No	No	N/A
OG0003615	53	C. purpurea	20.1	CCE32818.1	Calcineurin subunit B	PF00036,PF13202,PF13499,PF13833	IPR002048,IPR018247,IPR011992	GO:0005509										No	No	No	N/A
OG0003615	53	C. fusiformis	PRL 1980	genemark-contig00038-processed-gene-0.6	Calcineurin subunit B	PF00036,PF13202,PF13499,PF13833	IPR002048,IPR018247,IPR011992	GO:0005509										No	No	No	N/A
OG0003615	53	C. paspali	RRC 1481	genemark-contig01487-processed-gene-0.0	Calcineurin subunit B	PF00036,PF13202,PF13499,PF13833	IPR002048,IPR018247,IPR011992	GO:0005509										No	No	No	N/A
OG0003615	53	C. aff. purpurea	Clav52	E4U09_003350-T1	Calcineurin subunit B	PF00036,PF13202,PF13499,PF13833	IPR002048,IPR018247,IPR011992	GO:0005509										No	No	No	N/A
OG0003615	53	C. purpurea	LM207	E4U10_006309-T1	Calcineurin subunit B	PF00036,PF13202,PF13499,PF13833	IPR002048,IPR018247,IPR011992	GO:0005509										No	No	No	N/A
OG0003615	53	C. purpurea	LM461	E4U11_001216-T1	Calcineurin subunit B	PF00036,PF13202,PF13499,PF13833	IPR002048,IPR018247,IPR011992	GO:0005509										No	No	No	N/A
OG0003615	53	C. purpurea	LM582	E4U12_002324-T1	Calcineurin subunit B	PF00036,PF13202,PF13499,PF13833	IPR002048,IPR018247,IPR011992	GO:0005509										No	No	No	N/A
OG0003615	53	C. humidiphila	LM576	E4U13_006207-T1	Calcineurin subunit B	PF00036,PF13202,PF13499,PF13833	IPR002048,IPR018247,IPR011992	GO:0005509										No	No	No	N/A
OG0003615	53	C. ripicola	LM454	E4U14_001255-T1	Calcineurin subunit B	PF00036,PF13202,PF13499,PF13833	IPR002048,IPR018247,IPR011992	GO:0005509										No	No	No	N/A
OG0003615	53	C. ripicola	LM218	E4U15_000944-T1	Calcineurin subunit B	PF00036,PF13202,PF13499,PF13833	IPR002048,IPR018247,IPR011992	GO:0005509										No	No	No	N/A
OG0003615	53	C. occidentalis	LM84	E4U16_000110-T1	Calcineurin subunit B	PF00036,PF13202,PF13499,PF13833	IPR002048,IPR018247,IPR011992	GO:0005509										No	No	No	N/A
OG0003615	53	C. occidentalis	LM77	E4U17_005614-T1	Calcineurin subunit B	PF00036,PF13202,PF13499,PF13833	IPR002048,IPR018247,IPR011992	GO:0005509										No	No	No	N/A
OG0003615	53	C. quebecensis	Clav32	E4U19_007948-T1	Calcineurin subunit B	PF00036,PF13202,PF13499,PF13833	IPR002048,IPR018247,IPR011992	GO:0005509										No	No	No	N/A
OG0003615	53	C. maximensis	CCC398	E4U21_007758-T1	Calcineurin subunit B	PF00036,PF13202,PF13499,PF13833	IPR002048,IPR018247,IPR011992	GO:0005509										No	No	No	N/A
OG0003615	53	C. purpurea	Clav04	E4U22_005490-T1	Calcineurin subunit B	PF00036,PF13202,PF13499,PF13833	IPR002048,IPR018247,IPR011992	GO:0005509										No	No	No	N/A
OG0003615	53	C. purpurea	LM28	E4U23_001393-T1	Calcineurin subunit B	PF00036,PF13202,PF13499,PF13833	IPR002048,IPR018247,IPR011992	GO:0005509										No	No	No	N/A
OG0003615	53	C. purpurea	LM30	E4U24_001017-T1	Calcineurin subunit B	PF00036,PF13202,PF13499,PF13833	IPR002048,IPR018247,IPR011992	GO:0005509										No	No	No	N/A
OG0003615	53	C. purpurea	LM33	E4U25_007446-T1	Calcineurin subunit B	PF00036,PF13202,PF13499,PF13833	IPR002048,IPR018247,IPR011992	GO:0005509										No	No	No	N/A
OG0003615	53	C. purpurea	LM39	E4U26_002959-T1	Calcineurin subunit B	PF00036,PF13202,PF13499,PF13833	IPR002048,IPR018247,IPR011992	GO:0005509										No	No	No	N/A
OG0003615	53	C. purpurea	LM232	E4U27_002151-T1	Calcineurin subunit B	PF00036,PF13202,PF13499,PF13833	IPR002048,IPR018247,IPR011992	GO:0005509										No	No	No	N/A
OG0003615	53	C. purpurea	LM470	E4U28_000382-T1	Calcineurin subunit B	PF00036,PF13202,PF13499,PF13833	IPR002048,IPR018247,IPR011992	GO:0005509										No	No	No	N/A
OG0003615	53	C. ripicola	LM220	E4U30_005208-T1	Calcineurin subunit B	PF00036,PF13202,PF13499,PF13833	IPR002048,IPR018247,IPR011992	GO:0005509										No	No	No	N/A
OG0003615	53	C. ripicola	LM219	E4U31_002851-T1	Calcineurin subunit B	PF00036,PF13202,PF13499,PF13833	IPR002048,IPR018247,IPR011992	GO:0005509										No	No	No	N/A
OG0003615	53	C. perihumidiphila	LM81	E4U32_000417-T1	Calcineurin subunit B	PF00036,PF13202,PF13499,PF13833	IPR002048,IPR018247,IPR011992	GO:0005509										No	No	No	N/A
OG0003615	53	C. occidentalis	LM78	E4U33_007335-T1	Calcineurin subunit B	PF00036,PF13202,PF13499,PF13833	IPR002048,IPR018247,IPR011992	GO:0005509										No	No	No	N/A
OG0003615	53	C. purpurea	LM469	E4U34_001432-T1	Calcineurin subunit B	PF00036,PF13202,PF13499,PF13833	IPR002048,IPR018247,IPR011992	GO:0005509										No	No	No	N/A
OG0003615	53	C. purpurea	LM60	E4U35_004546-T1	Calcineurin subunit B	PF00036,PF13202,PF13499,PF13833	IPR002048,IPR018247,IPR011992	GO:0005509										No	No	No	N/A
OG0003615	53	C. purpurea	LM223	E4U36_007203-T1	Calcineurin subunit B	PF00036,PF13202,PF13499,PF13833	IPR002048,IPR018247,IPR011992	GO:0005509										No	No	No	N/A
OG0003615	53	C. purpurea	LM469	E4U37_006107-T1	Calcineurin subunit B	PF00036,PF13202,PF13499,PF13833	IPR002048,IPR018247,IPR011992	GO:0005509										No	No	No	N/A
OG0003615	53	C. purpurea	LM474	E4U38_002365-T1	Calcineurin subunit B	PF00036,PF13202,PF13499,PF13833	IPR002048,IPR018247,IPR011992	GO:0005509										No	No	No	N/A
OG0003615	53	C. quebecensis	Clav50	E4U39_007256-T1	Calcineurin subunit B	PF00036,PF13202,PF13499,PF13833	IPR002048,IPR018247,IPR011992	GO:0005509										No	No	No	N/A
OG0003615	53	C. quebecensis	LM458	E4U40_003982-T1	Calcineurin subunit B	PF00036,PF13202,PF13499,PF13833	IPR002048,IPR018247,IPR011992	GO:0005509										No	No	No	N/A
OG0003615	53	C. citrina	CCC265	E4U41_002123-T1	Calcineurin subunit B	PF00036,PF13202,PF13499,PF13833	IPR002048,IPR018247,IPR011992	GO:0005509										No	No	No	N/A
OG0003615	53	C. africana	CCC489	E4U42_006165-T1	Calcineurin subunit B	PF00036,PF13202,PF13499,PF13833	IPR002048,IPR018247,IPR011992	GO:0005509										No	No	No	N/A
OG0003615	53	C. pusilla	CCC602	E4U43_007868-T1	Calcineurin subunit B	PF00036,PF13202,PF13499,PF13833	IPR002048,IPR018247,IPR011992	GO:0005509										No	No	No	N/A
OG0003615	53	C. purpurea	Clav26	E4U44_006581-T1	Calcineurin subunit B	PF00036,PF13202,PF13499,PF13833	IPR002048,IPR018247,IPR011992	GO:0005509										No	No	No	N/A
OG0003615	53	C. purpurea	Clav46	E4U45_008080-T1	Calcineurin subunit B	PF00036,PF13202,PF13499,PF13833	IPR002048,IPR018247,IPR011992	GO:0005509										No	No	No	N/A
OG0003615	53	C. purpurea	Clav55	E4U46_005005-T1	Calcineurin subunit B	PF00036,PF13202,PF13499,PF13833	IPR002048,IPR018247,IPR011992	GO:0005509										No	No	No	N/A
OG0003615	53	C. purpurea	LM4	E4U47_003579-T1	Calcineurin subunit B	PF00036,PF13202,PF13499,PF13833	IPR002048,IPR018247,IPR011992	GO:0005509										No	No	No	N/A
OG0003615	53	C. purpurea	LM5	E4U48_008257-T1	Calcineurin subunit B	PF00036,PF13202,PF13499,PF13833	IPR002048,IPR018247,IPR011992	GO:0005509										No	No	No	N/A
OG0003615	53	C. purpurea	LM14	E4U49_000770-T1	Calcineurin subunit B	PF00036,PF13202,PF13499,PF13833	IPR002048,IPR018247,IPR011992	GO:0005509										No	No	No	N/A
OG0003615	53	C. purpurea	LM71	E4U50_005332-T1	Calcineurin subunit B	PF00036,PF13202,PF13499,PF13833	IPR002048,IPR018247,IPR011992	GO:0005509										No	No	No	N/A
OG0003615	53	C. purpurea	LM233	E4U51_008656-T1	Calcineurin subunit B	PF00036,PF13202,PF13499,PF13833	IPR002048,IPR018247,IPR011992	GO:0005509										No	No	No	N/A
OG0003615	53	C. spartinae	CCC535	E4U52_006504-T1	Calcineurin subunit B	PF00036,PF13202,PF13499,PF13833	IPR002048,IPR018247,IPR011992	GO:0005509										No	No	No	N/A
OG0003615	53	C. sorghi	CCC632	E4U53_002629-T1	Calcineurin subunit B	PF00036,PF13202,PF13499,PF13833	IPR002048,IPR018247,IPR011992	GO:0005509										No	No	No	N/A
OG0003615	53	C. lovelessii	CCC647	E4U54_001081-T1	Calcineurin subunit B	PF00036,PF13202,PF13499,PF13833	IPR002048,IPR018247,IPR011992	GO:0005509										No	No	No	N/A
OG0003615	53	C. digitariae	CCC659	E4U55_000739-T1	Calcineurin subunit B	PF00036,PF13202,PF13499,PF13833	IPR002048,IPR018247,IPR011992	GO:0005509										No	No	No	N/A
OG0003615	53	C. arundinis	CCC1102	E4U56_000265-T1	Calcineurin subunit B	PF00036,PF13202,PF13499,PF13833	IPR002048,IPR018247,IPR011992	GO:0005509										No	No	No	N/A
OG0003615	53	C. arundinis	LM582	E4U57_002046-T1	Calcineurin subunit B	PF00036,PF13202,PF13499,PF13833	IPR002048,IPR018247,IPR011992	GO:0005509										No	No	No	N/A
OG0003615	53	C. cyperi	CCC1219	E4U58_005416-T1	Calcineurin subunit B	PF00036,PF13202,PF13499,PF13833	IPR002048,IPR018247,IPR011992	GO:0005509										No	No	No	N/A
OG0003615	53	C. monticola	CCC1483	E4U59_005573-T1	Calcineurin subunit B	PF00036,PF13202,PF13405,PF13499,PF13833	IPR002048,IPR018247,IPR011992	GO:0005509										No	No	No	N/A
OG0003615	53	C. pazoutovae	CCC1485	E4U60_006688-T1	Calcineurin subunit B	PF00036,PF13202,PF13499,PF13833	IPR002048,IPR018247,IPR011992	GO:0005509										No	No	No	N/A
OG0003615	53	C. capensis	CCC1504	E4U61_000401-T1	Calcineurin subunit B	PF00036,PF13202,PF13499,PF13833	IPR002048,IPR018247,IPR011992	GO:0005509										No	No	No	N/A
OG0003616	54	C. purpurea	20.1	CCE26586.1	DNA-directed RNA polymerase I subunit RPA2	PF06883,PF04563,PF04561,PF04565,PF00562,PF04560	IPR009674,IPR007120,IPR037034,IPR007644,IPR007642,IPR007645,IPR007641,IPR037033,IPR014724,IPR007121,IPR015712	GO:0032549,GO:0003677,GO:0006351,GO:0005634,GO:0003899										No	No	No	N/A
OG0003616	54	C. fusiformis	PRL 1980	maker-contig00003-fgenesh-gene-0.214	DNA-directed RNA polymerase I subunit RPA2	PF06883,PF04563,PF04561,PF04565,PF00562,PF04560	IPR009674,IPR007645,IPR007641,IPR037034,IPR007120,IPR037033,IPR014724,IPR007642,IPR007644,IPR007121,IPR015712	GO:0032549,GO:0003677,GO:0006351,GO:0005634,GO:0003899										No	No	No	N/A
OG0003616	54	C. paspali	RRC 1481	augustus_masked-contig00093-processed-gene-0.52	DNA-directed RNA polymerase I subunit RPA2	PF06883,PF04563,PF04561,PF04565,PF00562,PF04560	IPR014724,IPR007644,IPR007120,IPR007641,IPR007645,IPR037033,IPR007642,IPR009674,IPR037034,IPR007121,IPR015712	GO:0032549,GO:0003677,GO:0006351,GO:0005634,GO:0003899										No	No	No	N/A
OG0003616	54	C. aff. purpurea	Clav52	E4U09_004365-T1	DNA-directed RNA polymerase I subunit RPA2	PF06883,PF04563,PF04561,PF04565,PF00562,PF04560	IPR014724,IPR007641,IPR007645,IPR007644,IPR037033,IPR037034,IPR009674,IPR007120,IPR007642,IPR007121,IPR015712	GO:0032549,GO:0003677,GO:0006351,GO:0005634,GO:0003899										No	No	No	N/A
OG0003616	54	C. purpurea	LM207	E4U10_005967-T1	DNA-directed RNA polymerase I subunit RPA2	PF06883,PF04563,PF04561,PF04565,PF00562,PF04560	IPR007641,IPR007645,IPR009674,IPR007120,IPR037034,IPR037033,IPR007642,IPR007644,IPR014724,IPR007121,IPR015712	GO:0032549,GO:0003677,GO:0006351,GO:0005634,GO:0003899										No	No	No	N/A
OG0003616	54	C. purpurea	LM461	E4U11_003920-T1	DNA-directed RNA polymerase I subunit RPA2	PF06883,PF04563,PF04561,PF04565,PF00562,PF04560	IPR007641,IPR014724,IPR007645,IPR007644,IPR037033,IPR009674,IPR007120,IPR037034,IPR007642,IPR007121,IPR015712	GO:0032549,GO:0003677,GO:0006351,GO:0005634,GO:0003899										No	No	No	N/A
OG0003616	54	C. purpurea	LM582	E4U12_007542-T1	DNA-directed RNA polymerase I subunit RPA2	PF06883,PF04563,PF04561,PF04565,PF00562,PF04560	IPR007641,IPR007645,IPR007644,IPR009674,IPR007120,IPR037034,IPR037033,IPR007642,IPR014724,IPR007121,IPR015712	GO:0032549,GO:0003677,GO:0006351,GO:0005634,GO:0003899										No	No	No	N/A
OG0003616	54	C. humidiphila	LM576	E4U13_001765-T1	DNA-directed RNA polymerase I subunit RPA2	PF06883,PF04563,PF04561,PF04565,PF00562,PF04560	IPR007645,IPR007644,IPR014724,IPR007642,IPR009674,IPR007120,IPR037034,IPR037033,IPR007641,IPR007121,IPR015712	GO:0032549,GO:0003677,GO:0006351,GO:0005634,GO:0003899										No	No	No	N/A
OG0003616	54	C. ripicola	LM454	E4U14_000146-T1	DNA-directed RNA polymerase I subunit RPA2	PF06883,PF04563,PF04561,PF04565,PF00562,PF04560	IPR007645,IPR007120,IPR007644,IPR037033,IPR037034,IPR007642,IPR009674,IPR007641,IPR014724,IPR007121,IPR015712	GO:0032549,GO:0003677,GO:0006351,GO:0005634,GO:0003899										No	No	No	N/A
OG0003616	54	C. ripicola	LM218	E4U15_001640-T1	DNA-directed RNA polymerase I subunit RPA2	PF06883,PF04563,PF04561,PF04565,PF00562,PF04560	IPR007645,IPR037033,IPR037034,IPR007642,IPR007120,IPR009674,IPR007644,IPR007641,IPR014724,IPR007121,IPR015712	GO:0032549,GO:0003677,GO:0006351,GO:0005634,GO:0003899										No	No	No	N/A
OG0003616	54	C. occidentalis	LM84	E4U16_003310-T1	DNA-directed RNA polymerase I subunit RPA2	PF06883,PF04563,PF04561,PF04565,PF00562,PF04560	IPR007641,IPR007645,IPR037034,IPR007644,IPR009674,IPR007120,IPR014724,IPR007642,IPR037033,IPR007121,IPR015712	GO:0032549,GO:0003677,GO:0006351,GO:0005634,GO:0003899										No	No	No	N/A
OG0003616	54	C. occidentalis	LM77	E4U17_002108-T1	DNA-directed RNA polymerase I subunit RPA2	PF06883,PF04563,PF04561,PF04565,PF00562,PF04560	IPR007641,IPR007645,IPR037034,IPR007644,IPR009674,IPR007120,IPR014724,IPR007642,IPR037033,IPR007121,IPR015712	GO:0032549,GO:0003677,GO:0006351,GO:0005634,GO:0003899										No	No	No	N/A
OG0003616	54	C. quebecensis	Clav32	E4U19_000718-T1	DNA-directed RNA polymerase I subunit RPA2	PF06883,PF04563,PF04561,PF04565,PF00562,PF04560	IPR007641,IPR007645,IPR007644,IPR007642,IPR037034,IPR009674,IPR007120,IPR037033,IPR014724,IPR007121,IPR015712	GO:0032549,GO:0003677,GO:0006351,GO:0005634,GO:0003899										No	No	No	N/A
OG0003616	54	C. maximensis	CCC398	E4U21_004184-T1	DNA-directed RNA polymerase I subunit RPA2	PF06883,PF04563,PF04561,PF04565,PF00562,PF04560	IPR009674,IPR037034,IPR007644,IPR007645,IPR007120,IPR007641,IPR007642,IPR037033,IPR014724,IPR007121,IPR015712	GO:0032549,GO:0003677,GO:0006351,GO:0005634,GO:0003899										No	No	No	N/A
OG0003616	54	C. purpurea	Clav04	E4U22_002947-T1	DNA-directed RNA polymerase I subunit RPA2	PF06883,PF04563,PF04561,PF04565,PF00562,PF04560	IPR007644,IPR007641,IPR007645,IPR007642,IPR037034,IPR007120,IPR037033,IPR009674,IPR014724,IPR007121,IPR015712	GO:0032549,GO:0003677,GO:0006351,GO:0005634,GO:0003899										No	No	No	N/A
OG0003616	54	C. purpurea	LM28	E4U23_007882-T1	DNA-directed RNA polymerase I subunit RPA2	PF06883,PF04563,PF04561,PF04565,PF00562,PF04560	IPR007641,IPR014724,IPR007645,IPR007644,IPR037033,IPR009674,IPR007120,IPR037034,IPR007642,IPR007121,IPR015712	GO:0032549,GO:0003677,GO:0006351,GO:0005634,GO:0003899										No	No	No	N/A
OG0003616	54	C. purpurea	LM30	E4U24_008029-T1	DNA-directed RNA polymerase I subunit RPA2	PF06883,PF04563,PF04561,PF04565,PF00562,PF04560	IPR007641,IPR007645,IPR037034,IPR009674,IPR037033,IPR007642,IPR007120,IPR007644,IPR014724,IPR007121,IPR015712	GO:0032549,GO:0003677,GO:0006351,GO:0005634,GO:0003899										No	No	No	N/A
OG0003616	54	C. purpurea	LM33	E4U25_005624-T1	DNA-directed RNA polymerase I subunit RPA2	PF06883,PF04563,PF04561,PF04565,PF00562,PF04560	IPR007645,IPR037034,IPR009674,IPR007120,IPR037033,IPR007642,IPR007641,IPR007644,IPR014724,IPR007121,IPR015712	GO:0032549,GO:0003677,GO:0006351,GO:0005634,GO:0003899										No	No	No	N/A
OG0003616	54	C. purpurea	LM39	E4U26_007814-T1	DNA-directed RNA polymerase I subunit RPA2	PF06883,PF04563,PF04561,PF04565,PF00562,PF04560	IPR007641,IPR007645,IPR009674,IPR007120,IPR037034,IPR037033,IPR007642,IPR007644,IPR014724,IPR007121,IPR015712	GO:0032549,GO:0003677,GO:0006351,GO:0005634,GO:0003899										No	No	No	N/A
OG0003616	54	C. purpurea	LM232	E4U27_006133-T1	DNA-directed RNA polymerase I subunit RPA2	PF06883,PF04563,PF04561,PF04565,PF00562,PF04560	IPR014724,IPR007641,IPR007645,IPR007644,IPR037033,IPR009674,IPR007120,IPR037034,IPR007642,IPR007121,IPR015712	GO:0032549,GO:0003677,GO:0006351,GO:0005634,GO:0003899										No	No	No	N/A
OG0003616	54	C. purpurea	LM470	E4U28_001085-T1	DNA-directed RNA polymerase I subunit RPA2	PF06883,PF04563,PF04561,PF04565,PF00562,PF04560	IPR007641,IPR007645,IPR009674,IPR007120,IPR037034,IPR037033,IPR007642,IPR007644,IPR014724,IPR007121,IPR015712	GO:0032549,GO:0003677,GO:0006351,GO:0005634,GO:0003899										No	No	No	N/A
OG0003616	54	C. ripicola	LM220	E4U30_003768-T1	DNA-directed RNA polymerase I subunit RPA2	PF06883,PF04563,PF04561,PF04565,PF00562,PF04560	IPR007645,IPR037033,IPR037034,IPR007642,IPR007120,IPR009674,IPR007644,IPR007641,IPR014724,IPR007121,IPR015712	GO:0032549,GO:0003677,GO:0006351,GO:0005634,GO:0003899										No	No	No	N/A
OG0003616	54	C. ripicola	LM219	E4U31_000725-T1	DNA-directed RNA polymerase I subunit RPA2	PF06883,PF04563,PF04561,PF04565,PF00562,PF04560	IPR007645,IPR037033,IPR037034,IPR007642,IPR007120,IPR009674,IPR007644,IPR007641,IPR014724,IPR007121,IPR015712	GO:0032549,GO:0003677,GO:0006351,GO:0005634,GO:0003899										No	No	No	N/A
OG0003616	54	C. perihumidiphila	LM81	E4U32_007661-T1	DNA-directed RNA polymerase I subunit RPA2	PF06883,PF04563,PF04561,PF04565,PF00562,PF04560	IPR007644,IPR007642,IPR007120,IPR014724,IPR007645,IPR009674,IPR037034,IPR037033,IPR007641,IPR007121,IPR015712	GO:0032549,GO:0003677,GO:0006351,GO:0005634,GO:0003899										No	No	No	N/A
OG0003616	54	C. occidentalis	LM78	E4U33_002205-T1	DNA-directed RNA polymerase I subunit RPA2	PF06883,PF04563,PF04561,PF04565,PF00562,PF04560	IPR007641,IPR007645,IPR007644,IPR037034,IPR009674,IPR007120,IPR014724,IPR007642,IPR037033,IPR007121,IPR015712	GO:0032549,GO:0003677,GO:0006351,GO:0005634,GO:0003899										No	No	No	N/A
OG0003616	54	C. purpurea	LM469	E4U34_001976-T1	DNA-directed RNA polymerase I subunit RPA2	PF06883,PF04563,PF04561,PF04565,PF00562,PF04560	IPR007641,IPR007645,IPR037034,IPR009674,IPR037033,IPR007642,IPR007120,IPR007644,IPR014724,IPR007121,IPR015712	GO:0032549,GO:0003677,GO:0006351,GO:0005634,GO:0003899										No	No	No	N/A
OG0003616	54	C. purpurea	LM60	E4U35_006776-T1	DNA-directed RNA polymerase I subunit RPA2	PF06883,PF04563,PF04561,PF04565,PF00562,PF04560	IPR007641,IPR007645,IPR037034,IPR009674,IPR037033,IPR007642,IPR007120,IPR007644,IPR014724,IPR007121,IPR015712	GO:0032549,GO:0003899,GO:0006351,GO:0005634,GO:0003677										No	No	No	N/A
OG0003616	54	C. purpurea	LM223	E4U36_007089-T1	DNA-directed RNA polymerase I subunit RPA2	PF06883,PF04563,PF04561,PF04565,PF00562,PF04560	IPR007641,IPR014724,IPR007645,IPR007644,IPR037033,IPR037034,IPR009674,IPR007120,IPR007642,IPR007121,IPR015712	GO:0032549,GO:0003677,GO:0006351,GO:0005634,GO:0003899										No	No	No	N/A
OG0003616	54	C. purpurea	LM469	E4U37_002088-T1	DNA-directed RNA polymerase I subunit RPA2	PF06883,PF04563,PF04561,PF04565,PF00562,PF04560	IPR007641,IPR007644,IPR007120,IPR037034,IPR007645,IPR037033,IPR009674,IPR007642,IPR014724,IPR007121,IPR015712	GO:0032549,GO:0003677,GO:0006351,GO:0005634,GO:0003899										No	No	No	N/A
OG0003616	54	C. purpurea	LM474	E4U38_008251-T1	DNA-directed RNA polymerase I subunit RPA2	PF06883,PF04563,PF04561,PF04565,PF00562,PF04560	IPR007641,IPR014724,IPR007645,IPR007644,IPR037033,IPR009674,IPR007120,IPR037034,IPR007642,IPR007121,IPR015712	GO:0032549,GO:0003677,GO:0006351,GO:0005634,GO:0003899										No	No	No	N/A
OG0003616	54	C. quebecensis	Clav50	E4U39_000255-T1	DNA-directed RNA polymerase I subunit RPA2	PF06883,PF04563,PF04561,PF04565,PF00562,PF04560	IPR014724,IPR007641,IPR007645,IPR037033,IPR007644,IPR037034,IPR007642,IPR009674,IPR007120,IPR007121,IPR015712	GO:0032549,GO:0003677,GO:0006351,GO:0005634,GO:0003899										No	No	No	N/A
OG0003616	54	C. quebecensis	LM458	E4U40_004006-T1	DNA-directed RNA polymerase I subunit RPA2	PF06883,PF04563,PF04561,PF04565,PF00562,PF04560	IPR007641,IPR007645,IPR037034,IPR007644,IPR009674,IPR007120,IPR007642,IPR037033,IPR014724,IPR007121,IPR015712	GO:0032549,GO:0003677,GO:0006351,GO:0005634,GO:0003899										No	No	No	N/A
OG0003616	54	C. citrina	CCC265	E4U41_000953-T1	DNA-directed RNA polymerase I subunit RPA2	PF06883,PF04563,PF04561,PF04565,PF00562,PF04560	IPR007120,IPR007642,IPR037033,IPR037034,IPR014724,IPR007644,IPR009674,IPR007645,IPR007641,IPR007121,IPR015712	GO:0032549,GO:0003677,GO:0006351,GO:0005634,GO:0003899										No	No	No	N/A
OG0003616	54	C. africana	CCC489	E4U42_005001-T1	DNA-directed RNA polymerase I subunit RPA2	PF06883,PF04563,PF04561,PF04565,PF00562,PF04560	IPR014724,IPR007644,IPR007642,IPR037034,IPR009674,IPR007645,IPR037033,IPR007641,IPR007120,IPR007121,IPR015712	GO:0032549,GO:0003677,GO:0006351,GO:0005634,GO:0003899										No	No	No	N/A
OG0003616	54	C. pusilla	CCC602	E4U43_000501-T1	DNA-directed RNA polymerase I subunit RPA2	PF06883,PF04563,PF04561,PF04565,PF00562,PF04560	IPR037034,IPR014724,IPR037033,IPR007642,IPR007644,IPR007641,IPR007120,IPR007645,IPR009674,IPR007121,IPR015712	GO:0032549,GO:0003677,GO:0006351,GO:0005634,GO:0003899										No	No	No	N/A
OG0003616	54	C. purpurea	Clav26	E4U44_005846-T1	DNA-directed RNA polymerase I subunit RPA2	PF06883,PF04563,PF04561,PF04565,PF00562,PF04560	IPR007645,IPR007644,IPR037034,IPR037033,IPR009674,IPR007641,IPR007120,IPR007642,IPR014724,IPR007121,IPR015712	GO:0032549,GO:0003677,GO:0006351,GO:0005634,GO:0003899										No	No	No	N/A
OG0003616	54	C. purpurea	Clav46	E4U45_001953-T1	DNA-directed RNA polymerase I subunit RPA2	PF06883,PF04563,PF04561,PF04565,PF00562,PF04560	IPR014724,IPR007641,IPR007645,IPR007644,IPR037033,IPR009674,IPR007120,IPR037034,IPR007642,IPR007121,IPR015712	GO:0032549,GO:0003677,GO:0006351,GO:0005634,GO:0003899										No	No	No	N/A
OG0003616	54	C. purpurea	Clav55	E4U46_005600-T1	DNA-directed RNA polymerase I subunit RPA2	PF06883,PF04563,PF04561,PF04565,PF00562,PF04560	IPR007641,IPR007645,IPR009674,IPR037034,IPR037033,IPR007642,IPR007644,IPR007120,IPR014724,IPR007121,IPR015712	GO:0032549,GO:0003677,GO:0006351,GO:0005634,GO:0003899										No	No	No	N/A
OG0003616	54	C. purpurea	LM4	E4U47_006473-T1	DNA-directed RNA polymerase I subunit RPA2	PF06883,PF04563,PF04561,PF04565,PF00562,PF04560	IPR007641,IPR007645,IPR009674,IPR007120,IPR037034,IPR037033,IPR007642,IPR007644,IPR014724,IPR007121,IPR015712	GO:0032549,GO:0003677,GO:0006351,GO:0005634,GO:0003899										No	No	No	N/A
OG0003616	54	C. purpurea	LM5	E4U48_008236-T1	DNA-directed RNA polymerase I subunit RPA2	PF06883,PF04563,PF04561,PF04565,PF00562,PF04560	IPR007641,IPR007645,IPR037034,IPR009674,IPR037033,IPR007642,IPR007120,IPR007644,IPR014724,IPR007121,IPR015712	GO:0032549,GO:0003677,GO:0006351,GO:0005634,GO:0003899										No	No	No	N/A
OG0003616	54	C. purpurea	LM14	E4U49_007443-T1	DNA-directed RNA polymerase I subunit RPA2	PF06883,PF04563,PF04561,PF04565,PF00562,PF04560	IPR014724,IPR007641,IPR007645,IPR007644,IPR037033,IPR009674,IPR007120,IPR037034,IPR007642,IPR007121,IPR015712	GO:0032549,GO:0003677,GO:0006351,GO:0005634,GO:0003899										No	No	No	N/A
OG0003616	54	C. purpurea	LM71	E4U50_006379-T1	DNA-directed RNA polymerase I subunit RPA2	PF06883,PF04563,PF04561,PF04565,PF00562,PF04560	IPR007641,IPR007645,IPR009674,IPR007120,IPR037034,IPR037033,IPR007642,IPR007644,IPR014724,IPR007121,IPR015712	GO:0032549,GO:0003677,GO:0006351,GO:0005634,GO:0003899										No	No	No	N/A
OG0003616	54	C. purpurea	LM233	E4U51_007550-T1	DNA-directed RNA polymerase I subunit RPA2	PF06883,PF04563,PF04561,PF04565,PF00562,PF04560	IPR014724,IPR007641,IPR007645,IPR007644,IPR037033,IPR009674,IPR007120,IPR037034,IPR007642,IPR007121,IPR015712	GO:0032549,GO:0003677,GO:0006351,GO:0005634,GO:0003899										No	No	No	N/A
OG0003616	54	C. spartinae	CCC535	E4U52_004705-T1	DNA-directed RNA polymerase I subunit RPA2	PF06883,PF04563,PF04561,PF04565,PF00562,PF04560	IPR007645,IPR037033,IPR007642,IPR037034,IPR007120,IPR007644,IPR009674,IPR007641,IPR014724,IPR007121,IPR015712	GO:0032549,GO:0003677,GO:0006351,GO:0005634,GO:0003899										No	No	No	N/A
OG0003616	54	C. sorghi	CCC632	E4U53_003540-T1	DNA-directed RNA polymerase I subunit RPA2	PF06883,PF04563,PF04561,PF04565,PF00562,PF04560	IPR007642,IPR014724,IPR007641,IPR037034,IPR009674,IPR007644,IPR007120,IPR037033,IPR007645,IPR007121,IPR015712	GO:0032549,GO:0003677,GO:0006351,GO:0005634,GO:0003899										No	No	No	N/A
OG0003616	54	C. sorghi	CCC632	E4U53_003647-T1	DNA-directed RNA polymerase I subunit RPA2	PF04563	IPR007644	GO:0006351,GO:0003677,GO:0003899										No	No	No	N/A
OG0003616	54	C. lovelessii	CCC647	E4U54_000019-T1	DNA-directed RNA polymerase I subunit RPA2	PF06883,PF04563,PF04561,PF04565,PF00562,PF04560	IPR007644,IPR007645,IPR007120,IPR007642,IPR037034,IPR007641,IPR014724,IPR037033,IPR009674,IPR007121,IPR015712	GO:0032549,GO:0003677,GO:0006351,GO:0005634,GO:0003899										No	No	No	N/A
OG0003616	54	C. digitariae	CCC659	E4U55_008012-T1	DNA-directed RNA polymerase I subunit RPA2	PF06883,PF04563,PF04561,PF04565,PF00562,PF04560	IPR007120,IPR007644,IPR007641,IPR037034,IPR014724,IPR007645,IPR007642,IPR037033,IPR009674,IPR007121,IPR015712	GO:0032549,GO:0003677,GO:0006351,GO:0005634,GO:0003899										No	No	No	N/A
OG0003616	54	C. arundinis	CCC1102	E4U56_001508-T1	DNA-directed RNA polymerase I subunit RPA2	PF06883,PF04563,PF04561,PF04565,PF00562,PF04560	IPR007645,IPR007644,IPR009674,IPR014724,IPR037034,IPR007120,IPR007641,IPR007642,IPR037033,IPR007121,IPR015712	GO:0032549,GO:0003677,GO:0006351,GO:0005634,GO:0003899										No	No	No	N/A
OG0003616	54	C. arundinis	LM582	E4U57_007910-T1	DNA-directed RNA polymerase I subunit RPA2	PF06883,PF04563,PF04561,PF04565,PF00562,PF04560	IPR007645,IPR007644,IPR009674,IPR014724,IPR037034,IPR007120,IPR037033,IPR007641,IPR007642,IPR007121,IPR015712	GO:0032549,GO:0003677,GO:0006351,GO:0005634,GO:0003899										No	No	No	N/A
OG0003616	54	C. cyperi	CCC1219	E4U58_003356-T1	DNA-directed RNA polymerase I subunit RPA2	PF06883,PF04563,PF04561,PF04565,PF00562,PF04560	IPR007645,IPR037033,IPR009674,IPR007120,IPR007644,IPR037034,IPR007642,IPR014724,IPR007641,IPR007121,IPR015712	GO:0032549,GO:0003677,GO:0006351,GO:0005634,GO:0003899										No	No	No	N/A
OG0003616	54	C. monticola	CCC1483	E4U59_001619-T1	DNA-directed RNA polymerase I subunit RPA2	PF06883,PF04563,PF04561,PF04565,PF00562,PF04560	IPR037033,IPR007642,IPR007641,IPR007645,IPR009674,IPR037034,IPR014724,IPR007120,IPR007644,IPR007121,IPR015712	GO:0032549,GO:0003677,GO:0006351,GO:0005634,GO:0003899										No	No	No	N/A
OG0003616	54	C. pazoutovae	CCC1485	E4U60_001749-T1	DNA-directed RNA polymerase I subunit RPA2	PF06883,PF04563,PF04561,PF04565,PF00562,PF04560	IPR007645,IPR009674,IPR037033,IPR037034,IPR007120,IPR007642,IPR007644,IPR014724,IPR007641,IPR007121,IPR015712	GO:0032549,GO:0003677,GO:0006351,GO:0005634,GO:0003899										No	No	No	N/A
OG0003616	54	C. capensis	CCC1504	E4U61_003660-T1	DNA-directed RNA polymerase I subunit RPA2	PF06883,PF04563,PF04561,PF04565,PF00562,PF04560	IPR007641,IPR007645,IPR007644,IPR037033,IPR037034,IPR007120,IPR009674,IPR007642,IPR014724,IPR007121,IPR015712	GO:0032549,GO:0003677,GO:0006351,GO:0005634,GO:0003899										No	No	No	N/A
OG0003617	53	C. purpurea	20.1	CCE29066.1		PF13181	IPR019734,IPR011990,IPR013026	GO:0005515										No	No	No	N/A
OG0003617	53	C. fusiformis	PRL 1980	fgenesh_masked-contig00318-processed-gene-0.15		PF13181	IPR019734,IPR013026,IPR011990	GO:0005515										No	No	No	N/A
OG0003617	53	C. paspali	RRC 1481	fgenesh_masked-contig00115-processed-gene-0.14		PF13181	IPR019734,IPR011990,IPR013026	GO:0005515										No	No	No	N/A
OG0003617	53	C. aff. purpurea	Clav52	E4U09_002166-T1		PF13181	IPR019734,IPR011990,IPR013026	GO:0005515										No	No	No	N/A
OG0003617	53	C. purpurea	LM207	E4U10_006423-T1		PF13181	IPR019734,IPR011990,IPR013026	GO:0005515										No	No	No	N/A
OG0003617	53	C. purpurea	LM461	E4U11_000397-T1		PF13181	IPR019734,IPR011990,IPR013026	GO:0005515										No	No	No	N/A
OG0003617	53	C. purpurea	LM582	E4U12_006118-T1		PF13181	IPR019734,IPR011990,IPR013026	GO:0005515										No	No	No	N/A
OG0003617	53	C. humidiphila	LM576	E4U13_001811-T1		PF13181	IPR011990,IPR019734,IPR013026	GO:0005515										No	No	No	N/A
OG0003617	53	C. ripicola	LM454	E4U14_006498-T1		PF13181	IPR019734,IPR011990,IPR013026	GO:0005515										No	No	No	N/A
OG0003617	53	C. ripicola	LM218	E4U15_004295-T1		PF13181	IPR019734,IPR011990,IPR013026	GO:0005515										No	No	No	N/A
OG0003617	53	C. occidentalis	LM84	E4U16_003087-T1		PF13181	IPR019734,IPR011990,IPR013026	GO:0005515										No	No	No	N/A
OG0003617	53	C. occidentalis	LM77	E4U17_002956-T1		PF13181	IPR019734,IPR011990,IPR013026	GO:0005515										No	No	No	N/A
OG0003617	53	C. quebecensis	Clav32	E4U19_006993-T1		PF13181	IPR019734,IPR011990,IPR013026	GO:0005515										No	No	No	N/A
OG0003617	53	C. maximensis	CCC398	E4U21_001279-T1		PF13181	IPR019734,IPR011990,IPR013026	GO:0005515										No	No	No	N/A
OG0003617	53	C. purpurea	Clav04	E4U22_006388-T1		PF13181	IPR019734,IPR011990,IPR013026	GO:0005515										No	No	No	N/A
OG0003617	53	C. purpurea	LM28	E4U23_003451-T1		PF13181	IPR019734,IPR011990,IPR013026	GO:0005515										No	No	No	N/A
OG0003617	53	C. purpurea	LM30	E4U24_000190-T1			IPR019734,IPR011990,IPR013026	GO:0005515										No	No	No	N/A
OG0003617	53	C. purpurea	LM33	E4U25_002170-T1		PF13181	IPR019734,IPR011990,IPR013026	GO:0005515										No	No	No	N/A
OG0003617	53	C. purpurea	LM39	E4U26_001820-T1		PF13181	IPR019734,IPR011990,IPR013026	GO:0005515										No	No	No	N/A
OG0003617	53	C. purpurea	LM232	E4U27_003528-T1		PF13181	IPR019734,IPR011990,IPR013026	GO:0005515										No	No	No	N/A
OG0003617	53	C. purpurea	LM470	E4U28_005131-T1		PF13181	IPR019734,IPR011990,IPR013026	GO:0005515										No	No	No	N/A
OG0003617	53	C. ripicola	LM220	E4U30_007367-T1		PF13181	IPR019734,IPR011990,IPR013026	GO:0005515										No	No	No	N/A
OG0003617	53	C. ripicola	LM219	E4U31_003172-T1		PF13181	IPR019734,IPR011990,IPR013026	GO:0005515										No	No	No	N/A
OG0003617	53	C. perihumidiphila	LM81	E4U32_006142-T1		PF13181	IPR019734,IPR011990,IPR013026	GO:0005515										No	No	No	N/A
OG0003617	53	C. occidentalis	LM78	E4U33_006486-T1		PF13181	IPR019734,IPR011990,IPR013026	GO:0005515										No	No	No	N/A
OG0003617	53	C. purpurea	LM469	E4U34_005452-T1		PF13181	IPR019734,IPR011990,IPR013026	GO:0005515										No	No	No	N/A
OG0003617	53	C. purpurea	LM60	E4U35_003334-T1		PF13181	IPR019734,IPR011990,IPR013026	GO:0005515										No	No	No	N/A
OG0003617	53	C. purpurea	LM223	E4U36_002151-T1		PF13181	IPR019734,IPR011990,IPR013026	GO:0005515										No	No	No	N/A
OG0003617	53	C. purpurea	LM469	E4U37_001595-T1		PF13181	IPR019734,IPR011990,IPR013026	GO:0005515										No	No	No	N/A
OG0003617	53	C. purpurea	LM474	E4U38_001802-T1		PF13181	IPR019734,IPR011990,IPR013026	GO:0005515										No	No	No	N/A
OG0003617	53	C. quebecensis	Clav50	E4U39_000994-T1		PF13181	IPR019734,IPR011990,IPR013026	GO:0005515										No	No	No	N/A
OG0003617	53	C. quebecensis	LM458	E4U40_000742-T1		PF13181	IPR019734,IPR011990,IPR013026	GO:0005515										No	No	No	N/A
OG0003617	53	C. citrina	CCC265	E4U41_003645-T1														No	No	No	N/A
OG0003617	53	C. africana	CCC489	E4U42_005503-T1		PF13181	IPR019734,IPR011990,IPR013026	GO:0005515										No	No	No	N/A
OG0003617	53	C. pusilla	CCC602	E4U43_000261-T1		PF13181	IPR019734,IPR013026,IPR011990	GO:0005515										No	No	No	N/A
OG0003617	53	C. purpurea	Clav26	E4U44_008722-T1		PF13181	IPR019734,IPR011990,IPR013026	GO:0005515										No	No	No	N/A
OG0003617	53	C. purpurea	Clav46	E4U45_005826-T1		PF13181	IPR019734,IPR011990,IPR013026	GO:0005515										No	No	No	N/A
OG0003617	53	C. purpurea	Clav55	E4U46_007803-T1		PF13181	IPR019734,IPR011990,IPR013026	GO:0005515										No	No	No	N/A
OG0003617	53	C. purpurea	LM4	E4U47_008023-T1		PF13181	IPR019734,IPR011990,IPR013026	GO:0005515										No	No	No	N/A
OG0003617	53	C. purpurea	LM5	E4U48_004327-T1		PF13181	IPR019734,IPR011990,IPR013026	GO:0005515										No	No	No	N/A
OG0003617	53	C. purpurea	LM14	E4U49_002077-T1		PF13181	IPR019734,IPR011990,IPR013026	GO:0005515										No	No	No	N/A
OG0003617	53	C. purpurea	LM71	E4U50_006214-T1		PF13181	IPR019734,IPR011990,IPR013026	GO:0005515										No	No	No	N/A
OG0003617	53	C. purpurea	LM233	E4U51_000001-T1		PF13181	IPR019734,IPR011990,IPR013026	GO:0005515										No	No	No	N/A
OG0003617	53	C. spartinae	CCC535	E4U52_000627-T1		PF13181	IPR019734,IPR011990,IPR013026	GO:0005515										No	No	No	N/A
OG0003617	53	C. sorghi	CCC632	E4U53_000885-T1		PF13181	IPR019734,IPR011990,IPR013026	GO:0005515										No	No	No	N/A
OG0003617	53	C. lovelessii	CCC647	E4U54_002854-T1		PF13181	IPR019734,IPR013026,IPR011990	GO:0005515										No	No	No	N/A
OG0003617	53	C. digitariae	CCC659	E4U55_005911-T1		PF13181	IPR019734,IPR011990,IPR013026	GO:0005515										No	No	No	N/A
OG0003617	53	C. arundinis	CCC1102	E4U56_006727-T1		PF13181	IPR019734,IPR011990,IPR013026	GO:0005515										No	No	No	N/A
OG0003617	53	C. arundinis	LM582	E4U57_007047-T1		PF13181	IPR019734,IPR011990,IPR013026	GO:0005515										No	No	No	N/A
OG0003617	53	C. cyperi	CCC1219	E4U58_000872-T1		PF13181	IPR019734,IPR011990,IPR013026	GO:0005515										No	No	No	N/A
OG0003617	53	C. monticola	CCC1483	E4U59_006188-T1		PF13181	IPR019734,IPR011990,IPR013026	GO:0005515										No	No	No	N/A
OG0003617	53	C. pazoutovae	CCC1485	E4U60_002708-T1		PF13181	IPR019734,IPR011990,IPR013026	GO:0005515										No	No	No	N/A
OG0003617	53	C. capensis	CCC1504	E4U61_004040-T1		PF13181	IPR019734,IPR011990,IPR013026	GO:0005515										No	No	No	N/A
OG0003618	53	C. purpurea	20.1	CCE35298.1														No	No	No	N/A
OG0003618	53	C. fusiformis	PRL 1980	augustus_masked-contig00125-processed-gene-0.49														No	No	No	N/A
OG0003618	53	C. paspali	RRC 1481	maker-contig00448-snap-gene-0.27														No	No	No	N/A
OG0003618	53	C. aff. purpurea	Clav52	E4U09_000651-T1														No	No	No	N/A
OG0003618	53	C. purpurea	LM207	E4U10_008303-T1														No	No	No	N/A
OG0003618	53	C. purpurea	LM461	E4U11_004408-T1														No	No	No	N/A
OG0003618	53	C. purpurea	LM582	E4U12_008348-T1														No	No	No	N/A
OG0003618	53	C. humidiphila	LM576	E4U13_007940-T1														No	No	No	N/A
OG0003618	53	C. ripicola	LM454	E4U14_006649-T1														No	No	No	N/A
OG0003618	53	C. ripicola	LM218	E4U15_006509-T1														No	No	No	N/A
OG0003618	53	C. occidentalis	LM84	E4U16_007689-T1														No	No	No	N/A
OG0003618	53	C. occidentalis	LM77	E4U17_005239-T1														No	No	No	N/A
OG0003618	53	C. quebecensis	Clav32	E4U19_005802-T1														No	No	No	N/A
OG0003618	53	C. maximensis	CCC398	E4U21_004339-T1														No	No	No	N/A
OG0003618	53	C. purpurea	Clav04	E4U22_005105-T1														No	No	No	N/A
OG0003618	53	C. purpurea	LM28	E4U23_002626-T1														No	No	No	N/A
OG0003618	53	C. purpurea	LM30	E4U24_005403-T1														No	No	No	N/A
OG0003618	53	C. purpurea	LM33	E4U25_001016-T1														No	No	No	N/A
OG0003618	53	C. purpurea	LM39	E4U26_003468-T1														No	No	No	N/A
OG0003618	53	C. purpurea	LM232	E4U27_004771-T1														No	No	No	N/A
OG0003618	53	C. purpurea	LM470	E4U28_002854-T1														No	No	No	N/A
OG0003618	53	C. ripicola	LM220	E4U30_000872-T1														No	No	No	N/A
OG0003618	53	C. ripicola	LM219	E4U31_002341-T1														No	No	No	N/A
OG0003618	53	C. perihumidiphila	LM81	E4U32_005818-T1														No	No	No	N/A
OG0003618	53	C. occidentalis	LM78	E4U33_005475-T1														No	No	No	N/A
OG0003618	53	C. purpurea	LM469	E4U34_001632-T1														No	No	No	N/A
OG0003618	53	C. purpurea	LM60	E4U35_006816-T1														No	No	No	N/A
OG0003618	53	C. purpurea	LM223	E4U36_000007-T1														No	No	No	N/A
OG0003618	53	C. purpurea	LM469	E4U37_000744-T1														No	No	No	N/A
OG0003618	53	C. purpurea	LM474	E4U38_006710-T1														No	No	No	N/A
OG0003618	53	C. quebecensis	Clav50	E4U39_002828-T1														No	No	No	N/A
OG0003618	53	C. quebecensis	LM458	E4U40_007684-T1														No	No	No	N/A
OG0003618	53	C. citrina	CCC265	E4U41_001031-T1														No	No	No	N/A
OG0003618	53	C. africana	CCC489	E4U42_004989-T1														No	No	No	N/A
OG0003618	53	C. pusilla	CCC602	E4U43_002837-T1														No	No	No	N/A
OG0003618	53	C. purpurea	Clav26	E4U44_000363-T1														No	No	No	N/A
OG0003618	53	C. purpurea	Clav46	E4U45_003267-T1														No	No	No	N/A
OG0003618	53	C. purpurea	Clav55	E4U46_006820-T1														No	No	No	N/A
OG0003618	53	C. purpurea	LM4	E4U47_004928-T1														No	No	No	N/A
OG0003618	53	C. purpurea	LM5	E4U48_002016-T1														No	No	No	N/A
OG0003618	53	C. purpurea	LM14	E4U49_001176-T1														No	No	No	N/A
OG0003618	53	C. purpurea	LM71	E4U50_002425-T1														No	No	No	N/A
OG0003618	53	C. purpurea	LM233	E4U51_007598-T1														No	No	No	N/A
OG0003618	53	C. spartinae	CCC535	E4U52_004127-T1														No	No	No	N/A
OG0003618	53	C. sorghi	CCC632	E4U53_003790-T1														No	No	No	N/A
OG0003618	53	C. lovelessii	CCC647	E4U54_008046-T1														No	No	No	N/A
OG0003618	53	C. digitariae	CCC659	E4U55_001550-T1														No	No	No	N/A
OG0003618	53	C. arundinis	CCC1102	E4U56_003600-T1														No	No	No	N/A
OG0003618	53	C. arundinis	LM582	E4U57_007392-T1														No	No	No	N/A
OG0003618	53	C. cyperi	CCC1219	E4U58_001791-T1														No	No	No	N/A
OG0003618	53	C. monticola	CCC1483	E4U59_004082-T1														No	No	No	N/A
OG0003618	53	C. pazoutovae	CCC1485	E4U60_002426-T1														No	No	No	N/A
OG0003618	53	C. capensis	CCC1504	E4U61_005186-T1														No	No	No	N/A
OG0003619	53	C. purpurea	20.1	CCE34433.1		PF02146	IPR026591,IPR003000,IPR026590,IPR027546,IPR029035	GO:0036054,GO:0036055,GO:0070403										No	No	No	N/A
OG0003619	53	C. fusiformis	PRL 1980	maker-contig00269-fgenesh-gene-0.44		PF02146	IPR003000,IPR026591,IPR026590,IPR027546,IPR029035	GO:0036054,GO:0036055,GO:0070403										No	No	No	N/A
OG0003619	53	C. paspali	RRC 1481	augustus_masked-contig02024-processed-gene-0.0			IPR003000,IPR026591,IPR026590,IPR029035	GO:0070403										No	No	No	N/A
OG0003619	53	C. paspali	RRC 1481	maker-contig01294-snap-gene-0.12		PF02146	IPR026591,IPR003000,IPR026590,IPR029035	GO:0070403										No	No	No	N/A
OG0003619	53	C. aff. purpurea	Clav52	E4U09_006588-T1		PF02146	IPR003000,IPR026591,IPR026590,IPR027546,IPR029035	GO:0036054,GO:0036055,GO:0070403										No	No	No	N/A
OG0003619	53	C. purpurea	LM207	E4U10_005794-T1		PF02146	IPR026591,IPR003000,IPR026590,IPR027546,IPR029035	GO:0036054,GO:0036055,GO:0070403										No	No	No	N/A
OG0003619	53	C. purpurea	LM461	E4U11_008312-T1		PF02146	IPR026591,IPR003000,IPR026590,IPR027546,IPR029035	GO:0036054,GO:0036055,GO:0070403										No	No	No	N/A
OG0003619	53	C. purpurea	LM582	E4U12_003163-T1		PF02146	IPR026591,IPR003000,IPR026590,IPR027546,IPR029035	GO:0036054,GO:0036055,GO:0070403										No	No	No	N/A
OG0003619	53	C. humidiphila	LM576	E4U13_000517-T1		PF02146	IPR026591,IPR003000,IPR026590,IPR027546,IPR029035	GO:0036054,GO:0036055,GO:0070403							Secreted			No	No	No	N/A
OG0003619	53	C. ripicola	LM454	E4U14_007429-T1		PF02146	IPR026591,IPR003000,IPR026590,IPR027546,IPR029035	GO:0036054,GO:0036055,GO:0070403										No	No	No	N/A
OG0003619	53	C. ripicola	LM218	E4U15_000707-T1		PF02146	IPR026591,IPR003000,IPR026590,IPR027546,IPR029035	GO:0036054,GO:0036055,GO:0070403										No	No	No	N/A
OG0003619	53	C. occidentalis	LM84	E4U16_004223-T1		PF02146	IPR026591,IPR003000,IPR026590,IPR027546,IPR029035	GO:0036054,GO:0036055,GO:0070403								1	1	No	Yes	No	N/A
OG0003619	53	C. occidentalis	LM77	E4U17_006847-T1		PF02146	IPR026591,IPR003000,IPR026590,IPR027546,IPR029035	GO:0036054,GO:0036055,GO:0070403								1	1	No	Yes	No	N/A
OG0003619	53	C. quebecensis	Clav32	E4U19_003772-T1		PF02146	IPR003000,IPR026591,IPR026590,IPR027546,IPR029035	GO:0036054,GO:0036055,GO:0070403										No	No	No	N/A
OG0003619	53	C. maximensis	CCC398	E4U21_002573-T1		PF02146	IPR026591,IPR003000,IPR026590,IPR029035	GO:0070403										No	No	No	N/A
OG0003619	53	C. purpurea	Clav04	E4U22_002211-T1		PF02146	IPR003000,IPR026591,IPR026590,IPR027546,IPR029035	GO:0036054,GO:0036055,GO:0070403										No	No	No	N/A
OG0003619	53	C. purpurea	LM28	E4U23_001043-T1		PF02146	IPR003000,IPR026591,IPR026590,IPR027546,IPR029035	GO:0036054,GO:0036055,GO:0070403										No	No	No	N/A
OG0003619	53	C. purpurea	LM30	E4U24_002232-T1		PF02146	IPR026591,IPR003000,IPR026590,IPR027546,IPR029035	GO:0036054,GO:0036055,GO:0070403										No	No	No	N/A
OG0003619	53	C. purpurea	LM33	E4U25_002769-T1		PF02146	IPR003000,IPR026591,IPR026590,IPR027546,IPR029035	GO:0036054,GO:0036055,GO:0070403										No	No	No	N/A
OG0003619	53	C. purpurea	LM39	E4U26_001540-T1		PF02146	IPR003000,IPR026591,IPR026590,IPR027546,IPR029035	GO:0036054,GO:0036055,GO:0070403										No	No	No	N/A
OG0003619	53	C. purpurea	LM232	E4U27_005111-T1		PF02146	IPR003000,IPR026591,IPR026590,IPR027546,IPR029035	GO:0036054,GO:0036055,GO:0070403										No	No	No	N/A
OG0003619	53	C. purpurea	LM470	E4U28_001369-T1		PF02146	IPR003000,IPR026591,IPR026590,IPR027546,IPR029035	GO:0036054,GO:0036055,GO:0070403										No	No	No	N/A
OG0003619	53	C. ripicola	LM220	E4U30_004854-T1		PF02146	IPR003000,IPR026591,IPR026590,IPR027546,IPR029035	GO:0036054,GO:0036055,GO:0070403										No	No	No	N/A
OG0003619	53	C. ripicola	LM219	E4U31_007970-T1		PF02146	IPR026591,IPR003000,IPR026590,IPR027546,IPR029035	GO:0036054,GO:0036055,GO:0070403										No	No	No	N/A
OG0003619	53	C. perihumidiphila	LM81	E4U32_005248-T1		PF02146	IPR003000,IPR026591,IPR026590,IPR027546,IPR029035	GO:0036054,GO:0036055,GO:0070403							Secreted			No	No	No	N/A
OG0003619	53	C. occidentalis	LM78	E4U33_006938-T1		PF02146	IPR026591,IPR003000,IPR026590,IPR027546,IPR029035	GO:0036054,GO:0036055,GO:0070403								1	1	No	Yes	No	N/A
OG0003619	53	C. purpurea	LM469	E4U34_001669-T1		PF02146	IPR026591,IPR003000,IPR026590,IPR027546,IPR029035	GO:0036054,GO:0036055,GO:0070403										No	No	No	N/A
OG0003619	53	C. purpurea	LM60	E4U35_000107-T1		PF02146	IPR026591,IPR003000,IPR026590,IPR027546,IPR029035	GO:0036054,GO:0036055,GO:0070403										No	No	No	N/A
OG0003619	53	C. purpurea	LM223	E4U36_007484-T1		PF02146	IPR026591,IPR003000,IPR026590,IPR027546,IPR029035	GO:0036054,GO:0036055,GO:0070403										No	No	No	N/A
OG0003619	53	C. purpurea	LM469	E4U37_002042-T1		PF02146	IPR003000,IPR026591,IPR026590,IPR027546,IPR029035	GO:0036054,GO:0036055,GO:0070403										No	No	No	N/A
OG0003619	53	C. purpurea	LM474	E4U38_005962-T1		PF02146	IPR026591,IPR003000,IPR026590,IPR027546,IPR029035	GO:0036054,GO:0036055,GO:0070403										No	No	No	N/A
OG0003619	53	C. quebecensis	Clav50	E4U39_002140-T1		PF02146	IPR026591,IPR003000,IPR026590,IPR027546,IPR029035	GO:0036054,GO:0036055,GO:0070403										No	No	No	N/A
OG0003619	53	C. quebecensis	LM458	E4U40_004625-T1		PF02146	IPR003000,IPR026591,IPR026590,IPR027546,IPR029035	GO:0036054,GO:0036055,GO:0070403										No	No	No	N/A
OG0003619	53	C. citrina	CCC265	E4U41_003455-T1		PF02146	IPR003000,IPR026591,IPR026590,IPR029035	GO:0070403										No	No	No	N/A
OG0003619	53	C. africana	CCC489	E4U42_000961-T1		PF02146	IPR026591,IPR003000,IPR026590,IPR029035	GO:0070403								2	2	No	Yes	No	N/A
OG0003619	53	C. pusilla	CCC602	E4U43_002768-T1		PF02146	IPR026591,IPR003000,IPR026590,IPR029035	GO:0070403										No	No	No	N/A
OG0003619	53	C. purpurea	Clav26	E4U44_002096-T1		PF02146	IPR003000,IPR026591,IPR026590,IPR027546,IPR029035	GO:0036054,GO:0036055,GO:0070403										No	No	No	N/A
OG0003619	53	C. purpurea	Clav46	E4U45_008238-T1		PF02146	IPR026591,IPR003000,IPR026590,IPR027546,IPR029035	GO:0036054,GO:0036055,GO:0070403										No	No	No	N/A
OG0003619	53	C. purpurea	Clav55	E4U46_002344-T1		PF02146	IPR003000,IPR026591,IPR026590,IPR027546,IPR029035	GO:0036054,GO:0036055,GO:0070403										No	No	No	N/A
OG0003619	53	C. purpurea	LM4	E4U47_008446-T1		PF02146	IPR003000,IPR026591,IPR026590,IPR027546,IPR029035	GO:0036054,GO:0036055,GO:0070403										No	No	No	N/A
OG0003619	53	C. purpurea	LM5	E4U48_000418-T1		PF02146	IPR003000,IPR026591,IPR026590,IPR027546,IPR029035	GO:0036054,GO:0036055,GO:0070403										No	No	No	N/A
OG0003619	53	C. purpurea	LM14	E4U49_005038-T1		PF02146	IPR026591,IPR003000,IPR026590,IPR027546,IPR029035	GO:0036054,GO:0036055,GO:0070403										No	No	No	N/A
OG0003619	53	C. purpurea	LM71	E4U50_006657-T1		PF02146	IPR026591,IPR003000,IPR026590,IPR027546,IPR029035	GO:0036054,GO:0036055,GO:0070403										No	No	No	N/A
OG0003619	53	C. purpurea	LM233	E4U51_005214-T1		PF02146	IPR003000,IPR026591,IPR026590,IPR027546,IPR029035	GO:0036054,GO:0036055,GO:0070403										No	No	No	N/A
OG0003619	53	C. spartinae	CCC535	E4U52_000143-T1		PF02146	IPR026591,IPR003000,IPR026590,IPR027546,IPR029035	GO:0036054,GO:0036055,GO:0070403								2	1	No	Yes	No	N/A
OG0003619	53	C. sorghi	CCC632	E4U53_004262-T1			IPR026590,IPR029035											No	No	No	N/A
OG0003619	53	C. lovelessii	CCC647	E4U54_005230-T1		PF02146	IPR026591,IPR003000,IPR026590,IPR029035	GO:0070403										No	No	No	N/A
OG0003619	53	C. digitariae	CCC659	E4U55_004369-T1		PF02146	IPR026591,IPR003000,IPR026590,IPR029035	GO:0070403										No	No	No	N/A
OG0003619	53	C. arundinis	CCC1102	E4U56_004411-T1		PF02146	IPR003000,IPR026591,IPR026590,IPR027546,IPR029035	GO:0036054,GO:0036055,GO:0070403							Secreted			No	No	No	N/A
OG0003619	53	C. arundinis	LM582	E4U57_004606-T1		PF02146	IPR003000,IPR026591,IPR026590,IPR027546,IPR029035	GO:0036054,GO:0036055,GO:0070403							Secreted			No	No	No	N/A
OG0003619	53	C. monticola	CCC1483	E4U59_007345-T1		PF02146	IPR026591,IPR003000,IPR026590,IPR027546,IPR029035	GO:0036054,GO:0036055,GO:0070403										No	No	No	N/A
OG0003619	53	C. pazoutovae	CCC1485	E4U60_006673-T1		PF02146	IPR003000,IPR026591,IPR026590,IPR027546,IPR029035	GO:0036054,GO:0036055,GO:0070403										No	No	No	N/A
OG0003619	53	C. capensis	CCC1504	E4U61_003746-T1		PF02146	IPR026591,IPR003000,IPR026590,IPR027546,IPR029035	GO:0036054,GO:0036055,GO:0070403							Secreted		1	No	No	No	N/A
OG0003620	55	C. purpurea	20.1	CCE28003.1		PF12825,PF00787,PF12828	IPR001683,IPR024555,IPR024554,IPR036871	GO:0035091										No	No	No	N/A
OG0003620	55	C. fusiformis	PRL 1980	maker-contig00002-fgenesh-gene-0.176		PF12825,PF00787,PF12828	IPR001683,IPR024555,IPR024554,IPR036871	GO:0035091										No	No	No	N/A
OG0003620	55	C. paspali	RRC 1481	maker-contig00417-snap-gene-0.38		PF12825,PF00787,PF12828	IPR001683,IPR024555,IPR024554,IPR036871	GO:0035091										No	No	No	N/A
OG0003620	55	C. aff. purpurea	Clav52	E4U09_001157-T1		PF12825,PF00787,PF12828	IPR001683,IPR024555,IPR024554,IPR036871	GO:0035091										No	No	No	N/A
OG0003620	55	C. purpurea	LM207	E4U10_002124-T1		PF12825,PF00787,PF12828	IPR001683,IPR024554,IPR024555,IPR036871	GO:0035091										No	No	No	N/A
OG0003620	55	C. purpurea	LM461	E4U11_003659-T1		PF12825,PF00787,PF12828	IPR001683,IPR024554,IPR024555,IPR036871	GO:0035091										No	No	No	N/A
OG0003620	55	C. purpurea	LM582	E4U12_006525-T1		PF12825,PF00787,PF12828	IPR001683,IPR024554,IPR024555,IPR036871	GO:0035091										No	No	No	N/A
OG0003620	55	C. humidiphila	LM576	E4U13_004096-T1		PF12825,PF00787,PF12828	IPR001683,IPR024555,IPR024554,IPR036871	GO:0035091										No	No	No	N/A
[truncated: 217,757+ more rows]
